# Supplementary material for: Revealing community dynamics in polymicrobial infections through a quantitative framework
Source: ISME Commun. 2026 Mar 13;6(1):ycag061. doi: 10.1093/ismeco/ycag061 (PMC13064647; doi:10.1093/ismeco/ycag061)
Supplement: ycag061_Supplementary_material [file ycag061_supplementary_material.zip]

Archive with 10 entries (9 files):
- Supplementary_material_ycag061/
- __MACOSX/._Supplementary_material_ycag061
- Supplementary_material_ycag061/SuppInfo_FiguresTables_ISMEComms_resub_final_accepted.docx
- __MACOSX/Supplementary_material_ycag061/._SuppInfo_FiguresTables_ISMEComms_resub_final_accepted.docx
- Supplementary_material_ycag061/Dataset_S1.xlsx
- __MACOSX/Supplementary_material_ycag061/._Dataset_S1.xlsx
- Supplementary_material_ycag061/Dataset_S3.xlsx
- __MACOSX/Supplementary_material_ycag061/._Dataset_S3.xlsx
- Supplementary_material_ycag061/Dataset_S2.xlsx
- __MACOSX/Supplementary_material_ycag061/._Dataset_S2.xlsx
