# Supplementary material for: Revealing community dynamics in polymicrobial infections through a quantitative framework
Source: ISME Commun. 2026 Mar 13;6(1):ycag061. doi: 10.1093/ismeco/ycag061 (PMC13064647; doi:10.1093/ismeco/ycag061)
Supplement: ycag061_Supplementary_material [file ycag061_supplementary_material.zip › Supplementary_material_ycag061/Dataset_S1.xlsx]

## Sheet: Annotation Strategies
DatasetS1A
DatasetS1A: Column A to G showing all the human samples and their associated number of features from different annotations
DatasetS1A: Column J showing the 6 human samples that were removed prior to inflection point analysis
	Uniref	COG	GO	KEGG	Level4EC	PFAM			Removed
SRR10074438	10217	3481	9190	1925	948	2194			SRR14174614
SRR10074439	72494	9012	5725	3014	1381	3954			SRR14174627
SRR10074440	10300	3615	9041	1897	959	2320			SRR6833323
SRR10074441	10976	3872	9237	2031	982	2365			SRR6833325
SRR10074442	45956	7277	8450	2729	1450	4046			SRR6833343
SRR10074443	10400	3488	9188	1929	933	2190			SRR6833348
SRR10074444	17422	4446	9438	2313	1208	2984
SRR10074445	88879	11933	8580	3532	1550	4461
SRR10074446	10354	3488	9156	1924	948	2202
SRR10074447	6733	2929	7968	1503	790	1810
SRR10074448	11705	3643	9448	2024	1065	2599
SRR10074449	9730	3422	8996	1860	925	2139
SRR10074450	11295	4265	9117	2121	1041	2527
SRR10074451	11020	4062	9264	2105	1029	2464
SRR10074452	21478	5997	9745	2673	1304	3390
SRR10074453	16783	5087	9671	2298	1224	3036
SRR14174610	3630	1838	6040	860	567	1225
SRR14174611	7281	3531	7037	1304	849	1962
SRR14174612	4981	2305	7132	1157	661	1454
SRR14174613	4360	2103	6333	969	635	1342
SRR14174614	1043	783	3295	309	231	512
SRR14174615	6544	2752	7956	1444	788	1716
SRR14174616	3330	1759	5921	787	550	1178
SRR14174617	7168	2921	8019	1505	831	1828
SRR14174618	4673	2312	6767	1141	654	1475
SRR14174619	6108	2689	7613	1410	754	1671
SRR14174620	2170	1385	4729	616	384	865
SRR14174621	7368	2968	8157	1561	824	1821
SRR14174622	6455	2744	7874	1423	807	1737
SRR14174623	7479	2962	8240	1569	821	1812
SRR14174624	6417	2719	7861	1422	754	1694
SRR14174625	7581	3009	8266	1592	866	1836
SRR14174626	7179	2907	8199	1537	826	1778
SRR14174627	543	429	2268	174	124	302
SRR14174628	6361	2714	7889	1411	774	1685
SRR14174629	3828	1967	6471	954	598	1285
SRR14374244	31145	7577	7768	2427	1360	3329
SRR14374245	18834	6655	6153	2164	1207	2962
SRR14374246	17015	5083	8613	2155	1214	2845
SRR14374247	9900	4071	8281	1811	1058	2284
SRR14374248	17248	5073	8397	1928	1176	2791
SRR14374249	21981	4586	6572	1529	1064	2890
SRR14374257	11211	4307	8425	1916	1078	2429
SRR14374258	5784	2782	7018	1254	678	1657
SRR14374259	11182	4221	7553	1628	939	2292
SRR14374260	41488	7608	2714	1135	958	2713
SRR14374261	8349	3691	6339	1398	792	1999
SRR14374262	44835	8131	8010	1902	1284	3377
SRR14374263	56206	9126	8835	2194	1364	3673
SRR14374264	4073	1968	6342	951	606	1391
SRR14374265	7448	3147	8185	1619	841	1888
SRR14374266	7446	3445	7853	1582	894	2027
SRR14374267	9512	4014	8456	1952	1012	2292
SRR14374268	33356	5891	5406	1567	1076	2911
SRR14374269	4992	2375	7049	1168	668	1488
SRR14374270	7569	3023	7803	1439	901	2019
SRR14374271	5740	2720	7398	1358	764	1668
SRR14374272	11205	4499	8501	1979	1063	2437
SRR14374273	10535	4563	8399	1970	1052	2474
SRR14374274	17017	4143	8941	2043	1445	2922
SRR14374275	13876	4353	8634	2029	1195	2695
SRR14374276	23808	7996	8540	2834	1380	3485
SRR14374277	8364	3569	7636	1561	918	2072
SRR14374278	8435	4006	7724	1721	963	2196
SRR14374279	32381	7255	8551	2306	1301	3327
SRR14374280	56337	10364	6869	2940	1413	3903
SRR6833323	1310	768	752	331	172	584
SRR6833324	3329	1557	2544	704	417	1151
SRR6833325	163	136	469	54	26	97
SRR6833340	3798	2236	1973	854	534	1386
SRR6833343	1237	752	1442	317	219	623
SRR6833348	68	52	296	14	16	42
Mean	14408.6	3924.4	7121.14	1607.74	890.042	2141.36
Min	68	52	296	14	16	42
Max	88879	11933	9745	3532	1550	4461

## Sheet: GO terms double mapping
DatasetS1B: Showing emphasis on samples whose UniRef IDs were lesser than GO terms when collapsed
Sample	Uniref	COG	GO terms	KO terms	Level4EC	PFAM
SRR10074447	6733	2929	7968	1503	790	1810
SRR14174610	3630	1838	6040	860	567	1225
SRR14174612	4981	2305	7132	1157	661	1454
SRR14174613	4360	2103	6333	969	635	1342
SRR14174614	1043	783	3295	309	231	512
SRR14174615	6544	2752	7956	1444	788	1716
SRR14174616	3330	1759	5921	787	550	1178
SRR14174617	7168	2921	8019	1505	831	1828
SRR14174618	4673	2312	6767	1141	654	1475
SRR14174619	6108	2689	7613	1410	754	1671
SRR14174620	2170	1385	4729	616	384	865
SRR14174621	7368	2968	8157	1561	824	1821
SRR14174622	6455	2744	7874	1423	807	1737
SRR14174623	7479	2962	8240	1569	821	1812
SRR14174624	6417	2719	7861	1422	754	1694
SRR14174625	7581	3009	8266	1592	866	1836
SRR14174626	7179	2907	8199	1537	826	1778
SRR14174627	543	429	2268	174	124	302
SRR14174628	6361	2714	7889	1411	774	1685
SRR14174629	3828	1967	6471	954	598	1285
SRR14374258	5784	2782	7018	1254	678	1657
SRR14374264	4073	1968	6342	951	606	1391
SRR14374265	7448	3147	8185	1619	841	1888
SRR14374266	7446	3445	7853	1582	894	2027
SRR14374269	4992	2375	7049	1168	668	1488
SRR14374270	7569	3023	7803	1439	901	2019
SRR14374271	5740	2720	7398	1358	764	1668
SRR6833325	163	136	469	54	26	97
SRR6833343	1237	752	1442	317	219	623
SRR6833348	68	52	296	14	16	42

## Sheet: inflection point analysi result
DatasetS1C: Showing the inflection point analysis result and how many IDs make 99%.
COGID	Expression	CumulativeFraction
ENOG410XQ5D	3533.34	0.0121514
KOG1565	3533.34	0.0243027
COG0515	3224.69	0.0353926
COG5021	2245.4	0.0431147
COG5032	2115.77	0.050391
COG0553	1942.58	0.0570716
COG5599	1687.02	0.0628734
KOG0891	1602.3	0.0683838
COG5077	1526.6	0.0736339
COG4870	1445.04	0.0786034
ENOG410XQFD	1426.87	0.0835106
KOG0613	1426.87	0.0884177
KOG1543	1407.67	0.0932587
KOG0200	1290	0.0976951
COG0513	1265.38	0.102047
KOG1866	1204.7	0.10619
COG5069	1097.46	0.109964
KOG0383	1012.63	0.113447
KOG4228	998.404	0.11688
COG0480	940.138	0.120113
COG5640	929.746	0.123311
KOG0331	917.348	0.126466
ENOG410XNPH	839.371	0.129352
COG0474	788.846	0.132065
COG0086	787.382	0.134773
KOG3627	774.814	0.137438
COG0308	752.05	0.140024
ENOG4105CEJ	751.285	0.142608
COG0526	743.574	0.145165
ENOG410IGJX	713.06	0.147617
ENOG410YDXS	713.06	0.150069
KOG0197	688.425	0.152437
COG1131	685.046	0.154793
KOG1246	679.056	0.157128
KOG0587	667.182	0.159423
COG5184	661.541	0.161698
KOG1426	639.652	0.163898
KOG1046	630.343	0.166065
COG0085	628.107	0.168225
KOG0059	608.562	0.170318
COG5022	599.256	0.172379
COG1022	594.615	0.174424
ENOG410XPP8	591.472	0.176458
KOG1776	591.472	0.178492
ENOG410XX2M	575.587	0.180472
KOG3607	575.587	0.182451
ENOG410II5V	569.865	0.184411
ENOG4111K8F	569.865	0.186371
KOG1256	565.445	0.188315
ENOG4105D27	556.144	0.190228
COG1132	533.095	0.192061
COG1882	520.882	0.193853
ENOG4105C6N	520.681	0.195643
COG1643	513.56	0.19741
KOG0598	511.682	0.199169
COG0057	502.684	0.200898
ENOG4105C17	501.179	0.202622
COG0201	496.426	0.204329
ENOG4105CGG	493.738	0.206027
COG1204	486.689	0.207701
ENOG4108IIJ	486.499	0.209374
KOG0952	479.115	0.211021
COG0443	468.607	0.212633
COG5076	461.464	0.21422
KOG1124	458.716	0.215798
KOG0035	456.714	0.217368
KOG0516	449.8	0.218915
COG2940	443.015	0.220439
KOG0939	441.712	0.221958
COG0542	433.749	0.223449
ENOG410XR9J	427.635	0.22492
COG1960	425.367	0.226383
COG1404	419.386	0.227825
COG0202	415.873	0.229255
ENOG4105CTF	414.132	0.23068
COG5560	410.021	0.23209
KOG0943	408.986	0.233496
COG0188	405.781	0.234892
COG0476	402.91	0.236277
COG0008	401.108	0.237657
ENOG410IE7S	395.817	0.239018
ENOG410Z1EV	395.817	0.240379
COG0699	392.292	0.241728
KOG0789	388.701	0.243065
ENOG410XPHR	388.38	0.244401
KOG0161	385.885	0.245728
ENOG4105CFG	385.127	0.247052
COG0666	382.254	0.248367
COG0187	378.732	0.24967
ENOG410XR1Q	376.646	0.250965
KOG0612	376.646	0.25226
ENOG4105C2Z	374.331	0.253548
ENOG410IFCM	368.099	0.254813
ENOG410XQ01	368.099	0.256079
KOG1870	367.35	0.257343
COG0060	364.539	0.258596
ENOG410XRCA	356.143	0.259821
KOG0208	356.143	0.261046
ENOG410XPZ3	346.893	0.262239
KOG2408	346.893	0.263432
COG1501	345.423	0.26462
COG0674	345.261	0.265807
KOG0191	339.761	0.266976
ENOG410Y4QU	337.232	0.268135
KOG1971	337.232	0.269295
COG0148	334.694	0.270446
COG3590	334.55	0.271597
COG0050	332.797	0.272741
COG0205	332.76	0.273886
KOG0386	332.565	0.275029
COG0539	331.629	0.27617
ENOG4105CAV	331.629	0.27731
KOG2012	331.507	0.27845
ENOG410XNV7	330.621	0.279587
KOG1339	330.621	0.280724
KOG0202	323.978	0.281839
COG1014	323.855	0.282952
COG1013	321.192	0.284057
COG1506	320.954	0.285161
KOG0206	320.385	0.286263
KOG0940	320.325	0.287364
COG1249	319.426	0.288463
ENOG410XNNC	312.265	0.289537
KOG0204	312.265	0.290611
KOG1101	310.405	0.291678
KOG0054	309.418	0.292742
COG1278	309.018	0.293805
ENOG4105VEQ	308.456	0.294866
COG0123	308.422	0.295926
ENOG410XP9G	306.387	0.29698
KOG0895	305.284	0.29803
COG0087	303.372	0.299073
ENOG4105EEE	303.372	0.300117
COG0457	302.703	0.301158
ENOG410XP0B	301.122	0.302193
KOG0045	301.122	0.303229
ENOG410XP8C	300.649	0.304263
COG0406	297.897	0.305287
ENOG410XRED	297.657	0.306311
KOG1366	297.657	0.307335
KOG0446	296.519	0.308354
ENOG410IR8A	293.763	0.309365
ENOG41100RZ	293.763	0.310375
ENOG410XP1T	291.383	0.311377
KOG1428	291.383	0.312379
KOG3624	289.422	0.313374
KOG0137	287.324	0.314362
COG0092	287.074	0.31535
ENOG4105CKE	286.833	0.316336
COG0459	286.7	0.317322
COG0464	285.626	0.318304
COG3588	285.498	0.319286
KOG0355	284.484	0.320265
ENOG4105CGV	283.832	0.321241
ENOG4105D95	280.994	0.322207
KOG0234	279.822	0.323169
COG0469	279.694	0.324131
ENOG410XPZS	278.202	0.325088
KOG0292	278.202	0.326045
ENOG410YBF5	277.052	0.326998
ENOG410XQFV	274.823	0.327943
KOG2208	274.823	0.328888
COG4581	271.554	0.329822
COG1012	271.51	0.330755
KOG0192	270.325	0.331685
COG0213	264.316	0.332594
KOG0190	262.379	0.333496
COG0265	262.202	0.334398
KOG3538	258.374	0.335287
COG0545	256.824	0.33617
KOG2100	256.362	0.337052
COG0522	256.206	0.337933
ENOG4105G6W	256.206	0.338814
KOG0694	256.009	0.339694
ENOG4105C70	255.013	0.340571
ENOG410IFMV	254.05	0.341445
ENOG410XQEZ	254.05	0.342319
KOG2440	251.65	0.343184
KOG1863	251.245	0.344048
ENOG410IMMI	249.017	0.344905
ENOG410XTGG	249.017	0.345761
ENOG410XTAA	248.666	0.346616
KOG1356	248.666	0.347471
ENOG410IE2X	244.126	0.348311
ENOG410XSN1	244.126	0.34915
COG3555	243.044	0.349986
KOG3696	243.044	0.350822
COG5171	241.92	0.351654
KOG0864	241.92	0.352486
KOG0948	239.64	0.35331
ENOG410IIV8	238.405	0.35413
ENOG410XPKZ	237.81	0.354948
COG0442	237.743	0.355766
COG1025	236.853	0.35658
COG0081	235.92	0.357391
COG1100	233.36	0.358194
COG0052	232.139	0.358992
ENOG4105CE9	232.139	0.359791
KOG0959	231.9	0.360588
COG0567	230.181	0.36138
COG0495	227.569	0.362162
ENOG4105C64	227.289	0.362944
COG2114	225.155	0.363718
COG0097	225.013	0.364492
ENOG4108R5J	224.944	0.365266
COG0021	222.073	0.36603
KOG0168	221.219	0.36679
KOG0170	221.219	0.367551
COG0049	220.465	0.368309
ENOG4108UHY	220.465	0.369068
ENOG410XP9Y	218.778	0.36982
KOG1815	218.778	0.370572
COG1109	217.658	0.371321
COG4886	215.396	0.372062
COG0090	215.264	0.372802
ENOG4105CFD	215.256	0.373542
COG0499	214.313	0.374279
KOG1370	214.086	0.375015
COG5059	212.669	0.375747
COG3338	210.631	0.376471
KOG0382	210.628	0.377196
COG0441	210	0.377918
COG1185	208.465	0.378635
ENOG410XQMZ	207.626	0.379349
KOG1959	207.626	0.380063
KOG0920	206.758	0.380774
ENOG410XPQI	206.447	0.381484
KOG1917	206.447	0.382194
ENOG410XP60	206.173	0.382903
KOG1226	206.173	0.383612
ENOG410XNPY	204.231	0.384314
KOG0892	204.231	0.385017
ENOG410XPQU	203.935	0.385718
KOG1140	203.935	0.386419
ENOG41121N2	203.804	0.38712
KOG0800	203.804	0.387821
KOG0164	203.757	0.388522
KOG0385	203.388	0.389221
COG0803	202.671	0.389918
COG0055	201.89	0.390613
COG0045	201.454	0.391305
KOG1066	200.761	0.391996
COG0335	200.656	0.392686
ENOG4108YY1	200.656	0.393376
KOG0576	200.32	0.394065
ENOG410ZH9Y	199.429	0.394751
KOG4257	199.429	0.395437
COG3119	199.343	0.396122
COG0088	198.39	0.396804
ENOG4106U5A	198.39	0.397487
COG1080	198.273	0.398169
ENOG4105BZ3	198.149	0.39885
ENOG4105CJ9	197.148	0.399528
COG0664	196.983	0.400205
ENOG410XPYK	196.925	0.400883
COG0098	193.802	0.401549
ENOG4108RA9	193.802	0.402216
COG0073	193.011	0.402879
KOG0260	192.97	0.403543
KOG0925	192.027	0.404203
COG1525	191.535	0.404862
COG0449	191.121	0.405519
COG0197	190.895	0.406176
ENOG4108R70	190.895	0.406832
COG4799	190.529	0.407488
KOG0450	190.21	0.408142
KOG0730	189.407	0.408793
COG0508	187.787	0.409439
KOG0384	187.193	0.410083
ENOG4107QN2	186.557	0.410724
KOG1343	186.236	0.411365
COG0044	185.951	0.412004
ENOG410XS5J	185.836	0.412643
KOG1591	185.836	0.413283
COG0244	185.767	0.413921
COG0652	185.729	0.41456
COG0639	185.059	0.415197
ENOG410XQXU	183.421	0.415827
KOG1633	183.421	0.416458
ENOG410Y259	183.135	0.417088
KOG0577	183.135	0.417718
COG0776	182.895	0.418347
ENOG410XX0H	182.816	0.418976
KOG2649	182.816	0.419604
KOG2039	182.344	0.420231
COG0264	182.115	0.420858
ENOG4105CU7	182.115	0.421484
COG0080	181.967	0.42211
ENOG4108UIK	181.938	0.422735
ENOG410IG6I	181.691	0.42336
COG0017	181.501	0.423984
ENOG4105DSE	181.392	0.424608
ENOG410XQQN	178.991	0.425224
KOG4179	178.991	0.425839
COG1752	177.772	0.426451
ENOG410XRI7	177.513	0.427061
KOG3689	177.513	0.427672
KOG2968	175.955	0.428277
COG1287	175.64	0.428881
KOG2292	175.64	0.429485
COG0126	172.866	0.430079
COG0058	172.541	0.430673
COG0056	172.19	0.431265
ENOG4105C62	171.417	0.431854
ENOG410XSJR	171.122	0.432443
KOG1170	171.122	0.433031
COG0843	170.5	0.433618
COG5160	170.262	0.434203
ENOG410KD8A	170.038	0.434788
ENOG410XT68	170.038	0.435373
COG0093	168.692	0.435953
ENOG410XP07	168.512	0.436533
KOG1041	168.512	0.437112
ENOG4105BZ9	168.419	0.437691
KOG4276	167.23	0.438266
ENOG410XPF6	167.158	0.438841
KOG1897	167.158	0.439416
COG1241	167.043	0.439991
COG1219	166.918	0.440565
ENOG410IT51	164.884	0.441132
KOG1254	164.582	0.441698
COG0099	164.485	0.442263
ENOG4108Z04	164.484	0.442829
COG0018	164.477	0.443395
COG0074	164.309	0.44396
ENOG4105K70	163.934	0.444524
COG5260	163.924	0.445087
ENOG4105BZA	163.849	0.445651
COG3525	162.683	0.44621
COG0172	162.451	0.446769
KOG0203	161.656	0.447325
COG5253	161.443	0.44788
COG0261	161.367	0.448435
ENOG4105CDG	160.982	0.448989
COG0532	160.956	0.449542
KOG0434	160.787	0.450095
COG2939	160.176	0.450646
COG0465	159.416	0.451194
COG1180	159.147	0.451742
COG0048	159.078	0.452289
ENOG4108UKE	159.065	0.452836
ENOG4105F1A	159.037	0.453383
KOG1147	158.994	0.453929
KOG4163	158.994	0.454476
ENOG410XNYP	158.627	0.455022
KOG2080	158.627	0.455567
ENOG410XP18	158.513	0.456112
KOG0549	158.22	0.456657
ENOG4105KK9	157.812	0.457199
KOG2323	157.123	0.45774
KOG1268	156.323	0.458277
COG1053	155.713	0.458813
ENOG410XPSW	155.692	0.459348
KOG4626	155.52	0.459883
KOG3619	155.19	0.460417
ENOG4108UNN	155.116	0.46095
COG2759	154.713	0.461482
COG5411	154.305	0.462013
COG0516	154.184	0.462543
KOG1557	154.013	0.463073
COG0517	153.852	0.463602
ENOG410Y515	153.614	0.46413
KOG1989	153.614	0.464659
KOG0169	153.498	0.465186
COG0039	153.135	0.465713
KOG3525	152.652	0.466238
KOG3610	152.558	0.466763
COG0439	152.408	0.467287
KOG2450	152.123	0.46781
COG3914	151.701	0.468332
KOG2499	151.391	0.468852
ENOG4105C7S	151.371	0.469373
COG0096	150.963	0.469892
ENOG4108UJY	150.963	0.470411
COG5183	150.717	0.47093
KOG1609	150.717	0.471448
KOG1148	149.678	0.471963
KOG0922	148.531	0.472473
COG0525	148.399	0.472984
KOG1187	147.154	0.47349
COG3321	146.319	0.473993
KOG0905	146.034	0.474495
ENOG4108VZM	145.497	0.474996
COG0417	145.254	0.475495
ENOG410XNQ0	145.055	0.475994
COG0719	144.399	0.476491
COG4935	144.186	0.476987
COG0094	144.17	0.477482
ENOG4105CW6	144.17	0.477978
COG0605	143.776	0.478473
ENOG410XPP3	143.313	0.478965
KOG0594	143.313	0.479458
ENOG410XPET	143.231	0.479951
KOG0667	143.231	0.480444
ENOG410XP04	142.947	0.480935
KOG2431	142.947	0.481427
COG0078	142.941	0.481918
ENOG410XPMK	142.877	0.48241
KOG3736	142.877	0.482901
KOG0565	142.669	0.483392
COG0156	142.015	0.48388
COG0574	141.925	0.484368
ENOG4108HRN	141.403	0.484854
COG0013	141.255	0.48534
ENOG4105DBV	141.228	0.485826
COG0568	141.138	0.486311
KOG1065	140.86	0.486796
COG0203	140.49	0.487279
ENOG4108ZT0	140.45	0.487762
ENOG4105CHN	140.05	0.488244
COG0747	139.856	0.488725
COG0102	139.811	0.489205
ENOG4108UM5	139.769	0.489686
ENOG410XR88	139.62	0.490166
COG3634	139.446	0.490646
ENOG4108JU3	139.446	0.491125
KOG4258	139.243	0.491604
COG1155	139.226	0.492083
COG0254	139.211	0.492562
KOG2277	138.997	0.49304
KOG0586	138.539	0.493516
COG0174	138.469	0.493992
ENOG410XNSR	138.065	0.494467
KOG1025	138.065	0.494942
COG0191	137.777	0.495416
ENOG4105D2N	137.488	0.495889
COG0183	137.383	0.496361
KOG0583	137.138	0.496833
COG0227	137.124	0.497304
ENOG4105C0H	136.608	0.497774
ENOG410XPE3	136.171	0.498242
KOG2397	136.171	0.498711
COG0629	135.91	0.499178
ENOG410XRMU	135.588	0.499644
KOG4250	135.588	0.500111
KOG1037	135.394	0.500576
ENOG4108UUM	135.384	0.501042
COG1048	134.798	0.501506
COG0051	134.656	0.501969
ENOG410XP4Z	134.587	0.502431
KOG0387	134.587	0.502894
KOG1114	134.316	0.503356
KOG0949	133.506	0.503815
COG0334	133.429	0.504274
COG0290	133.392	0.504733
ENOG4108UUX	133.392	0.505192
COG0511	133.391	0.50565
ENOG410XQGS	133.322	0.506109
COG0563	133.178	0.506567
KOG0330	132.69	0.507023
COG1418	132.54	0.507479
KOG0245	132.518	0.507935
KOG0033	132.242	0.50839
ENOG4105C07	132.086	0.508844
KOG1282	131.971	0.509298
KOG2584	131.917	0.509751
ENOG4105WYW	131.465	0.510204
ENOG410XNVY	131.107	0.510654
KOG1997	131.107	0.511105
COG0256	130.771	0.511555
ENOG4105K4C	130.771	0.512005
COG0514	130.679	0.512454
ENOG410IFSS	130.496	0.512903
ENOG410XQ6Y	130.496	0.513352
COG2217	130.299	0.5138
COG0577	130.159	0.514248
COG1190	129.799	0.514694
ENOG4105E4Y	129.614	0.51514
COG0423	129.419	0.515585
COG0543	129.408	0.51603
COG0466	128.372	0.516471
COG0369	128.273	0.516912
KOG0902	128.218	0.517353
COG5273	127.989	0.517793
ENOG410IGFI	127.466	0.518232
COG0022	127.43	0.51867
COG0549	127.32	0.519108
ENOG4105C5B	127.32	0.519546
KOG0032	127.215	0.519983
KOG0437	127.183	0.520421
ENOG410XQT0	126.86	0.520857
KOG2052	126.86	0.521293
COG0761	126.783	0.521729
ENOG410XQAI	126.356	0.522164
KOG1094	126.356	0.522598
KOG0368	126.217	0.523032
COG0198	126.147	0.523466
COG0206	126.14	0.5239
ENOG4105CDK	126.14	0.524334
COG0100	125.497	0.524765
ENOG4108UHH	125.497	0.525197
ENOG410XNSN	125.357	0.525628
KOG1057	125.357	0.526059
COG0200	125.312	0.52649
ENOG4108UZ0	125.312	0.526921
ENOG4105KAR	125.187	0.527352
KOG2099	124.858	0.527781
COG0143	124.35	0.528209
ENOG410Y7JF	124.299	0.528636
KOG0589	124.299	0.529064
COG0211	123.621	0.529489
ENOG4105K46	123.621	0.529914
KOG0504	123.567	0.530339
ENOG410ITES	123.481	0.530764
ENOG41102KI	123.481	0.531188
ENOG410Y5C6	123.05	0.531611
KOG0978	123.05	0.532035
KOG1195	122.736	0.532457
ENOG4105CA9	122.57	0.532878
COG0505	121.946	0.533298
KOG0391	121.787	0.533716
KOG2283	121.628	0.534135
KOG0431	121.523	0.534553
KOG1700	121.257	0.53497
COG0504	120.891	0.535385
COG3942	120.823	0.535801
ENOG410XSQV	120.577	0.536216
KOG0334	120.577	0.53663
COG0372	120.404	0.537044
COG0091	119.982	0.537457
ENOG4105KAP	119.982	0.53787
COG0360	119.889	0.538282
ENOG410YRQZ	119.383	0.538692
KOG0986	119.383	0.539103
COG0296	119.187	0.539513
COG0544	119.169	0.539923
COG1112	119.157	0.540333
ENOG410XRX6	118.888	0.540741
KOG2079	118.888	0.54115
ENOG410XNTI	118.697	0.541558
KOG0335	118.697	0.541967
KOG4582	118.567	0.542374
KOG4597	118.549	0.542782
COG0250	118.539	0.54319
KOG0523	118.489	0.543597
KOG0791	118.213	0.544004
ENOG410XZYE	117.671	0.544409
KOG1676	117.671	0.544813
ENOG4105DG1	117.34	0.545217
KOG1342	117.088	0.545619
ENOG4105C24	116.692	0.546021
ENOG4105CC8	116.42	0.546421
ENOG410XQWB	116.413	0.546821
KOG3658	116.413	0.547222
ENOG410ZQIE	116.036	0.547621
KOG3573	116.036	0.54802
COG0493	116.014	0.548419
COG0642	115.878	0.548817
COG0612	115.638	0.549215
ENOG410XPTU	115.537	0.549612
KOG1089	115.537	0.55001
ENOG4105C59	114.933	0.550405
COG0292	114.804	0.5508
ENOG4108YZX	114.804	0.551195
ENOG4105E5V	114.8	0.551589
KOG0779	114.631	0.551984
KOG0375	114.374	0.552377
COG0112	114.227	0.55277
COG0696	113.839	0.553161
ENOG4105CJI	113.839	0.553553
COG1488	113.831	0.553944
COG0006	113.82	0.554336
COG0638	113.476	0.554726
COG4284	113.449	0.555116
COG0280	113.148	0.555505
KOG1202	113.06	0.555894
ENOG410XPGZ	112.995	0.556283
KOG4269	112.995	0.556671
KOG0904	112.944	0.55706
ENOG4105RWF	112.873	0.557448
ENOG4111X18	112.873	0.557836
KOG3731	112.656	0.558224
ENOG4105C22	112.488	0.55861
KOG0469	112.309	0.558997
ENOG410XNQC	112.17	0.559382
KOG1786	112.17	0.559768
KOG1947	111.551	0.560152
COG0595	111.532	0.560535
ENOG4105CN5	111.414	0.560918
ENOG410XQ50	111.135	0.561301
KOG0663	111.135	0.561683
KOG0534	111.11	0.562065
KOG0942	110.529	0.562445
COG0194	110.504	0.562825
ENOG4105C27	110.45	0.563205
ENOG410XNNV	110.45	0.563585
COG0541	110.196	0.563964
COG0215	110.042	0.564342
ENOG410XSZS	109.939	0.56472
KOG1825	109.939	0.565098
ENOG41082DI	109.016	0.565473
ENOG4105BZ1	108.992	0.565848
ENOG4105C3H	108.675	0.566222
COG1104	108.601	0.566595
COG0124	108.488	0.566968
ENOG410XQQ0	108.484	0.567342
KOG1867	108.484	0.567715
KOG4279	108.179	0.568087
KOG1320	107.922	0.568458
COG0438	107.903	0.568829
COG4630	107.775	0.5692
KOG0867	107.708	0.56957
COG0167	107.591	0.56994
COG4631	107.584	0.57031
KOG0430	107.584	0.57068
COG5371	107.139	0.571048
COG1028	107.08	0.571417
COG0653	106.842	0.571784
KOG0058	106.47	0.57215
KOG0201	106.065	0.572515
COG0190	105.936	0.572879
ENOG4105CI6	105.898	0.573244
COG0589	105.801	0.573607
ENOG410XR6Z	105.677	0.573971
KOG2037	105.677	0.574334
ENOG4105CGR	105.664	0.574698
COG1071	105.442	0.57506
COG0450	105.376	0.575423
ENOG4105C4J	105.142	0.575784
COG0458	105.095	0.576146
COG5113	105.07	0.576507
KOG2042	105.07	0.576868
ENOG410IRBK	104.963	0.577229
COG5141	104.949	0.57759
COG2885	104.588	0.57795
COG0383	104.308	0.578309
KOG0214	104.283	0.578667
KOG4342	104.172	0.579026
COG1393	104.151	0.579384
KOG0044	103.789	0.579741
ENOG4105CV1	103.584	0.580097
KOG0792	103.05	0.580451
ENOG410XRMJ	102.792	0.580805
COG0304	102.606	0.581158
KOG4266	102.572	0.58151
COG0186	102.569	0.581863
ENOG4105K87	102.548	0.582216
KOG0349	102.4	0.582568
COG1108	102.263	0.58292
COG0492	102.205	0.583271
COG0166	102.158	0.583622
COG0341	102.145	0.583974
ENOG410Y4UP	102.019	0.584325
KOG0193	102.019	0.584675
ENOG4105C0Q	101.916	0.585026
COG0481	101.813	0.585376
ENOG410XR5B	101.61	0.585726
KOG3614	101.61	0.586075
ENOG410KDAT	101.324	0.586423
ENOG4111IG0	101.324	0.586772
ENOG410XS2Z	101.107	0.58712
KOG3653	101.107	0.587467
ENOG4105C80	100.984	0.587815
COG0488	100.926	0.588162
KOG0196	100.58	0.588508
ENOG410IEZ9	100.547	0.588853
ENOG410XSF3	100.123	0.589198
KOG2754	100.123	0.589542
ENOG4105VB9	100.075	0.589886
ENOG4105CRK	100.031	0.59023
COG0342	99.573	0.590573
KOG1158	99.4195	0.590915
COG0103	99.2649	0.591256
COG0557	99.2515	0.591597
KOG1778	98.9757	0.591938
ENOG4105C5F	98.4812	0.592276
KOG1047	98.167	0.592614
COG0579	97.9164	0.592951
ENOG410XPQN	97.8718	0.593287
KOG0579	97.8718	0.593624
COG0768	97.7395	0.59396
ENOG410XTD2	97.4497	0.594295
KOG3509	97.4497	0.59463
ENOG410XPTW	96.7657	0.594963
KOG1820	96.7657	0.595296
COG0745	96.6608	0.595628
COG1816	96.3247	0.59596
COG0209	96.2506	0.596291
COG0185	96.1869	0.596621
ENOG4105K7S	96.1869	0.596952
ENOG41090SU	95.3266	0.59728
COG1866	95.2062	0.597607
ENOG4105DJ1	95.2062	0.597935
ENOG4105CB9	95.098	0.598262
COG0089	95.0552	0.598589
KOG0447	95.0487	0.598916
COG0238	94.6246	0.599241
ENOG4105VH8	94.6242	0.599566
ENOG4107RUY	94.4847	0.599891
KOG1350	94.4069	0.600216
COG0621	94.2878	0.60054
ENOG4105CPP	94.1198	0.600864
ENOG4105BZH	94.0934	0.601188
COG0529	93.9898	0.601511
COG0518	93.8545	0.601834
ENOG4105C3D	93.8199	0.602156
COG0519	93.7364	0.602479
ENOG410XVJT	93.7086	0.602801
KOG1731	93.7086	0.603123
KOG0505	93.7059	0.603445
COG2046	93.3481	0.603766
COG0462	93.3252	0.604087
KOG0635	93.2932	0.604408
KOG4238	93.2932	0.604729
COG5398	93.2696	0.60505
KOG4480	93.2662	0.605371
KOG0210	93.1605	0.605691
COG0176	93.0449	0.606011
ENOG4107YZX	92.9871	0.606331
COG0336	92.6851	0.60665
COG0275	92.6489	0.606968
ENOG4105CGJ	92.6489	0.607287
COG1502	92.4406	0.607605
ENOG410XPXE	92.4227	0.607923
KOG1264	92.4227	0.60824
COG0149	92.1492	0.608557
ENOG4105C65	91.9748	0.608874
ENOG410ZPX7	91.9495	0.60919
KOG3714	91.9495	0.609506
KOG0351	91.826	0.609822
KOG1386	91.7896	0.610138
ENOG4105CP7	91.7809	0.610453
KOG1637	91.7474	0.610769
ENOG4105D6X	91.7429	0.611084
KOG0452	91.4457	0.611399
COG1063	91.2525	0.611712
KOG0941	90.9167	0.612025
ENOG410XPWX	90.7908	0.612337
KOG0606	90.7908	0.61265
COG0849	90.7392	0.612962
ENOG4105CIT	90.7392	0.613274
ENOG410ITRN	90.7012	0.613586
ENOG410ZW8Q	90.7012	0.613898
ENOG4108ZDX	90.5159	0.614209
COG1024	90.4776	0.61452
ENOG4105C3M	90.0798	0.61483
KOG1844	89.8077	0.615139
ENOG4105DWT	89.6301	0.615447
COG0538	89.4146	0.615754
COG0520	88.3932	0.616058
COG0210	88.2961	0.616362
COG0173	88.2542	0.616666
COG2453	87.9094	0.616968
COG0740	87.5283	0.617269
KOG0802	87.5082	0.61757
KOG2004	87.203	0.61787
COG1217	87.14	0.618169
ENOG4105CI3	87.14	0.618469
COG1199	87.0616	0.618769
COG0451	87.005	0.619068
ENOG410XQBP	86.9523	0.619367
KOG0575	86.9523	0.619666
COG1075	86.9474	0.619965
ENOG4105C4S	86.4076	0.620262
COG1146	86.3494	0.620559
ENOG4105C8T	86.2708	0.620856
ENOG410IMP3	86.2637	0.621152
KOG0230	86.2637	0.621449
ENOG4108Z10	86.1057	0.621745
COG0749	85.6041	0.62204
COG1020	85.5953	0.622334
ENOG4105C7D	85.571	0.622628
ENOG4105CKU	85.1327	0.622921
KOG0088	85.1124	0.623214
COG0104	84.7425	0.623505
KOG3867	84.2885	0.623795
KOG2403	84.1998	0.624085
COG0631	84.1299	0.624374
KOG0399	83.6992	0.624662
COG0236	83.5893	0.624949
KOG2550	83.2955	0.625236
COG0678	83.2899	0.625522
ENOG4105C9B	83.1974	0.625808
COG0222	83.1667	0.626094
ENOG4105KBC	83.1667	0.62638
ENOG410XQW7	83.0167	0.626666
KOG1525	83.0167	0.626951
COG0766	82.9465	0.627236
ENOG4105CDF	82.935	0.627522
COG0072	82.9173	0.627807
COG5243	82.6738	0.628091
COG0540	82.6379	0.628375
ENOG410XTFH	82.5963	0.628659
KOG1021	82.5963	0.628943
COG1420	82.497	0.629227
KOG0541	82.482	0.629511
COG1197	82.0683	0.629793
ENOG4105CCQ	81.8245	0.630074
COG5026	81.8203	0.630356
KOG1369	81.8203	0.630637
ENOG4105CI8	81.8024	0.630919
ENOG4105C8D	81.5331	0.631199
ENOG410XNY0	81.3254	0.631479
KOG0660	81.3254	0.631758
ENOG410XSGF	81.3168	0.632038
KOG1702	81.3168	0.632318
KOG0432	81.1476	0.632597
COG1302	80.9271	0.632875
ENOG4105DIW	80.7337	0.633153
COG0624	80.5869	0.63343
ENOG4111XEM	80.5525	0.633707
KOG3352	80.5525	0.633984
KOG2638	80.4853	0.634261
COG0596	80.429	0.634537
ENOG4105C5T	80.2547	0.634813
ENOG4105D3R	80.045	0.635089
ENOG4105C9M	80.0219	0.635364
ENOG4105CTQ	79.7419	0.635638
KOG2670	79.6019	0.635912
ENOG410XQWZ	79.5062	0.636185
KOG0584	79.5062	0.636459
ENOG410J5NP	79.4598	0.636732
ENOG410Y78B	79.4598	0.637005
COG2195	79.1608	0.637277
COG1528	79.1244	0.637549
ENOG410Z0G4	78.8755	0.637821
KOG0880	78.8755	0.638092
COG0199	78.6796	0.638363
ENOG4107QSU	78.5426	0.638633
KOG2541	78.4054	0.638902
ENOG4105C90	78.3617	0.639172
COG0811	78.3253	0.639441
ENOG410Y38A	78.1821	0.63971
KOG2183	78.1821	0.639979
KOG1716	78.1634	0.640248
ENOG4105DEA	78.0529	0.640516
COG0370	77.9171	0.640784
ENOG4105CE1	77.7545	0.641052
ENOG410XQA9	77.6092	0.641318
KOG0607	77.6092	0.641585
COG0373	77.5481	0.641852
ENOG4105C7E	77.5481	0.642119
COG0144	77.5207	0.642385
COG0277	77.0542	0.64265
COG0468	77.0468	0.642915
ENOG4105C68	77.0468	0.64318
KOG0865	76.9511	0.643445
KOG0876	76.7792	0.643709
ENOG410IR7H	76.5455	0.643972
ENOG410XSTY	76.5455	0.644235
COG1597	76.3731	0.644498
ENOG410XT0Z	76.3635	0.644761
KOG2777	76.3635	0.645023
ENOG41090A1	76.3331	0.645286
COG1454	76.241	0.645548
KOG0470	76.2342	0.64581
KOG0370	76.1528	0.646072
COG0588	76.1214	0.646334
ENOG410YCCP	76.0993	0.646596
KOG0092	76.0993	0.646857
COG4934	76.0886	0.647119
ENOG410IICY	76.0886	0.647381
ENOG4105CKH	75.7047	0.647641
COG0348	75.7037	0.647901
COG0388	75.639	0.648161
COG0463	75.4991	0.648421
COG1121	75.4882	0.648681
COG0735	75.4338	0.64894
KOG4443	75.2791	0.649199
KOG4598	75.2292	0.649458
KOG0229	75.179	0.649716
ENOG4105HEE	75.1595	0.649975
COG0224	75.0826	0.650233
ENOG4105J80	75.063	0.650491
COG0359	74.9771	0.650749
ENOG4105K9Q	74.9709	0.651007
KOG1352	74.9225	0.651265
ENOG4108JA2	74.6708	0.651521
ENOG410XQNP	74.6585	0.651778
KOG3510	74.6585	0.652035
ENOG4105DKJ	74.5549	0.652291
COG0282	74.4772	0.652547
ENOG4105C6H	74.468	0.652803
ENOG410YDNH	74.3555	0.653059
KOG1785	74.3555	0.653315
COG0343	74.2985	0.65357
ENOG4108UJD	74.1839	0.653826
COG0646	74.0754	0.65408
KOG2007	73.9386	0.654335
COG0571	73.8838	0.654589
ENOG410XNRX	73.4878	0.654841
COG0115	73.2517	0.655093
KOG0732	72.9016	0.655344
ENOG410XRM3	72.7535	0.655594
KOG1139	72.7535	0.655844
ENOG4107R37	72.5626	0.656094
COG1609	72.5478	0.656343
ENOG4105CIM	72.42	0.656592
KOG1936	72.189	0.656841
KOG1526	72.1196	0.657089
COG0783	72.0575	0.657337
COG1410	71.9827	0.657584
COG0015	71.7387	0.657831
KOG2298	71.6644	0.658077
ENOG410IE5T	71.4332	0.658323
ENOG410ZI9J	71.4332	0.658569
COG0656	71.4226	0.658814
COG5058	71.1158	0.659059
KOG1607	71.1158	0.659303
KOG0433	71.0419	0.659548
ENOG410XQWV	70.9103	0.659792
KOG1218	70.9103	0.660035
ENOG4105C1J	70.9096	0.660279
KOG0690	70.8886	0.660523
ENOG410ITKD	70.7839	0.660767
ENOG410IP57	70.6438	0.661009
ENOG4111P4G	70.6438	0.661252
COG0760	70.6094	0.661495
KOG0906	70.2675	0.661737
ENOG410IN4T	70.2555	0.661979
ENOG410ZG0F	70.2555	0.66222
KOG1096	70.2295	0.662462
KOG0329	70.1676	0.662703
COG0111	70.0557	0.662944
COG0446	69.97	0.663185
KOG2102	69.6848	0.663424
COG1825	69.6719	0.663664
COG0180	69.6367	0.663903
COG1674	69.5853	0.664143
KOG4230	69.5805	0.664382
COG5647	69.5728	0.664621
KOG2167	69.5728	0.66486
ENOG4105CP4	69.5609	0.6651
ENOG4105KW6	69.3602	0.665338
COG0649	69.0912	0.665576
COG5079	69.0747	0.665813
KOG1860	69.0747	0.666051
COG0208	69.0493	0.666288
KOG2898	69.0192	0.666526
ENOG410XR54	69.0083	0.666763
KOG1933	69.0083	0.667
KOG0188	68.8335	0.667237
COG0014	68.8095	0.667474
COG0204	68.7095	0.66771
COG0473	68.6831	0.667946
COG0753	68.5359	0.668182
COG1461	68.4558	0.668417
ENOG4105DP4	68.4558	0.668653
KOG0070	68.4433	0.668888
COG0076	68.4022	0.669123
COG0042	68.3681	0.669359
COG1224	68.3221	0.669593
ENOG4105CNU	68.2695	0.669828
ENOG410XT8P	68.0688	0.670062
KOG2692	68.0688	0.670296
COG0270	67.9305	0.67053
COG0389	67.8636	0.670763
ENOG410YWQD	67.7517	0.670996
KOG3161	67.7517	0.671229
COG1288	67.6519	0.671462
ENOG4105CSX	67.6519	0.671695
KOG0968	67.4382	0.671927
ENOG410IXGD	67.306	0.672158
ENOG4111QHM	67.306	0.67239
COG0550	67.2672	0.672621
ENOG4105CA4	67.2516	0.672852
ENOG4107RTB	67.2416	0.673083
COG1136	67.2366	0.673315
ENOG410XVSZ	67.1645	0.673546
KOG4232	67.1645	0.673777
ENOG4105CM0	67.004	0.674007
ENOG4105CK4	66.9966	0.674238
ENOG410XQF2	66.9578	0.674468
KOG0671	66.9578	0.674698
COG1328	66.9527	0.674928
ENOG410XS6F	66.6571	0.675158
KOG2429	66.6571	0.675387
COG0016	66.5788	0.675616
COG3808	66.5787	0.675845
ENOG4105EAY	66.5787	0.676074
COG2971	66.4287	0.676302
COG0035	66.4179	0.676531
COG4178	66.3788	0.676759
KOG0064	66.1536	0.676986
COG1250	66.1334	0.677214
COG1316	65.6133	0.677439
ENOG410XPGP	65.5481	0.677665
KOG1164	65.5481	0.67789
KOG1794	65.4517	0.678115
KOG1082	65.3355	0.67834
ENOG410INDA	65.2996	0.678565
ENOG410XSRH	65.2996	0.678789
KOG1311	65.1963	0.679013
ENOG410XRHW	65.1154	0.679237
KOG1707	65.1154	0.679461
COG0162	65.0203	0.679685
ENOG410XR97	64.6722	0.679907
KOG3533	64.6722	0.68013
COG0263	64.6693	0.680352
COG0602	64.6652	0.680575
KOG1579	64.6361	0.680797
COG1544	64.5783	0.681019
COG0841	64.5764	0.681241
ENOG41082QR	64.5675	0.681463
KOG1220	64.5229	0.681685
COG1284	64.2801	0.681906
ENOG4105DI2	64.267	0.682127
COG0791	64.226	0.682348
ENOG410XQVB	64.2089	0.682569
KOG1169	64.2089	0.68279
ENOG410XP9B	64.1265	0.68301
KOG1229	64.1265	0.683231
ENOG4108JIQ	64.0634	0.683451
ENOG410XS52	63.9775	0.683671
KOG1932	63.9775	0.683891
COG0255	63.8325	0.68411
COG1111	63.8176	0.68433
COG2066	63.8072	0.684549
COG0150	63.6798	0.684768
ENOG4108IJ2	63.5808	0.684987
COG1004	63.5585	0.685206
ENOG4105ETE	63.492	0.685424
ENOG4107DDB	63.4305	0.685642
ENOG410ZDYI	63.4305	0.68586
COG1718	63.3069	0.686078
COG1301	63.2004	0.686295
KOG2763	63.0983	0.686512
ENOG4105C91	62.8048	0.686728
COG2132	62.6844	0.686944
COG5083	62.6735	0.687159
ENOG4107QYV	62.3442	0.687374
ENOG410XRHN	62.2154	0.687588
KOG0739	62.2154	0.687802
ENOG4107QPG	62.1919	0.688016
ENOG4105C5S	62.0668	0.688229
ENOG410IF68	61.8543	0.688442
KOG0506	61.814	0.688654
KOG0395	61.7922	0.688867
KOG1549	61.6731	0.689079
KOG1872	61.3576	0.68929
ENOG4105BZS	61.1446	0.6895
KOG1577	61.1396	0.689711
KOG4384	60.9447	0.68992
COG0281	60.7602	0.690129
ENOG4105D82	60.7436	0.690338
COG0510	60.6942	0.690547
ENOG410YKQK	60.5848	0.690755
KOG0037	60.5848	0.690963
KOG1084	60.5125	0.691172
KOG0556	60.4901	0.69138
ENOG410XNUT	60.4856	0.691588
COG0184	60.4638	0.691796
ENOG4105K77	60.4638	0.692003
COG2348	60.2585	0.692211
ENOG410XQ7Q	60.1072	0.692417
KOG1513	60.1072	0.692624
ENOG4105BZU	60.0902	0.692831
KOG0173	60.0713	0.693037
COG0024	60.0494	0.693244
ENOG410IES2	59.9356	0.69345
ENOG410Y2ZG	59.9356	0.693656
ENOG410YV83	59.9351	0.693862
KOG4428	59.9351	0.694068
COG0444	59.8165	0.694274
ENOG410IT40	59.7876	0.69448
ENOG4105MS2	59.6806	0.694685
COG0671	59.5739	0.69489
COG5186	59.5353	0.695095
KOG2245	59.5353	0.695299
ENOG410XQZ3	59.4574	0.695504
KOG4236	59.4574	0.695708
COG0592	59.3763	0.695912
KOG2116	59.3282	0.696117
ENOG410YN4N	59.1686	0.69632
ENOG410IF0U	59.1478	0.696523
COG2124	59.1354	0.696727
ENOG4105CZ8	59.1306	0.69693
ENOG4105CHR	59.1028	0.697133
ENOG410XNW1	59.1028	0.697337
COG2738	58.9553	0.697539
ENOG4108R8F	58.9553	0.697742
ENOG410XQAV	58.9468	0.697945
KOG2469	58.9468	0.698148
COG1271	58.9413	0.69835
ENOG4105C4M	58.9413	0.698553
COG0151	58.852	0.698755
KOG0609	58.7543	0.698957
ENOG410XQN4	58.7508	0.69916
KOG3703	58.7508	0.699362
KOG1263	58.7196	0.699563
ENOG4105C6U	58.7018	0.699765
COG0494	58.6679	0.699967
ENOG410XSNC	58.5804	0.700169
KOG0029	58.5804	0.70037
ENOG4105CIW	58.3961	0.700571
ENOG410XSYS	58.3914	0.700772
KOG0621	58.3914	0.700973
KOG0543	58.3827	0.701173
COG0575	58.3336	0.701374
ENOG4105K63	58.2589	0.701574
ENOG4107QHU	58.2197	0.701774
COG0578	58.1431	0.701974
COG0358	58.0712	0.702174
ENOG4107RAN	58.0669	0.702374
COG0429	58.0272	0.702573
COG0306	58.008	0.702773
ENOG410XP8F	57.9966	0.702972
KOG0604	57.9966	0.703172
COG5207	57.9865	0.703371
KOG0944	57.9865	0.703571
ENOG410XP6R	57.9598	0.70377
KOG4637	57.9598	0.703969
ENOG4105CJD	57.9497	0.704169
KOG1838	57.8547	0.704368
COG0231	57.8513	0.704567
ENOG4105C9G	57.7279	0.704765
COG5056	57.727	0.704964
KOG0380	57.727	0.705162
COG1690	57.7021	0.705361
KOG1154	57.6778	0.705559
KOG4165	57.6778	0.705757
COG2032	57.6514	0.705956
KOG3882	57.6278	0.706154
COG0536	57.6016	0.706352
COG0267	57.5153	0.70655
COG0386	57.3575	0.706747
ENOG4107WB6	57.1758	0.706943
ENOG410ZVMV	57.1758	0.70714
ENOG4108RDD	57.1427	0.707337
ENOG4105C6A	57.1237	0.707533
ENOG4105D9H	57.042	0.707729
ENOG410XPV8	57.0279	0.707925
KOG1806	57.0279	0.708121
COG0332	57.0019	0.708318
COG1052	56.8219	0.708513
KOG2509	56.7867	0.708708
ENOG4105C9C	56.6918	0.708903
ENOG4105C5H	56.5248	0.709098
COG2077	56.4063	0.709292
ENOG4108V1J	56.4062	0.709486
COG0195	56.3787	0.709679
ENOG4105CHV	56.3787	0.709873
ENOG410XPBQ	56.215	0.710067
KOG3833	56.1217	0.71026
KOG1015	56.1153	0.710453
KOG0725	56.1094	0.710646
ENOG4105C0A	56.0357	0.710838
KOG0338	55.971	0.711031
COG1173	55.8982	0.711223
KOG1902	55.8654	0.711415
COG4724	55.8406	0.711607
ENOG4105E05	55.7919	0.711799
ENOG410IEB2	55.7513	0.711991
COG0362	55.7488	0.712183
ENOG4107F0N	55.6847	0.712374
ENOG410XR01	55.6758	0.712566
KOG0595	55.6758	0.712757
ENOG4105C20	55.6685	0.712948
KOG0778	55.6306	0.71314
ENOG410XPXF	55.6028	0.713331
KOG4459	55.6028	0.713522
ENOG410XNMH	55.5205	0.713713
ENOG4105DRH	55.4386	0.713904
ENOG4111JG9	55.2885	0.714094
KOG0041	55.2885	0.714284
ENOG410IEDC	55.2582	0.714474
ENOG410XPV0	55.2582	0.714664
ENOG410IQZK	55.1689	0.714854
ENOG41117NJ	55.1689	0.715044
COG5210	55.0597	0.715233
ENOG410XRAE	55.0517	0.715422
KOG4265	55.0517	0.715612
KOG0441	55.0123	0.715801
COG0339	54.9768	0.71599
ENOG410XPRX	54.8997	0.716179
KOG3738	54.8997	0.716367
ENOG4107RNA	54.8917	0.716556
ENOG4105CC5	54.858	0.716745
KOG1802	54.7403	0.716933
COG1236	54.6507	0.717121
KOG1137	54.6507	0.717309
COG1158	54.6397	0.717497
COG1760	54.595	0.717685
ENOG4105C9R	54.4047	0.717872
COG2025	54.3342	0.718059
KOG4374	54.328	0.718246
ENOG410XP6I	54.2701	0.718432
KOG3556	54.2701	0.718619
ENOG410XQZE	54.1788	0.718805
KOG4645	54.1788	0.718991
KOG3528	54.1549	0.719178
ENOG410XSYM	54.1013	0.719364
ENOG4105C3U	54.0492	0.71955
ENOG410XP0A	53.9345	0.719735
COG0171	53.8818	0.71992
COG5329	53.8753	0.720106
ENOG4108MHS	53.8731	0.720291
ENOG411072U	53.8731	0.720476
COG1160	53.8591	0.720661
COG1524	53.8406	0.720847
ENOG41080KG	53.7891	0.721032
KOG0619	53.7667	0.721217
COG5078	53.6596	0.721401
COG5116	53.584	0.721585
KOG2062	53.584	0.72177
KOG2870	53.5312	0.721954
COG1034	53.4872	0.722138
ENOG410Y6KF	53.0948	0.72232
COG1845	52.9944	0.722503
KOG0708	52.9403	0.722685
ENOG410XPV4	52.8659	0.722866
KOG0845	52.8659	0.723048
ENOG410XQZ4	52.8215	0.72323
KOG3603	52.8215	0.723412
KOG1798	52.7993	0.723593
KOG0047	52.7243	0.723774
KOG0239	52.6585	0.723956
ENOG4105XTS	52.6111	0.724136
ENOG41125FP	52.6111	0.724317
COG0192	52.5079	0.724498
ENOG4105CM2	52.4925	0.724678
COG3599	52.3708	0.724859
COG0826	52.3222	0.725039
ENOG4105C2T	52.318	0.725218
ENOG4105K4H	52.2949	0.725398
ENOG410XP32	52.1289	0.725578
KOG1020	52.1289	0.725757
COG0364	52.1183	0.725936
KOG0555	52.0989	0.726115
COG0178	51.8999	0.726294
ENOG4105C5U	51.8791	0.726472
ENOG4105CCU	51.8632	0.726651
ENOG4107T3Z	51.8193	0.726829
COG0484	51.6493	0.727006
COG3443	51.4685	0.727183
COG2030	51.3985	0.72736
COG1234	51.3561	0.727537
COG4362	51.347	0.727713
ENOG4105C1G	51.3265	0.72789
ENOG410ZYYA	51.3259	0.728066
KOG3916	51.3259	0.728243
COG0299	51.1863	0.728419
KOG2282	51.1859	0.728595
COG0793	51.1745	0.728771
KOG1329	51.1719	0.728947
ENOG410IDYS	51.1235	0.729123
ENOG410XTV7	51.1235	0.729299
COG5202	51.0967	0.729474
ENOG4105CD3	51.0612	0.72965
KOG0784	50.9481	0.729825
KOG2772	50.9159	0.73
KOG2015	50.9157	0.730175
ENOG410IQ5R	50.9064	0.73035
ENOG410ZDZC	50.9064	0.730525
COG1003	50.8941	0.7307
ENOG4105DKZ	50.8773	0.730875
COG1077	50.8663	0.73105
ENOG410XQEJ	50.8515	0.731225
KOG3829	50.8515	0.7314
COG2190	50.8416	0.731575
ENOG4105DFF	50.8333	0.73175
KOG0890	50.8257	0.731925
KOG0731	50.6606	0.732099
KOG3657	50.6474	0.732273
COG1894	50.6167	0.732447
ENOG4108RMU	50.588	0.732621
KOG1206	50.4974	0.732795
ENOG4105CCZ	50.4373	0.732968
ENOG4105CIN	50.4069	0.733141
COG0404	50.3029	0.733314
KOG2269	50.231	0.733487
ENOG410XPV2	50.1468	0.73366
KOG3600	50.1468	0.733832
ENOG410IN85	50.1322	0.734005
ENOG410XPVF	50.1322	0.734177
COG1592	50.0239	0.734349
COG1846	49.8806	0.734521
COG0046	49.8028	0.734692
COG0005	49.7844	0.734863
COG1932	49.7616	0.735034
ENOG4105WDJ	49.7211	0.735205
ENOG410XNXP	49.6895	0.735376
KOG1165	49.6895	0.735547
ENOG410Z7NH	49.6767	0.735718
KOG3620	49.6767	0.735889
COG0028	49.6514	0.736059
COG1164	49.6149	0.73623
COG0225	49.5186	0.7364
KOG1804	49.5089	0.736571
COG2868	49.4541	0.736741
COG0436	49.4398	0.736911
COG1064	49.4072	0.737081
ENOG4105DQ4	49.402	0.73725
COG5219	49.2664	0.73742
KOG0803	49.2664	0.737589
ENOG410J29S	49.1519	0.737758
ENOG4111URX	49.1519	0.737927
COG1657	49.1458	0.738096
KOG0497	49.1458	0.738265
COG0297	49.0844	0.738434
ENOG4105DYT	49.0772	0.738603
ENOG410XQN1	49.011	0.738772
KOG0318	49.011	0.73894
KOG3698	49.0006	0.739109
ENOG410XQC0	48.9997	0.739277
KOG0605	48.9997	0.739446
KOG3030	48.9724	0.739614
COG2001	48.9659	0.739782
ENOG4108V6E	48.9637	0.739951
KOG0195	48.9008	0.740119
ENOG410IEU6	48.8838	0.740287
ENOG4111CMN	48.8838	0.740455
COG3104	48.8802	0.740623
COG0572	48.8595	0.740791
COG0047	48.8452	0.740959
ENOG4105C7K	48.8122	0.741127
COG0333	48.7833	0.741295
COG0847	48.6881	0.741462
KOG1247	48.6267	0.74163
COG2240	48.4978	0.741796
KOG2680	48.4916	0.741963
COG0361	48.3357	0.742129
ENOG410INM7	48.3275	0.742296
ENOG410YU6P	48.3275	0.742462
ENOG4105K9U	48.3115	0.742628
COG1925	48.2695	0.742794
ENOG410XSWS	48.2227	0.74296
KOG0582	48.2227	0.743126
ENOG410XR7D	48.1653	0.743291
KOG1156	48.1653	0.743457
ENOG410XRD4	48.1629	0.743623
KOG1703	48.1629	0.743788
COG5190	48.0854	0.743954
KOG4716	48.0832	0.744119
KOG2413	47.9946	0.744284
ENOG4105CZ5	47.9775	0.744449
ENOG4108RAC	47.7363	0.744613
ENOG4105JRK	47.465	0.744776
COG0365	47.433	0.74494
COG4608	47.3903	0.745103
KOG2666	47.3902	0.745266
ENOG410XP96	47.3763	0.745428
COG0291	47.3404	0.745591
COG3186	47.072	0.745753
COG4299	47.0378	0.745915
ENOG410YWJY	47.0226	0.746077
KOG4436	47.0226	0.746238
ENOG4107QM1	47.0014	0.7464
ENOG4111IRY	46.9664	0.746562
ENOG410IMXD	46.9404	0.746723
ENOG410ZTNX	46.9404	0.746884
ENOG4105C3J	46.9246	0.747046
COG2110	46.8976	0.747207
KOG4683	46.7572	0.747368
COG0228	46.7274	0.747529
COG0806	46.6642	0.747689
COG0071	46.6427	0.747849
KOG0388	46.5092	0.748009
KOG2108	46.4888	0.748169
ENOG410XNZY	46.3961	0.748329
KOG0039	46.3961	0.748488
ENOG4105FAV	46.3641	0.748648
KOG1357	46.3083	0.748807
KOG2121	46.2639	0.748966
KOG3820	46.2191	0.749125
COG0223	46.1692	0.749284
KOG2197	46.1519	0.749443
KOG0465	46.1435	0.749601
ENOG4105D43	46.1329	0.74976
ENOG4106071	46.1272	0.749919
ENOG41128ZF	46.1272	0.750077
ENOG4105K5M	46.098	0.750236
ENOG4105CJN	46.018	0.750394
COG2390	45.8992	0.750552
COG1253	45.7953	0.750709
ENOG4105C1M	45.7928	0.750867
COG0587	45.7736	0.751024
ENOG4108PAV	45.7651	0.751182
ENOG410XZ44	45.7651	0.751339
ENOG4105C0B	45.7232	0.751496
ENOG410XQ4V	45.6951	0.751653
KOG2242	45.6951	0.751811
KOG4692	45.6951	0.751968
ENOG410XP0P	45.6481	0.752125
KOG2778	45.6481	0.752282
COG0285	45.5694	0.752438
KOG1752	45.5618	0.752595
ENOG410XRET	45.5566	0.752752
KOG0897	45.5566	0.752908
ENOG4107RHR	45.4831	0.753065
COG0601	45.2872	0.753221
ENOG4105C37	45.27	0.753376
ENOG4105KRI	45.2532	0.753532
COG1622	45.2077	0.753687
COG0138	45.1797	0.753843
COG0403	45.1315	0.753998
ENOG410XQTB	45.0093	0.754153
KOG1739	45.0093	0.754308
KOG0354	44.9552	0.754462
ENOG4105CJM	44.9458	0.754617
KOG2658	44.9178	0.754771
COG5016	44.8912	0.754926
ENOG4107QSA	44.8377	0.75508
KOG3742	44.8171	0.755234
KOG1335	44.8137	0.755388
ENOG4105CDV	44.6871	0.755542
ENOG4105C6V	44.6169	0.755695
ENOG4105C9K	44.4702	0.755848
COG0576	44.3459	0.756001
KOG1115	44.2055	0.756153
ENOG410XQYH	44.0706	0.756304
KOG1499	44.0706	0.756456
COG2176	43.9071	0.756607
ENOG4105E2S	43.8373	0.756758
ENOG4105DPN	43.7998	0.756908
COG3483	43.6881	0.757058
KOG2633	43.6678	0.757209
ENOG4105CHU	43.6009	0.757359
ENOG410XS0B	43.5292	0.757508
KOG1033	43.5292	0.757658
ENOG4105DPZ	43.2972	0.757807
KOG3906	43.2686	0.757956
ENOG410YAMA	43.222	0.758104
KOG0185	43.222	0.758253
COG1444	43.2096	0.758402
KOG2036	43.1786	0.75855
ENOG410IJ50	43.1678	0.758698
ENOG410Z47S	43.1678	0.758847
KOG2599	43.1489	0.758995
ENOG4105DE5	43.0521	0.759143
KOG1175	42.8937	0.759291
COG0031	42.8711	0.759438
KOG0518	42.7783	0.759585
ENOG410XPIR	42.7357	0.759732
KOG0600	42.7357	0.759879
COG0750	42.7038	0.760026
KOG1873	42.6708	0.760173
ENOG410XR72	42.6379	0.76032
KOG1325	42.6379	0.760466
COG0405	42.6209	0.760613
KOG0327	42.5481	0.760759
KOG0927	42.5228	0.760905
COG1781	42.2561	0.761051
ENOG4108R9M	42.2561	0.761196
COG3288	42.1599	0.761341
COG0095	42.159	0.761486
ENOG4105CK2	42.1536	0.761631
COG1874	41.876	0.761775
KOG0496	41.876	0.761919
ENOG41068JE	41.8643	0.762063
COG0531	41.8513	0.762207
ENOG4105CW3	41.8297	0.762351
COG4690	41.815	0.762495
ENOG4105DZW	41.7702	0.762638
COG2233	41.7544	0.762782
ENOG4105C75	41.7403	0.762925
ENOG4105CN1	41.7368	0.763069
KOG2410	41.7	0.763212
COG0744	41.6761	0.763356
KOG0136	41.6511	0.763499
COG1186	41.6417	0.763642
ENOG410IFTZ	41.5392	0.763785
ENOG41128ZR	41.5392	0.763928
KOG4171	41.5263	0.764071
COG0528	41.4713	0.764213
ENOG4105C41	41.4713	0.764356
COG0482	41.4542	0.764498
COG3569	41.3999	0.764641
KOG1144	41.3876	0.764783
KOG0981	41.3873	0.764925
KOG0101	41.3095	0.765068
COG0447	41.3072	0.76521
COG1263	41.2961	0.765352
ENOG41122MF	41.2619	0.765494
KOG1759	41.2619	0.765635
ENOG4108IPT	41.2236	0.765777
KOG1079	41.221	0.765919
KOG0237	41.1828	0.766061
KOG3076	41.1828	0.766202
COG2937	41.1432	0.766344
ENOG4105C6P	41.1278	0.766485
ENOG410XQU4	41.1189	0.766627
KOG1553	41.1189	0.766768
COG0503	41.1163	0.766909
ENOG4107EEM	41.0419	0.767051
ENOG4105CFP	41.0276	0.767192
COG0242	41.0246	0.767333
ENOG4105BZ5	40.9339	0.767473
ENOG41082SA	40.8012	0.767614
COG0558	40.7637	0.767754
ENOG410IN0I	40.757	0.767894
ENOG4105G5W	40.7345	0.768034
COG0686	40.7106	0.768174
ENOG410XQQC	40.7054	0.768314
KOG0341	40.7054	0.768454
ENOG4105C6T	40.7053	0.768594
ENOG4105DCF	40.701	0.768734
ENOG4105BZ4	40.6721	0.768874
KOG2198	40.6019	0.769014
KOG2134	40.5016	0.769153
ENOG4105CPH	40.5009	0.769292
COG3408	40.3361	0.769431
COG1785	40.2927	0.76957
COG3250	40.2862	0.769708
ENOG4108KGH	40.2732	0.769847
ENOG4105DQU	40.2034	0.769985
COG1362	40.1782	0.770123
COG1038	40.1152	0.770261
COG0130	40.1144	0.770399
KOG0297	40.1141	0.770537
ENOG410XRRE	40.0673	0.770675
KOG2701	40.0673	0.770812
ENOG4105VN1	39.982	0.77095
ENOG4105C7P	39.9711	0.771087
KOG1817	39.9508	0.771225
KOG0707	39.9458	0.771362
KOG1651	39.9024	0.771499
COG0419	39.8814	0.771637
COG4166	39.8287	0.771774
COG0500	39.7839	0.77191
KOG3984	39.7386	0.772047
COG2207	39.6371	0.772183
ENOG4108Z02	39.6179	0.77232
KOG0685	39.6108	0.772456
KOG4277	39.5386	0.772592
ENOG4108UI3	39.381	0.772727
ENOG4105C10	39.3746	0.772863
COG0019	39.344	0.772998
COG0534	39.3439	0.773133
KOG1383	39.3138	0.773268
ENOG4111VAU	39.282	0.773404
KOG1695	39.282	0.773539
COG3848	39.2237	0.773674
KOG0950	39.1473	0.773808
ENOG410XRK6	39.121	0.773943
KOG1879	39.121	0.774077
ENOG4105DZP	39.0365	0.774212
ENOG410XQT5	38.9605	0.774346
COG0233	38.898	0.774479
ENOG4108VCV	38.898	0.774613
KOG0389	38.8922	0.774747
ENOG4107UUG	38.8317	0.77488
KOG0790	38.7598	0.775014
KOG0262	38.718	0.775147
KOG0787	38.5528	0.775279
COG1009	38.5484	0.775412
COG2265	38.5384	0.775544
KOG2387	38.4502	0.775677
ENOG410IE97	38.3191	0.775809
ENOG410Z0DF	38.3191	0.77594
KOG2645	38.2831	0.776072
COG0772	38.2496	0.776203
ENOG4108I0Z	38.242	0.776335
COG1940	38.2345	0.776466
ENOG410XQSH	38.2317	0.776598
KOG2962	38.2317	0.776729
COG0356	38.1426	0.776861
ENOG4105K90	38.1201	0.776992
COG1091	38.1055	0.777123
COG0331	38.0967	0.777254
COG1193	38.0845	0.777385
COG2272	38.0369	0.777516
COG0326	37.9911	0.777646
ENOG4107VNI	37.9588	0.777777
ENOG4105C6K	37.8886	0.777907
KOG1245	37.883	0.778037
COG4108	37.8629	0.778168
ENOG4105C8A	37.8629	0.778298
KOG4126	37.8563	0.778428
ENOG4105CJF	37.8409	0.778558
COG2987	37.8006	0.778688
ENOG4105CGP	37.8006	0.778818
COG0483	37.7871	0.778948
COG1282	37.7385	0.779078
COG0584	37.6761	0.779207
COG0561	37.5571	0.779337
KOG0069	37.5043	0.779466
COG0241	37.4935	0.779594
COG0454	37.4921	0.779723
KOG0482	37.489	0.779852
COG4193	37.4505	0.779981
COG2033	37.3286	0.78011
ENOG410XQE5	37.3024	0.780238
KOG0337	37.3024	0.780366
ENOG4107SFW	37.2979	0.780494
COG1554	37.2849	0.780623
ENOG4111CH5	37.2248	0.780751
KOG1414	37.2248	0.780879
KOG4125	37.157	0.781006
KOG4177	37.1518	0.781134
COG3869	37.1454	0.781262
ENOG4105C26	37.1429	0.78139
KOG2303	37.1275	0.781517
KOG0683	37.1034	0.781645
ENOG4107EEK	37.0606	0.781772
ENOG4105C7Q	37.0277	0.7819
ENOG4105VNB	36.9995	0.782027
COG0737	36.9665	0.782154
COG5105	36.8571	0.782281
KOG3772	36.8571	0.782408
ENOG4105CJX	36.8223	0.782534
COG0566	36.6845	0.78266
KOG0658	36.6104	0.782786
COG0268	36.564	0.782912
ENOG410XPRW	36.5489	0.783038
KOG1406	36.5489	0.783163
KOG4170	36.5489	0.783289
ENOG410XP08	36.5164	0.783415
KOG3673	36.5164	0.78354
ENOG410XSYC	36.4786	0.783666
KOG3924	36.4786	0.783791
ENOG410XPDD	36.4052	0.783916
KOG1500	36.4052	0.784042
COG0828	36.3931	0.784167
ENOG4105VCC	36.3931	0.784292
ENOG410XRBH	36.3809	0.784417
KOG1290	36.3809	0.784542
COG0711	36.3792	0.784667
COG0114	36.3612	0.784792
ENOG410YYEJ	36.3123	0.784917
KOG4396	36.3123	0.785042
ENOG4105CMV	36.2994	0.785167
ENOG4105MHC	36.2864	0.785292
ENOG4111P8K	36.2864	0.785417
KOG2281	36.2339	0.785541
COG5274	36.2305	0.785666
ENOG410IG0K	36.2287	0.78579
ENOG410Y9TZ	36.2287	0.785915
COG0020	36.2286	0.786039
ENOG4108TV1	36.2047	0.786164
COG0063	36.202	0.786289
ENOG4111T97	36.1941	0.786413
KOG4075	36.1941	0.786537
ENOG410ZHQA	36.1629	0.786662
KOG4698	36.1629	0.786786
ENOG4105MMF	36.0213	0.78691
ENOG4107QJF	36.0186	0.787034
COG4122	36.007	0.787158
COG0733	35.9318	0.787281
COG0524	35.9298	0.787405
ENOG41067VY	35.9033	0.787528
COG0556	35.8847	0.787652
ENOG4105CCW	35.8847	0.787775
ENOG4105CI1	35.8688	0.787899
KOG2784	35.8273	0.788022
ENOG41080UE	35.7721	0.788145
COG0814	35.7134	0.788268
ENOG4105DIK	35.7078	0.78839
ENOG4105KDC	35.6509	0.788513
COG0445	35.6506	0.788636
ENOG410XNP5	35.552	0.788758
KOG0274	35.552	0.78888
COG1629	35.5415	0.789002
ENOG4105C31	35.5176	0.789125
ENOG4105FDK	35.5082	0.789247
KOG1001	35.5032	0.789369
COG5192	35.481	0.789491
KOG1951	35.481	0.789613
COG4086	35.462	0.789735
ENOG4105PTM	35.462	0.789857
KOG0405	35.4524	0.789979
COG1269	35.4304	0.7901
ENOG4105EBX	35.4304	0.790222
ENOG4105CCJ	35.3986	0.790344
KOG3625	35.3476	0.790466
ENOG410IEF9	35.3095	0.790587
ENOG410XYNB	35.3095	0.790708
ENOG4105CH8	35.2586	0.79083
ENOG4105C8N	35.253	0.790951
ENOG4105DA0	35.2387	0.791072
ENOG410XP9M	35.1633	0.791193
COG1156	35.159	0.791314
ENOG410IH0T	35.1284	0.791435
ENOG410XNYM	35.1187	0.791556
KOG3588	35.1187	0.791676
KOG2493	35.115	0.791797
COG0820	35.1114	0.791918
COG0712	35.0806	0.792039
ENOG4105C55	35.0753	0.792159
ENOG410XPD0	34.8974	0.792279
KOG0080	34.8974	0.792399
KOG1133	34.8698	0.792519
ENOG4107RE5	34.8441	0.792639
ENOG410XP23	34.8394	0.792759
KOG3570	34.8394	0.792879
ENOG4105C8J	34.7719	0.792998
ENOG4105CJ1	34.7443	0.793118
COG4770	34.7019	0.793237
ENOG4105CB5	34.6726	0.793356
ENOG4105CUT	34.6354	0.793475
ENOG4108WEK	34.628	0.793594
ENOG4111JMR	34.628	0.793713
ENOG410XPF1	34.6099	0.793833
ENOG4107QK8	34.5906	0.793951
ENOG4105C46	34.568	0.79407
ENOG4105CN0	34.4936	0.794189
ENOG4105CK6	34.4899	0.794308
COG0154	34.4337	0.794426
COG1307	34.4281	0.794544
ENOG4107RGW	34.4195	0.794663
ENOG4105VJV	34.4191	0.794781
COG0472	34.3853	0.794899
ENOG4105VBF	34.3471	0.795018
COG0846	34.3441	0.795136
KOG0238	34.3429	0.795254
KOG0956	34.3011	0.795372
COG3844	34.2766	0.79549
KOG3846	34.2561	0.795607
COG0064	34.1616	0.795725
COG0706	34.143	0.795842
COG0834	34.104	0.79596
ENOG4108XVK	34.0348	0.796077
ENOG4105CG1	34.0062	0.796194
COG3669	33.974	0.79631
ENOG410IQ5S	33.9139	0.796427
ENOG410XPF9	33.9139	0.796544
COG0061	33.8908	0.79666
ENOG4105C4R	33.8211	0.796777
KOG1605	33.8155	0.796893
COG2086	33.8068	0.797009
KOG2537	33.7624	0.797125
COG0258	33.7593	0.797241
ENOG410XPFH	33.749	0.797357
KOG1929	33.749	0.797473
COG3966	33.7327	0.797589
ENOG4108M4D	33.7327	0.797705
ENOG4105CYJ	33.7251	0.797821
ENOG4105BZJ	33.709	0.797937
KOG2624	33.6693	0.798053
KOG1358	33.5755	0.798169
ENOG4105C98	33.4632	0.798284
ENOG4105KQV	33.4318	0.798399
KOG3851	33.392	0.798514
KOG4373	33.3276	0.798628
ENOG410XQ92	33.3005	0.798743
KOG1865	33.3005	0.798857
KOG1472	33.2793	0.798972
KOG0480	33.2763	0.799086
ENOG410IDZE	33.2755	0.799201
ENOG4111ICK	33.2755	0.799315
COG0533	33.2333	0.799429
ENOG4105C73	33.2068	0.799543
COG1215	33.1947	0.799658
COG0501	33.1843	0.799772
ENOG4105D65	33.1451	0.799886
ENOG410XNWI	33.1433	0.8
KOG1976	33.1433	0.800114
COG2252	33.116	0.800228
COG2866	33.0851	0.800341
KOG2366	33.0474	0.800455
COG1887	33.0305	0.800569
COG5050	32.9669	0.800682
KOG2877	32.9669	0.800795
COG1206	32.9346	0.800909
ENOG4107QXI	32.9346	0.801022
KOG1542	32.8749	0.801135
COG1841	32.8675	0.801248
KOG1516	32.8555	0.801361
ENOG4105C9U	32.8453	0.801474
KOG2700	32.8404	0.801587
KOG0962	32.7777	0.8017
COG3887	32.7636	0.801812
KOG0509	32.7444	0.801925
COG1595	32.7411	0.802037
COG1115	32.6932	0.80215
ENOG4105C5Y	32.6916	0.802262
KOG0298	32.6725	0.802375
COG0773	32.6311	0.802487
ENOG4105DFU	32.6311	0.802599
ENOG4105BZG	32.6233	0.802711
ENOG410ITFN	32.5863	0.802823
ENOG410Z421	32.5863	0.802935
ENOG4105BZR	32.5633	0.803047
ENOG410XPQV	32.5573	0.803159
KOG0289	32.5573	0.803271
ENOG410IEMU	32.5398	0.803383
KOG0540	32.5143	0.803495
ENOG410XR2N	32.5037	0.803607
COG5198	32.4344	0.803718
KOG3187	32.4344	0.80383
KOG2084	32.3787	0.803941
COG5226	32.3782	0.804053
KOG2386	32.3782	0.804164
COG2267	32.3744	0.804275
COG1257	32.3574	0.804387
ENOG4105CYT	32.3121	0.804498
ENOG410XPCF	32.3121	0.804609
ENOG4105C99	32.2973	0.80472
ENOG410XNTH	32.2973	0.804831
ENOG4105CQX	32.2727	0.804942
COG5027	32.1929	0.805053
KOG2747	32.1929	0.805163
COG0634	32.1766	0.805274
COG1388	32.1533	0.805385
COG4775	32.1214	0.805495
ENOG410IHSK	32.121	0.805606
ENOG410XSF4	32.121	0.805716
KOG2145	32.1193	0.805827
ENOG4105CPQ	32.1038	0.805937
ENOG4108IUN	32.0965	0.806047
ENOG4105C12	32.0393	0.806158
COG1368	32.0318	0.806268
KOG2605	32.024	0.806378
ENOG410Y6RP	31.939	0.806488
KOG0194	31.939	0.806597
ENOG410XS7H	31.9279	0.806707
KOG2735	31.9279	0.806817
COG0153	31.8551	0.806927
COG0320	31.846	0.807036
COG2898	31.8445	0.807146
ENOG4105FF5	31.8445	0.807255
COG0142	31.8297	0.807365
ENOG4105C0W	31.7967	0.807474
KOG0536	31.7815	0.807583
KOG2650	31.7789	0.807693
COG2235	31.7482	0.807802
ENOG4105CEU	31.7482	0.807911
ENOG410IPNH	31.7352	0.80802
ENOG410XNYV	31.7352	0.808129
ENOG410YZ0H	31.7153	0.808238
KOG2896	31.7153	0.808347
ENOG41077SQ	31.6961	0.808456
ENOG410Z8K8	31.6961	0.808565
COG1847	31.6566	0.808674
ENOG4108Z7S	31.6566	0.808783
COG0716	31.6539	0.808892
KOG1095	31.575	0.809001
ENOG4105KNE	31.5605	0.809109
ENOG410XP8T	31.5403	0.809218
KOG1868	31.5403	0.809326
ENOG410XS9D	31.5278	0.809434
KOG1990	31.5278	0.809543
COG3949	31.5169	0.809651
COG0381	31.4363	0.809759
COG1113	31.4344	0.809868
COG0554	31.422	0.809976
ENOG4105C4P	31.4097	0.810084
ENOG4105CR3	31.406	0.810192
ENOG4108JIP	31.3999	0.8103
COG0707	31.3993	0.810408
ENOG41083AI	31.394	0.810516
ENOG410XRQ6	31.3704	0.810623
KOG0597	31.3704	0.810731
COG0681	31.3119	0.810839
COG0396	31.3063	0.810947
ENOG4105C3K	31.3063	0.811054
COG0769	31.3031	0.811162
ENOG4111FH0	31.3008	0.81127
KOG3847	31.3008	0.811377
COG0249	31.2786	0.811485
ENOG4108YZ8	31.2751	0.811592
COG0416	31.2734	0.8117
KOG1389	31.257	0.811807
COG0852	31.2459	0.811915
KOG0481	31.2308	0.812022
KOG1889	31.2303	0.81213
ENOG4105C85	31.1984	0.812237
ENOG41083VC	31.195	0.812344
ENOG410IITE	31.1688	0.812451
ENOG410XTIS	31.1688	0.812559
ENOG4105C7N	31.1659	0.812666
ENOG4105C3P	31.0702	0.812773
ENOG4107Z8R	31.051	0.812879
COG4862	31.0056	0.812986
ENOG4108SQ7	31.0056	0.813093
ENOG4105C6B	30.9771	0.813199
ENOG410XSZ1	30.9498	0.813306
KOG0993	30.9498	0.813412
ENOG4108K88	30.8773	0.813518
ENOG4105D86	30.8662	0.813624
COG1835	30.8479	0.813731
KOG3730	30.8475	0.813837
ENOG410XQX6	30.8415	0.813943
KOG2220	30.8415	0.814049
COG1793	30.8369	0.814155
COG1428	30.8246	0.814261
KOG2276	30.7619	0.814367
ENOG4105C2M	30.7364	0.814472
KOG1081	30.7084	0.814578
ENOG410XPCN	30.6436	0.814683
KOG2660	30.6436	0.814789
ENOG4108JQ7	30.623	0.814894
ENOG4105EXC	30.6191	0.814999
COG3547	30.6189	0.815105
COG0318	30.522	0.81521
ENOG4107QMW	30.5093	0.815315
ENOG410XP67	30.4569	0.815419
KOG1435	30.4569	0.815524
ENOG411033B	30.4515	0.815629
KOG1845	30.4515	0.815733
ENOG410IFXX	30.4025	0.815838
ENOG410YMAS	30.4025	0.815943
COG0305	30.3297	0.816047
ENOG4105CDU	30.3297	0.816151
KOG2446	30.3146	0.816255
KOG1494	30.3005	0.81636
ENOG4105D8W	30.2923	0.816464
COG0217	30.2313	0.816568
ENOG4105CDY	30.2313	0.816672
ENOG4105C0G	30.229	0.816776
COG0165	30.1632	0.816879
COG0363	30.1567	0.816983
KOG0524	30.1465	0.817087
COG5009	30.1046	0.81719
COG0782	30.0065	0.817294
ENOG410XSGV	29.9881	0.817397
KOG2871	29.9881	0.8175
COG3331	29.979	0.817603
ENOG4108UI2	29.9322	0.817706
ENOG410IHTH	29.8753	0.817809
ENOG41101E4	29.8753	0.817911
KOG3340	29.8545	0.818014
ENOG410IZX0	29.8443	0.818117
ENOG4111ZZM	29.8443	0.818219
COG0537	29.7885	0.818322
COG0293	29.7587	0.818424
ENOG410XSIQ	29.6949	0.818526
KOG4666	29.6949	0.818628
COG0751	29.676	0.81873
ENOG4105C38	29.6506	0.818832
ENOG410IG5Q	29.576	0.818934
ENOG41129DZ	29.576	0.819036
ENOG4105CQB	29.5736	0.819137
KOG1885	29.5556	0.819239
KOG0698	29.5534	0.819341
ENOG4105C40	29.5394	0.819442
ENOG4105C2W	29.4653	0.819544
ENOG4108UKH	29.397	0.819645
COG1744	29.3732	0.819746
KOG0793	29.3452	0.819847
COG0813	29.3439	0.819948
ENOG4105D3A	29.336	0.820049
ENOG4105DIH	29.3331	0.820149
ENOG410XQU7	29.2813	0.82025
COG0392	29.2672	0.820351
ENOG4105DGW	29.2628	0.820451
ENOG4108JIJ	29.2165	0.820552
KOG2951	29.211	0.820652
KOG2144	29.1827	0.820753
KOG2241	29.1827	0.820853
ENOG4105DC1	29.1706	0.820953
COG0857	29.1446	0.821054
KOG1141	29.0695	0.821154
COG1159	28.9136	0.821253
ENOG4105CWT	28.9136	0.821352
ENOG4105DR1	28.8781	0.821452
COG0345	28.8757	0.821551
ENOG4108UZK	28.8651	0.82165
ENOG410XR15	28.8646	0.82175
KOG0346	28.8646	0.821849
ENOG410IFMW	28.8428	0.821948
ENOG4111JWX	28.8428	0.822047
COG1122	28.8162	0.822146
COG0260	28.8027	0.822245
KOG0479	28.794	0.822344
KOG0960	28.7928	0.822443
KOG0428	28.7874	0.822542
ENOG410IGXG	28.7771	0.822641
ENOG41125MP	28.7771	0.82274
COG1200	28.7744	0.822839
KOG2456	28.7713	0.822938
COG0329	28.7671	0.823037
ENOG4105EZ5	28.7614	0.823136
ENOG410XPPI	28.7614	0.823235
COG0229	28.6901	0.823334
COG2820	28.6494	0.823432
ENOG410XPJ3	28.6422	0.823531
KOG3690	28.6422	0.823629
ENOG410XSS0	28.6384	0.823728
ENOG4105C52	28.6311	0.823826
ENOG4105DUX	28.6245	0.823925
ENOG4108IQE	28.6067	0.824023
COG1640	28.6051	0.824121
KOG4235	28.6033	0.82422
KOG2178	28.5986	0.824318
COG0564	28.5187	0.824416
ENOG4105EPR	28.5048	0.824514
ENOG4105CU6	28.4716	0.824612
COG0461	28.4289	0.82471
KOG1956	28.4104	0.824808
COG1577	28.4098	0.824905
KOG2511	28.4054	0.825003
ENOG4105CX6	28.3907	0.825101
COG0325	28.349	0.825198
ENOG4105DFA	28.349	0.825296
ENOG4105BZT	28.3378	0.825393
ENOG4108HW8	28.3041	0.82549
ENOG4105D42	28.2881	0.825588
KOG1023	28.2521	0.825685
KOG0215	28.2317	0.825782
ENOG4105CNI	28.2287	0.825879
KOG1283	28.2055	0.825976
COG2057	28.1842	0.826073
ENOG4106F9V	28.0973	0.82617
COG1087	28.0958	0.826266
COG0221	28.061	0.826363
COG0317	28.054	0.826459
ENOG4107EEY	28.0412	0.826556
COG0399	28.0234	0.826652
COG1788	28.0072	0.826748
ENOG410XP4K	27.9932	0.826845
KOG0578	27.9932	0.826941
KOG2335	27.9096	0.827037
COG4974	27.8697	0.827133
COG3579	27.8468	0.827228
ENOG4105DHW	27.8172	0.827324
COG1262	27.7943	0.82742
KOG2686	27.7758	0.827515
[truncated: 20,988 more rows]

## Sheet: After inflection point
DatasetS1D: Showing the distribution of the COG IDs after inflection point analysis
Sample	No of COG ID
SRR10074438	3042
SRR10074439	4670
SRR10074440	3229
SRR10074441	3391
SRR10074442	5187
SRR10074443	3023
SRR10074444	3867
SRR10074445	6445
SRR10074446	3044
SRR10074447	2726
SRR10074448	3184
SRR10074449	3006
SRR10074450	3880
SRR10074451	3651
SRR10074452	5074
SRR10074453	4165
SRR14174610	1756
SRR14174611	3168
SRR14174612	2214
SRR14174613	2021
SRR14174615	2594
SRR14174616	1670
SRR14174617	2704
SRR14174618	2202
SRR14174619	2540
SRR14174620	1349
SRR14174621	2752
SRR14174622	2578
SRR14174623	2766
SRR14174624	2587
SRR14174625	2780
SRR14174626	2734
SRR14174628	2571
SRR14174629	1900
SRR14374244	5258
SRR14374245	5314
SRR14374246	4557
SRR14374247	3856
SRR14374248	4432
SRR14374249	3998
SRR14374257	4043
SRR14374258	2684
SRR14374259	3514
SRR14374260	3957
SRR14374261	3553
SRR14374262	5560
SRR14374263	5930
SRR14374264	1915
SRR14374265	2965
SRR14374266	3272
SRR14374267	3826
SRR14374268	4316
SRR14374269	2296
SRR14374270	2874
SRR14374271	2619
SRR14374272	4196
SRR14374273	4196
SRR14374274	3545
SRR14374275	3996
SRR14374276	5416
SRR14374277	3340
SRR14374278	3763
SRR14374279	5679
SRR14374280	5556
SRR6833324	1477
SRR6833340	2108
Mean	3461.83
Min	1349
Max	6445

## Sheet: No of features per sample
DatasetS1E: Showing the distribution of COG IDs in all the samples with their mean.
Human	4member_48Hwlm	7member_48Hwlm	7member_48Hwlm_altered	7mem_gluc_48H	4mem_4dpi	7mem_4dpi	6mem_wlm_48H	Sa_wlm
3042	3730	4135	4308	4518	5890	5520	2698	1532
4670	3846	4125	4388	4489	4901	4377	2471	1533
3229	3993	4138	4383	4381	6292	4986	2366	1530
3391	3862	4313
5187	3904	4308
3023	3830	4294
3867
6445
3044
2726
3184
3006
3880
3651
5074
4165
1756
3168
2214
2021
2594
1670
2704
2202
2540
1349
2752
2578
2766
2587
2780
2734
2571
1900
5258
5314
4557
3856
4432
3998
4043
2684
3514
3957
3553
5560
5930
1915
2965
3272
3826
4316
2296
2874
2619
4196
4196
3545
3996
5416
3340
3763
5679
5556
1477
2108
3461.83	3860.83	4218.83	4359.67	4462.67	5694.33	4961
