# Supplementary material for: Revealing community dynamics in polymicrobial infections through a quantitative framework
Source: ISME Commun. 2026 Mar 13;6(1):ycag061. doi: 10.1093/ismeco/ycag061 (PMC13064647; doi:10.1093/ismeco/ycag061)
Supplement: ycag061_Supplementary_material [file ycag061_supplementary_material.zip › Supplementary_material_ycag061/Dataset_S3.xlsx]

## Sheet: SA0SixMem1_COG_IDs
Dataset S3A: Showing the COG IDs outside the AS range in the S. aureus mono-culture but inside this range for the 6-Member.
The AS2 column has a 1 when the Z score is between -2 and 2 and a 0 when it is not.
COGID	Meta	Main	Sa_48H_wlm_Z	Sa_48H_wlm_AS	sixmem_wlm_Z	sixmem_wlm_AS
COG0156	Metabolism	Amino acid transport and metabolism	3.5053	0	-0.5288	1
COG0765	Metabolism	Amino acid transport and metabolism	4.7006	0	1.2899	1
COG1174	Metabolism	Amino acid transport and metabolism	2.8621	0	1.4614	1
COG1125	Metabolism	Amino acid transport and metabolism	2.8271	0	0.2635	1
COG0686	Metabolism	Amino acid transport and metabolism	8.6793	0	1.2262	1
COG0833	Metabolism	Amino acid transport and metabolism	6.0642	0	1.5627	1
COG0115	Metabolism	Amino acid transport and metabolism	3.0565	0	0.9011	1
COG0010	Metabolism	Amino acid transport and metabolism	5.9077	0	0.2314	1
COG0028	Metabolism	Amino acid transport and metabolism	5.5428	0	0.7604	1
COG0174	Metabolism	Amino acid transport and metabolism	3.486	0	0.8549	1
COG0334	Metabolism	Amino acid transport and metabolism	4.507	0	0.5474	1
COG1113	Metabolism	Amino acid transport and metabolism	5.9131	0	1.3587	1
COG1003	Metabolism	Amino acid transport and metabolism	8.6609	0	0.6429	1
COG0403	Metabolism	Amino acid transport and metabolism	8.5834	0	0.4286	1
COG0031	Metabolism	Amino acid transport and metabolism	3.3086	0	-0.1198	1
COG0477	Metabolism	Amino acid transport and metabolism	4.0579	0	0.1698	1
COG1253	Metabolism	Amino acid transport and metabolism	6.5913	0	0.9576	1
COG0687	Metabolism	Amino acid transport and metabolism	2.3036	0	0.7641	1
COG4668	Metabolism	Carbohydrate transport and metabolism	4.6306	0	0.02	1
COG0696	Metabolism	Carbohydrate transport and metabolism	2.2451	0	-0.1013	1
COG0021	Metabolism	Carbohydrate transport and metabolism	3.4053	0	0.5215	1
COG0057	Metabolism	Carbohydrate transport and metabolism	2.3107	0	1.5038	1
COG0148	Metabolism	Carbohydrate transport and metabolism	4.0689	0	0.2976	1
COG0166	Metabolism	Carbohydrate transport and metabolism	2.9418	0	0.433	1
COG0191	Metabolism	Carbohydrate transport and metabolism	2.9363	0	0.5012	1
COG1299	Metabolism	Carbohydrate transport and metabolism	2.4862	0	0.7256	1
COG3588	Metabolism	Carbohydrate transport and metabolism	4.0584	0	-0.2414	1
COG4975	Metabolism	Carbohydrate transport and metabolism	2.0397	0	0.9823	1
COG0176	Metabolism	Carbohydrate transport and metabolism	2.9125	0	0.2412	1
COG0074	Metabolism	Energy production and conversion	12.8249	0	-0.6282	1
COG0022	Metabolism	Energy production and conversion	8.8628	0	0.6864	1
COG0508	Metabolism	Energy production and conversion	7.0234	0	0.8464	1
COG0538	Metabolism	Energy production and conversion	14.4084	0	0.1697	1
COG0584	Metabolism	Energy production and conversion	3.4924	0	-0.3417	1
COG0056	Metabolism	Energy production and conversion	2.5733	0	1.0423	1
COG0045	Metabolism	Energy production and conversion	11.2915	0	-0.4402	1
COG0331	Metabolism	Lipid transport and metabolism	3.7426	0	-0.0761	1
COG0558	Metabolism	Lipid transport and metabolism	2.4285	0	-0.4345	1
COG0575	Metabolism	Lipid transport and metabolism	3.2051	0	1.256	1
COG1577	Metabolism	Lipid transport and metabolism	2.074	0	-0.0123	1
COG1887	Metabolism	Lipid transport and metabolism	12.5597	0	1.3351	1
COG0020	Metabolism	Lipid transport and metabolism	3.4479	0	-0.0595	1
COG2130	Metabolism	Secondary metabolites biosynthesis, transport and catabolism	10.5281	0	1.0446	1
COG2761	Metabolism	Secondary metabolites biosynthesis, transport and catabolism	6.6482	0	0.551	1
COG1647	Metabolism	Secondary metabolites biosynthesis, transport and catabolism	2.8855	0	0.2119	1
COG0346	Metabolism	Amino acid transport and metabolism	4.1035	0	0.9868	1
COG0506	Metabolism	Amino acid transport and metabolism	7.971	0	1.1516	1
COG0520	Metabolism	Amino acid transport and metabolism	4.8206	0	0.4352	1
COG0655	Metabolism	Amino acid transport and metabolism	2.1432	0	0.2293	1
COG1363	Metabolism	Amino acid transport and metabolism	3.5284	0	0.417	1
COG1605	Metabolism	Amino acid transport and metabolism	4.0246	0	0.9289	1
COG1984	Metabolism	Amino acid transport and metabolism	3.8936	0	0.638	1
COG2049	Metabolism	Amino acid transport and metabolism	5.2747	0	0.4287	1
COG2159	Metabolism	Amino acid transport and metabolism	33.1917	0	1.5243	1
COG2876	Metabolism	Amino acid transport and metabolism	3.6512	0	0.7688	1
COG3104	Metabolism	Amino acid transport and metabolism	2.2297	0	0.8262	1
COG4992	Metabolism	Amino acid transport and metabolism	13.226	0	1.9727	1
COG0246	Metabolism	Carbohydrate transport and metabolism	6.0736	0	0.2493	1
COG0269	Metabolism	Carbohydrate transport and metabolism	4.6299	0	0.2625	1
COG0391	Metabolism	Carbohydrate transport and metabolism	15.1356	0	0.1748	1
COG0477	Metabolism	Carbohydrate transport and metabolism	4.0579	0	0.1698	1
COG0491	Metabolism	Carbohydrate transport and metabolism	7.5774	0	1.0407	1
COG0579	Metabolism	Carbohydrate transport and metabolism	8.1922	0	1.9899	1
COG1064	Metabolism	Carbohydrate transport and metabolism	3.6836	0	-0.0346	1
COG1134	Metabolism	Carbohydrate transport and metabolism	6.5854	0	0.7965	1
COG1363	Metabolism	Carbohydrate transport and metabolism	3.5284	0	0.417	1
COG1482	Metabolism	Carbohydrate transport and metabolism	4.1495	0	0.5414	1
COG1624	Metabolism	Carbohydrate transport and metabolism	7.808	0	0.8608	1
COG1925	Metabolism	Carbohydrate transport and metabolism	3.4144	0	0.8878	1
COG2159	Metabolism	Carbohydrate transport and metabolism	33.1917	0	1.5243	1
COG2271	Metabolism	Carbohydrate transport and metabolism	3.4117	0	0.9656	1
COG2376	Metabolism	Carbohydrate transport and metabolism	5.5598	0	-0.0689	1
COG2814	Metabolism	Carbohydrate transport and metabolism	2.6601	0	0.3313	1
COG3386	Metabolism	Carbohydrate transport and metabolism	3.0334	0	0.1756	1
COG3412	Metabolism	Carbohydrate transport and metabolism	6.4282	0	1.3376	1
ENOG410XQPT	Metabolism	Carbohydrate transport and metabolism	10.0451	0	1.2032	1
COG0011	Metabolism	Coenzyme transport and metabolism	7.0874	0	1.4359	1
COG0020	Metabolism	Coenzyme transport and metabolism	3.4479	0	-0.0595	1
COG0028	Metabolism	Coenzyme transport and metabolism	5.5428	0	0.7604	1
COG0095	Metabolism	Coenzyme transport and metabolism	2.1167	0	0.1662	1
COG0110	Metabolism	Coenzyme transport and metabolism	3.4733	0	0.7876	1
COG0115	Metabolism	Coenzyme transport and metabolism	3.0565	0	0.9011	1
COG0156	Metabolism	Coenzyme transport and metabolism	3.5053	0	-0.5288	1
COG0190	Metabolism	Coenzyme transport and metabolism	3.5076	0	-0.3313	1
COG0212	Metabolism	Coenzyme transport and metabolism	2.6475	0	-0.1488	1
COG0262	Metabolism	Coenzyme transport and metabolism	3.2678	0	-0.0992	1
COG0285	Metabolism	Coenzyme transport and metabolism	2.7082	0	-0.0974	1
COG0314	Metabolism	Coenzyme transport and metabolism	5.5474	0	-0.1226	1
COG0320	Metabolism	Coenzyme transport and metabolism	7.4021	0	0.3177	1
COG0325	Metabolism	Coenzyme transport and metabolism	3.5576	0	0.2116	1
COG0351	Metabolism	Coenzyme transport and metabolism	5.5798	0	0.1219	1
COG0373	Metabolism	Coenzyme transport and metabolism	4.154	0	1.4169	1
COG0391	Metabolism	Coenzyme transport and metabolism	15.1356	0	0.1748	1
COG0447	Metabolism	Coenzyme transport and metabolism	4.0515	0	0.3942	1
COG0510	Metabolism	Coenzyme transport and metabolism	3.1083	0	0.4352	1
COG0561	Metabolism	Coenzyme transport and metabolism	4.689	0	0.994	1
COG0595	Metabolism	Coenzyme transport and metabolism	8.4368	0	1.2598	1
COG0667	Metabolism	Coenzyme transport and metabolism	3.5291	0	-0.7131	1
COG1052	Metabolism	Coenzyme transport and metabolism	3.5924	0	-0.2245	1
COG1120	Metabolism	Coenzyme transport and metabolism	10.0056	0	0.4545	1
COG1179	Metabolism	Coenzyme transport and metabolism	2.2866	0	0.0895	1
COG1335	Metabolism	Coenzyme transport and metabolism	5.1209	0	1.2166	1
COG2091	Metabolism	Coenzyme transport and metabolism	2.8582	0	-0.3922	1
COG2759	Metabolism	Coenzyme transport and metabolism	4.5439	0	0.2015	1
COG0431	Metabolism	Energy production and conversion	5.3158	0	-0.2055	1
COG0604	Metabolism	Energy production and conversion	3.2818	0	-0.1106	1
COG0605	Metabolism	Energy production and conversion	4.126	0	-0.0347	1
COG0651	Metabolism	Energy production and conversion	6.8442	0	0.7807	1
COG0655	Metabolism	Energy production and conversion	2.1432	0	0.2293	1
COG0667	Metabolism	Energy production and conversion	3.5291	0	-0.7131	1
COG0778	Metabolism	Energy production and conversion	2.3209	0	1.6124	1
COG0822	Metabolism	Energy production and conversion	3.1888	0	-0.1675	1
COG1009	Metabolism	Energy production and conversion	9.5003	0	0.9329	1
COG1052	Metabolism	Energy production and conversion	3.5924	0	-0.2245	1
COG1071	Metabolism	Energy production and conversion	7.9948	0	0.8245	1
COG1249	Metabolism	Energy production and conversion	7.1902	0	0.5011	1
COG1882	Metabolism	Energy production and conversion	4.7234	0	1.19	1
COG3002	Metabolism	Energy production and conversion	9.1059	0	-0.0247	1
COG3610	Metabolism	Energy production and conversion	3.459	0	0.429	1
COG4987	Metabolism	Energy production and conversion	2.3116	0	0.5074	1
COG5609	Metabolism	Energy production and conversion	20.7702	0	1.3085	1
ENOG410XS3N	Metabolism	Energy production and conversion	2.7225	0	-0.0053	1
COG0025	Metabolism	Inorganic ion transport and metabolism	7.0991	0	1.0728	1
COG0168	Metabolism	Inorganic ion transport and metabolism	3.0714	0	0.1177	1
COG0316	Metabolism	Inorganic ion transport and metabolism	4.2776	0	0.8859	1
COG0477	Metabolism	Inorganic ion transport and metabolism	4.0579	0	0.1698	1
COG0579	Metabolism	Inorganic ion transport and metabolism	8.1922	0	1.9899	1
COG0598	Metabolism	Inorganic ion transport and metabolism	3.5223	0	0.442	1
COG0609	Metabolism	Inorganic ion transport and metabolism	5.2017	0	0.1078	1
COG0651	Metabolism	Inorganic ion transport and metabolism	6.8442	0	0.7807	1
COG0735	Metabolism	Inorganic ion transport and metabolism	3.531	0	0.7318	1
COG0783	Metabolism	Inorganic ion transport and metabolism	3.2329	0	0.4936	1
COG0803	Metabolism	Inorganic ion transport and metabolism	6.6373	0	0.0618	1
COG1108	Metabolism	Inorganic ion transport and metabolism	13.6973	0	0.3365	1
COG1120	Metabolism	Inorganic ion transport and metabolism	10.0056	0	0.4545	1
COG1230	Metabolism	Inorganic ion transport and metabolism	2.0014	0	0.1527	1
COG1253	Metabolism	Inorganic ion transport and metabolism	6.5913	0	0.9576	1
COG1392	Metabolism	Inorganic ion transport and metabolism	2.1169	0	0.1208	1
COG1496	Metabolism	Inorganic ion transport and metabolism	11.5217	0	1.3531	1
COG2111	Metabolism	Inorganic ion transport and metabolism	10.9521	0	1.2425	1
COG2217	Metabolism	Inorganic ion transport and metabolism	2.587	0	0.3204	1
COG2239	Metabolism	Inorganic ion transport and metabolism	2.0372	0	-0.0149	1
COG4148	Metabolism	Inorganic ion transport and metabolism	5.1663	0	0.599	1
COG4264	Metabolism	Inorganic ion transport and metabolism	2.2728	0	-0.0752	1
COG4594	Metabolism	Inorganic ion transport and metabolism	11.0739	0	-0.0802	1
COG0183	Metabolism	Lipid transport and metabolism	2.7949	0	-0.6803	1
COG0446	Metabolism	Lipid transport and metabolism	2.6519	0	0.3561	1
COG0584	Metabolism	Lipid transport and metabolism	3.4924	0	-0.3417	1
COG0657	Metabolism	Lipid transport and metabolism	6.2889	0	1.1937	1
COG1075	Metabolism	Lipid transport and metabolism	3.5593	0	0.2952	1
COG1211	Metabolism	Lipid transport and metabolism	4.2824	0	0.1862	1
COG1257	Metabolism	Lipid transport and metabolism	3.7585	0	-0.1307	1
COG1562	Metabolism	Lipid transport and metabolism	18.3266	0	0.9304	1
COG1835	Metabolism	Lipid transport and metabolism	2.4201	0	1.3385	1
COG1968	Metabolism	Lipid transport and metabolism	2.3072	0	1.1876	1
COG2267	Metabolism	Lipid transport and metabolism	8.3645	0	0.4695	1
COG2898	Metabolism	Lipid transport and metabolism	9.3181	0	1.0678	1
COG3407	Metabolism	Lipid transport and metabolism	2.2446	0	-0.2966	1
COG0015	Metabolism	Nucleotide transport and metabolism	2.139	0	-0.1316	1
COG0034	Metabolism	Nucleotide transport and metabolism	2.3716	0	0.3535	1
COG0035	Metabolism	Nucleotide transport and metabolism	4.0934	0	0.0931	1
COG0127	Metabolism	Nucleotide transport and metabolism	2.8969	0	0.8316	1
COG0151	Metabolism	Nucleotide transport and metabolism	2.1691	0	-0.1704	1
COG0190	Metabolism	Nucleotide transport and metabolism	3.5076	0	-0.3313	1
COG0208	Metabolism	Nucleotide transport and metabolism	4.8105	0	0.1298	1
COG0462	Metabolism	Nucleotide transport and metabolism	2.8645	0	0.7768	1
COG0518	Metabolism	Nucleotide transport and metabolism	3.0151	0	0.6785	1
COG0519	Metabolism	Nucleotide transport and metabolism	3.0199	0	0.6803	1
COG0590	Metabolism	Nucleotide transport and metabolism	3.6284	0	0.083	1
COG1611	Metabolism	Nucleotide transport and metabolism	6.699	0	0.605	1
COG1957	Metabolism	Nucleotide transport and metabolism	3.4742	0	0.1192	1
COG2252	Metabolism	Nucleotide transport and metabolism	2.5926	0	0.4568	1
COG2357	Metabolism	Nucleotide transport and metabolism	5.0103	0	0.3821	1
COG2759	Metabolism	Nucleotide transport and metabolism	4.5439	0	0.2015	1
COG2832	Metabolism	Nucleotide transport and metabolism	5.8242	0	-0.0785	1
COG4502	Metabolism	Nucleotide transport and metabolism	4.5066	0	0.6767	1
COG0346	Metabolism	Secondary metabolites biosynthesis, transport and catabolism	4.1035	0	0.9868	1
COG0446	Metabolism	Secondary metabolites biosynthesis, transport and catabolism	2.6519	0	0.3561	1
COG0500	Metabolism	Secondary metabolites biosynthesis, transport and catabolism	6.9738	0	0.2832	1
COG1233	Metabolism	Secondary metabolites biosynthesis, transport and catabolism	39.4523	0	1.316	1
COG1335	Metabolism	Secondary metabolites biosynthesis, transport and catabolism	5.1209	0	1.2166	1
COG2050	Metabolism	Secondary metabolites biosynthesis, transport and catabolism	3.6039	0	0.0025	1
COG4264	Metabolism	Secondary metabolites biosynthesis, transport and catabolism	2.2728	0	-0.0752	1
COG4365	Metabolism	Secondary metabolites biosynthesis, transport and catabolism	3.2575	0	0.1521	1

## Sheet: SA0SixMem1_stratification
Dataset S3B: Showing the stratified contributions to the COG IDs outside the AS range in the S. aureus mono-culture but inside this range for the 6-Member.
This table has the CPM Counts of each replicate from HUMANn4
COGID	COGID	Species	Six_Mem_WLM_1	Six_Mem_WLM_2	Six_Mem_WLM_3	SA_mono_WLM_1	SA_mono_WLM_2	SA_mono_WLM_3
COG1882|s__Staphylococcus_aureus.t__SGB7852	COG1882	s__Staphylococcus_aureus	3151.72	1055.98	1207.24	10007.2	10606.8	7264.08
COG1882|s__Streptococcus_agalactiae.t__SGB8216	COG1882	s__Streptococcus_agalactiae	2179.05	958.502	752.283	0	0	0
COG0057|s__Streptococcus_agalactiae.t__SGB8216	COG0057	s__Streptococcus_agalactiae	1698.14	794.236	623.766	0	0	0
COG0579|s__Staphylococcus_aureus.t__SGB7852	COG0579	s__Staphylococcus_aureus	1063.1	591.678	465.472	2310.74	2746.63	1982.47
COG0057|s__Staphylococcus_aureus.t__SGB7852	COG0057	s__Staphylococcus_aureus	935.923	634.669	525.137	2829.48	2747.44	3068.66
COG1249|s__Staphylococcus_aureus.t__SGB7852	COG1249	s__Staphylococcus_aureus	788.943	479.101	377.027	4174.28	4798.01	3641.76
COG0148|s__Staphylococcus_aureus.t__SGB7852	COG0148	s__Staphylococcus_aureus	688.73	460.805	365.293	2752.88	2921.25	1995.47
COG0373|s__Staphylococcus_aureus.t__SGB7852	COG0373	s__Staphylococcus_aureus	634.567	411.115	345.921	1067.68	1160.47	1364.17
COG0508|s__Staphylococcus_aureus.t__SGB7852	COG0508	s__Staphylococcus_aureus	631.107	384.121	264.561	2876.03	3313.67	2460.73
COG1071|s__Staphylococcus_aureus.t__SGB7852	COG1071	s__Staphylococcus_aureus	579.926	305.737	241.758	2605.36	2465.13	2494.46
COG0334|s__Staphylococcus_aureus.t__SGB7852	COG0334	s__Staphylococcus_aureus	534.83	297.439	231.684	2138.23	1729.54	1995.16
COG0056|s__Streptococcus_agalactiae.t__SGB8216	COG0056	s__Streptococcus_agalactiae	529.939	218.255	199.804	0	0	0
COG0595|s__Staphylococcus_aureus.t__SGB7852	COG0595	s__Staphylococcus_aureus	500.829	298.738	267.55	1979.21	2283.53	2377.86
COG0022|s__Staphylococcus_aureus.t__SGB7852	COG0022	s__Staphylococcus_aureus	482.695	328.632	230.135	2928.43	3367.56	2592.02
COG0191|s__Staphylococcus_aureus.t__SGB7852	COG0191	s__Staphylococcus_aureus	431.992	265.745	216.408	1297.02	1353.9	802.052
COG0021|s__Staphylococcus_aureus.t__SGB7852	COG0021	s__Staphylococcus_aureus	409.325	357.426	268.214	1090.57	1042.78	969.793
COG0803|s__Staphylococcus_aureus.t__SGB7852	COG0803	s__Staphylococcus_aureus	396.321	174.164	135.38	4385	3305.28	3809.9
COG0056|s__Staphylococcus_aureus.t__SGB7852	COG0056	s__Staphylococcus_aureus	388.805	217.355	159.069	1144.18	1347.53	946.434
COG0174|s__Staphylococcus_aureus.t__SGB7852	COG0174	s__Staphylococcus_aureus	380.692	165.666	157.076	1110.76	1168.06	1109.95
COG0735|s__Staphylococcus_aureus.t__SGB7852	COG0735	s__Staphylococcus_aureus	333.926	144.37	153.423	796.56	656.323	741.943
COG1113|s__Staphylococcus_aureus.t__SGB7852	COG1113	s__Staphylococcus_aureus	327.484	169.265	121.322	738.941	853.898	780.003
COG0686|s__Staphylococcus_aureus.t__SGB7852	COG0686	s__Staphylococcus_aureus	321.757	172.564	151.32	1319.73	1460.58	1047.32
COG1887|s__Staphylococcus_aureus.t__SGB7852	COG1887	s__Staphylococcus_aureus	306.725	176.264	143.239	1670.41	1764.01	1591.52
COG1108|s__Staphylococcus_aureus.t__SGB7852	COG1108	s__Staphylococcus_aureus	302.191	139.171	121.1	4071.23	3477.98	3181.93
COG3588|s__Staphylococcus_aureus.t__SGB7852	COG3588	s__Staphylococcus_aureus	290.381	128.473	125.86	1598.69	1717.91	1764.29
COG0166|s__Staphylococcus_aureus.t__SGB7852	COG0166	s__Staphylococcus_aureus	276.065	170.965	133.387	789.684	751.471	696.535
COG4992|s__Staphylococcus_aureus.t__SGB7852	COG4992	s__Staphylococcus_aureus	274.99	146.169	122.539	1145.84	1041.56	978.855
COG2898|s__Staphylococcus_aureus.t__SGB7852	COG2898	s__Staphylococcus_aureus	272.485	124.974	100.4	903.615	978.469	1001.21
COG0174|s__Streptococcus_agalactiae.t__SGB8216	COG0174	s__Streptococcus_agalactiae	260.913	102.379	73.7228	0	0	0
COG0462|s__Streptococcus_agalactiae.t__SGB8216	COG0462	s__Streptococcus_agalactiae	238.007	99.7794	91.3233	0	0	0
COG0520|s__Staphylococcus_aureus.t__SGB7852	COG0520	s__Staphylococcus_aureus	218.68	143.27	116.119	957.055	998.287	877.062
COG0028|s__Streptococcus_agalactiae.t__SGB8216	COG0028	s__Streptococcus_agalactiae	215.34	92.181	81.9142	0	0	0
COG0045|s__Staphylococcus_aureus.t__SGB7852	COG0045	s__Staphylococcus_aureus	205.319	137.972	110.806	1510.26	1563.41	1132.1
COG3104|s__Staphylococcus_aureus.t__SGB7852	COG3104	s__Staphylococcus_aureus	204.245	89.6815	53.5763	250.056	211.629	224.929
COG0518|s__Staphylococcus_aureus.t__SGB7852	COG0518	s__Staphylococcus_aureus	202.813	117.576	70.8447	238.393	218.808	252.114
COG0519|s__Staphylococcus_aureus.t__SGB7852	COG0519	s__Staphylococcus_aureus	202.813	117.576	70.8447	238.393	218.808	252.114
COG1009|s__Staphylococcus_aureus.t__SGB7852	COG1009	s__Staphylococcus_aureus	196.49	100.679	85.4564	825.195	970.886	1036.85
COG2111|s__Staphylococcus_aureus.t__SGB7852	COG2111	s__Staphylococcus_aureus	196.49	100.679	85.4564	825.195	970.886	1036.85
COG0605|s__Staphylococcus_aureus.t__SGB7852	COG0605	s__Staphylococcus_aureus	195.416	84.3826	82.9105	1100.93	897.983	868.101
COG2759|s__Staphylococcus_aureus.t__SGB7852	COG2759	s__Staphylococcus_aureus	195.059	105.178	70.1806	860.793	858.044	791.279
COG0508|s__Corynebacterium_amycolatum.t__SGB17036	COG0508	s__Corynebacterium_amycolatum	177.283	223.354	227.921	0	0	0
COG0057|s__Corynebacterium_amycolatum.t__SGB17036	COG0057	s__Corynebacterium_amycolatum	174.897	263.046	381.233	0	0	0
COG0176|s__Staphylococcus_aureus.t__SGB7852	COG0176	s__Staphylococcus_aureus	174.3	96.68	83.2425	474.263	471.489	514.8
COG1925|s__Staphylococcus_aureus.t__SGB7852	COG1925	s__Staphylococcus_aureus	159.029	94.9804	84.903	407.941	358.951	332.863
COG2217|s__Staphylococcus_aureus.t__SGB7852	COG2217	s__Staphylococcus_aureus	155.808	133.672	123.203	614.392	520.832	574.505
COG0783|s__Staphylococcus_aureus.t__SGB7852	COG0783	s__Staphylococcus_aureus	149.008	224.354	163.718	677.58	485.948	1153.44
COG2271|s__Staphylococcus_aureus.t__SGB7852	COG2271	s__Staphylococcus_aureus	149.008	74.0847	59.3325	270.423	296.362	281.916
COG0833|s__Staphylococcus_aureus.t__SGB7852	COG0833	s__Staphylococcus_aureus	145.429	80.3834	74.9404	377.739	336.807	334.474
COG1253|s__Staphylococcus_aureus.t__SGB7852	COG1253	s__Staphylococcus_aureus	143.043	81.5832	65.6421	591.936	774.423	695.528
COG0074|s__Staphylococcus_aureus.t__SGB7852	COG0074	s__Staphylococcus_aureus	140.538	108.478	62.8747	1594.95	1167.45	1301.75
COG0510|s__Staphylococcus_aureus.t__SGB7852	COG0510	s__Staphylococcus_aureus	136.481	81.5832	67.1918	151.183	151.063	204.188
COG0115|s__Staphylococcus_aureus.t__SGB7852	COG0115	s__Staphylococcus_aureus	132.544	89.5815	60.8822	553.118	490.802	606.926
COG0561|s__Staphylococcus_aureus.t__SGB7852	COG0561	s__Staphylococcus_aureus	121.687	84.0826	62.8747	376.956	411.226	433.145
COG0208|s__Staphylococcus_aureus.t__SGB7852	COG0208	s__Staphylococcus_aureus	120.614	96.1802	60.218	869.235	877.862	1185.46
COG0651|s__Staphylococcus_aureus.t__SGB7852	COG0651	s__Staphylococcus_aureus	117.035	79.7835	56.5651	511.601	600.611	576.217
COG0538|s__Staphylococcus_aureus.t__SGB7852	COG0538	s__Staphylococcus_aureus	116.081	124.274	79.2575	1714.88	1482.92	1431.23
COG0447|s__Staphylococcus_aureus.t__SGB7852	COG0447	s__Staphylococcus_aureus	115.604	98.0798	75.4939	623.182	662.39	535.037
COG0765|s__Staphylococcus_aureus.t__SGB7852	COG0765	s__Staphylococcus_aureus	113.814	64.6867	51.2517	354.239	316.281	302.96
COG0156|s__Staphylococcus_aureus.t__SGB7852	COG0156	s__Staphylococcus_aureus	111.309	58.4879	46.4918	619.179	607.688	588.903
COG0595|s__Streptococcus_agalactiae.t__SGB8216	COG0595	s__Streptococcus_agalactiae	110.831	38.692	27.0096	0	0	0
COG0190|s__Staphylococcus_aureus.t__SGB7852	COG0190	s__Staphylococcus_aureus	108.565	57.5881	50.3662	420.996	392.52	417.236
COG2252|s__Staphylococcus_aureus.t__SGB7852	COG2252	s__Staphylococcus_aureus	105.224	58.188	49.0378	230.908	246.109	282.219
COG2759|s__Finegoldia_magna.t__SGB6683	COG2759	s__Finegoldia_magna	104.747	47.0903	46.9346	0	0	0
COG0446|s__Staphylococcus_aureus.t__SGB7852	COG0446	s__Staphylococcus_aureus	103.196	73.4848	45.3849	316.726	327.606	390.253
COG1134|s__Staphylococcus_aureus.t__SGB7852	COG1134	s__Staphylococcus_aureus	102.003	47.7901	44.7207	418.037	441.964	419.451
COG0115|s__Streptococcus_agalactiae.t__SGB8216	COG0115	s__Streptococcus_agalactiae	98.3047	37.2923	26.124	0	0	0
COG0575|s__Corynebacterium_amycolatum.t__SGB17036	COG0575	s__Corynebacterium_amycolatum	96.5152	98.2797	120.657	0	0	0
COG4975|s__Staphylococcus_aureus.t__SGB7852	COG4975	s__Staphylococcus_aureus	93.5326	46.4904	36.4187	132.295	172.6	185.36
COG1335|s__Staphylococcus_aureus.t__SGB7852	COG1335	s__Staphylococcus_aureus	93.2941	52.5891	42.8389	213.762	157.028	301.55
COG0462|s__Staphylococcus_aureus.t__SGB7852	COG0462	s__Staphylococcus_aureus	92.459	65.9864	48.0416	655.125	510.923	555.778
COG1835|s__Staphylococcus_aureus.t__SGB7852	COG1835	s__Staphylococcus_aureus	91.9817	64.6867	52.1373	283.043	304.856	346.154
COG0696|s__Staphylococcus_aureus.t__SGB7852	COG0696	s__Staphylococcus_aureus	90.908	70.8854	39.7395	1258.2	1270.89	906.261
COG1052|s__Staphylococcus_aureus.t__SGB7852	COG1052	s__Staphylococcus_aureus	89.8343	24.8949	21.5855	152.14	94.0349	161.599
COG0025|s__Staphylococcus_aureus.t__SGB7852	COG0025	s__Staphylococcus_aureus	88.8799	59.5877	53.3549	394.45	341.66	365.384
COG0491|s__Staphylococcus_aureus.t__SGB7852	COG0491	s__Staphylococcus_aureus	82.6762	52.7891	37.3042	236.914	224.976	261.981
COG1003|s__Finegoldia_magna.t__SGB6683	COG1003	s__Finegoldia_magna	81.9604	65.2865	46.8239	0	0	0
COG0035|s__Staphylococcus_aureus.t__SGB7852	COG0035	s__Staphylococcus_aureus	81.6025	68.5858	49.9234	521.959	569.468	456.906
COG0506|s__Staphylococcus_aureus.t__SGB7852	COG0506	s__Staphylococcus_aureus	81.4832	47.1903	45.4956	339.704	316.685	337.796
COG1482|s__Staphylococcus_aureus.t__SGB7852	COG1482	s__Staphylococcus_aureus	79.6937	32.5933	30.8839	240.395	267.848	288.662
COG0320|s__Staphylococcus_aureus.t__SGB7852	COG0320	s__Staphylococcus_aureus	79.0971	57.5881	45.6063	726.408	791.107	635.52
COG1299|s__Staphylococcus_aureus.t__SGB7852	COG1299	s__Staphylococcus_aureus	77.7849	39.1919	30.109	111.668	116.179	109.343
COG0346|s__Staphylococcus_aureus.t__SGB7852	COG0346	s__Staphylococcus_aureus	77.5462	32.5933	29.9983	122.548	167.746	192.609
COG2267|s__Staphylococcus_aureus.t__SGB7852	COG2267	s__Staphylococcus_aureus	76.1146	50.4896	37.8576	477.744	399.598	419.552
COG1064|s__Staphylococcus_aureus.t__SGB7852	COG1064	s__Staphylococcus_aureus	75.3988	25.2948	25.2384	786.115	493.026	408.678
COG0500|s__Staphylococcus_aureus.t__SGB7852	COG0500	s__Staphylococcus_aureus	74.9215	38.892	35.3117	354.152	509.508	410.29
COG0518|s__Streptococcus_agalactiae.t__SGB8216	COG0518	s__Streptococcus_agalactiae	71.5811	37.1923	25.7919	0	0	0
COG0519|s__Streptococcus_agalactiae.t__SGB8216	COG0519	s__Streptococcus_agalactiae	71.5811	37.1923	25.7919	0	0	0
COG0095|s__Staphylococcus_aureus.t__SGB7852	COG0095	s__Staphylococcus_aureus	70.3881	45.9905	39.6288	336.831	271.387	307.087
COG0015|s__Staphylococcus_aureus.t__SGB7852	COG0015	s__Staphylococcus_aureus	70.0302	35.0928	31.7694	250.84	289.992	258.457
COG1075|s__Staphylococcus_aureus.t__SGB7852	COG1075	s__Staphylococcus_aureus	69.6723	140.071	102.946	327.258	279.072	275.17
COG0115|s__Corynebacterium_amycolatum.t__SGB17036	COG0115	s__Corynebacterium_amycolatum	67.4056	110.177	100.954	0	0	0
COG0316|s__Staphylococcus_aureus.t__SGB7852	COG0316	s__Staphylococcus_aureus	67.0477	31.5935	23.6887	148.833	163.297	164.317
COG0325|s__Staphylococcus_aureus.t__SGB7852	COG0325	s__Staphylococcus_aureus	66.5704	35.4927	30.3304	210.542	212.539	302.859
COG1003|s__Staphylococcus_aureus.t__SGB7852	COG1003	s__Staphylococcus_aureus	66.3318	49.5898	48.4844	897.087	1055.72	971.806
COG0057|s__Finegoldia_magna.t__SGB6683	COG0057	s__Finegoldia_magna	65.7353	26.7945	28.5593	0	0	0
COG0183|s__Staphylococcus_aureus.t__SGB7852	COG0183	s__Staphylococcus_aureus	65.616	55.2886	33.4299	421.78	419.618	253.926
COG1968|s__Streptococcus_agalactiae.t__SGB8216	COG1968	s__Streptococcus_agalactiae	65.1388	32.1934	26.2347	0	0	0
COG1605|s__Staphylococcus_aureus.t__SGB7852	COG1605	s__Staphylococcus_aureus	64.9002	35.9926	23.578	147.266	149.748	145.388
COG2876|s__Staphylococcus_aureus.t__SGB7852	COG2876	s__Staphylococcus_aureus	64.9002	35.9926	23.578	147.266	149.748	145.388
COG2130|s__Staphylococcus_aureus.t__SGB7852	COG2130	s__Staphylococcus_aureus	64.0651	52.8891	36.7507	468.17	397.475	453.986
COG1835|s__Corynebacterium_amycolatum.t__SGB17036	COG1835	s__Corynebacterium_amycolatum	63.23	147.869	138.59	0	0	0
COG0127|s__Streptococcus_agalactiae.t__SGB8216	COG0127	s__Streptococcus_agalactiae	62.9914	27.6943	23.0245	0	0	0
COG1925|s__Streptococcus_agalactiae.t__SGB8216	COG1925	s__Streptococcus_agalactiae	62.1563	31.4935	19.3716	0	0	0
COG1174|s__Staphylococcus_aureus.t__SGB7852	COG1174	s__Staphylococcus_aureus	61.679	33.893	23.6887	114.801	105.36	95.4489
COG0575|s__Staphylococcus_aureus.t__SGB7852	COG0575	s__Staphylococcus_aureus	60.3667	31.9934	26.4561	287.047	275.937	296.818
COG0285|s__Staphylococcus_aureus.t__SGB7852	COG0285	s__Staphylococcus_aureus	59.0544	31.4935	26.0133	225.512	249.547	221.808
COG1363|s__Staphylococcus_aureus.t__SGB7852	COG1363	s__Staphylococcus_aureus	57.6228	34.9928	31.216	220.899	196.26	259.464
COG2217|s__Finegoldia_magna.t__SGB6683	COG2217	s__Finegoldia_magna	54.6402	25.8946	24.3529	0	0	0
COG0657|s__Staphylococcus_aureus.t__SGB7852	COG0657	s__Staphylococcus_aureus	54.2824	39.2919	34.5368	193.221	185.34	166.733
COG4975|s__Streptococcus_agalactiae.t__SGB8216	COG4975	s__Streptococcus_agalactiae	54.1631	18.3962	16.3828	0	0	0
COG0020|s__Staphylococcus_aureus.t__SGB7852	COG0020	s__Staphylococcus_aureus	51.777	16.6966	16.6042	320.208	275.735	339.911
COG0403|s__Finegoldia_magna.t__SGB6683	COG0403	s__Finegoldia_magna	51.6577	49.0899	30.9946	0	0	0
COG0403|s__Staphylococcus_aureus.t__SGB7852	COG0403	s__Staphylococcus_aureus	50.9419	40.8916	42.6175	831.374	1005.77	808.093
COG0028|s__Staphylococcus_aureus.t__SGB7852	COG0028	s__Staphylococcus_aureus	48.9138	27.3943	26.5668	1021.9	804.757	821.283
COG0168|s__Staphylococcus_aureus.t__SGB7852	COG0168	s__Staphylococcus_aureus	48.4366	28.894	19.0395	195.136	211.629	221.707
COG4987|s__Staphylococcus_aureus.t__SGB7852	COG4987	s__Staphylococcus_aureus	48.4366	14.497	18.486	143.088	161.174	159.887
COG0765|s__Streptococcus_agalactiae.t__SGB8216	COG0765	s__Streptococcus_agalactiae	47.8401	20.8957	18.3754	0	0	0
COG0778|s__Staphylococcus_aureus.t__SGB7852	COG0778	s__Staphylococcus_aureus	46.7663	18.0963	18.5967	95.3922	102.225	95.7509
COG0655|s__Staphylococcus_aureus.t__SGB7852	COG0655	s__Staphylococcus_aureus	46.1698	12.6974	9.18768	96.4366	97.5739	136.327
COG1257|s__Staphylococcus_aureus.t__SGB7852	COG1257	s__Staphylococcus_aureus	46.1698	19.196	19.7037	123.157	111.629	79.6414
COG2761|s__Staphylococcus_aureus.t__SGB7852	COG2761	s__Staphylococcus_aureus	45.6926	26.6945	26.0133	329.782	207.787	306.584
COG1624|s__Staphylococcus_aureus.t__SGB7852	COG1624	s__Staphylococcus_aureus	45.454	32.2933	27.2309	237.523	266.23	188.28
COG2814|s__Staphylococcus_aureus.t__SGB7852	COG2814	s__Staphylococcus_aureus	45.0961	23.0952	20.8106	136.561	124.571	152.839
COG0331|s__Staphylococcus_aureus.t__SGB7852	COG0331	s__Staphylococcus_aureus	44.6189	27.7943	18.486	416.122	462.288	385.621
COG1968|s__Staphylococcus_aureus.t__SGB7852	COG1968	s__Staphylococcus_aureus	44.261	27.6943	24.5743	132.209	130.941	100.483
COG0151|s__Staphylococcus_aureus.t__SGB7852	COG0151	s__Staphylococcus_aureus	43.3066	32.4933	29.8876	121.155	127.301	129.178
COG0446|s__Streptococcus_agalactiae.t__SGB8216	COG0446	s__Streptococcus_agalactiae	38.1766	15.8967	11.955	0	0	0
COG0477|s__Staphylococcus_aureus.t__SGB7852	COG0477	s__Staphylococcus_aureus	37.4607	20.4958	15.2759	281.651	236.604	286.246
COG1392|s__Staphylococcus_aureus.t__SGB7852	COG1392	s__Staphylococcus_aureus	36.745	17.6963	17.1577	131.077	128.211	124.949
COG0011|s__Staphylococcus_aureus.t__SGB7852	COG0011	s__Staphylococcus_aureus	36.1485	23.7951	20.8106	112.625	119.01	78.3325
COG0558|s__Staphylococcus_aureus.t__SGB7852	COG0558	s__Staphylococcus_aureus	36.1485	20.3958	18.0433	128.988	113.348	146.597
COG0127|s__Staphylococcus_aureus.t__SGB7852	COG0127	s__Staphylococcus_aureus	36.0292	21.0956	15.1652	132.818	149.849	166.129
ENOG410XQPT|s__Staphylococcus_aureus.t__SGB7852	ENOG410XQPT	s__Staphylococcus_aureus	35.3134	16.1967	13.5048	173.638	153.692	146.496
COG0584|s__Staphylococcus_aureus.t__SGB7852	COG0584	s__Staphylococcus_aureus	33.7624	16.7966	17.047	154.055	132.963	186.669
COG2217|s__Streptococcus_agalactiae.t__SGB8216	COG2217	s__Streptococcus_agalactiae	33.4045	18.7961	13.062	0	0	0
COG1233|s__Staphylococcus_aureus.t__SGB7852	COG1233	s__Staphylococcus_aureus	33.2853	25.9946	28.0058	1153.23	924.575	808.496
COG4987|s__Streptococcus_agalactiae.t__SGB8216	COG4987	s__Streptococcus_agalactiae	32.9273	11.4976	13.1727	0	0	0
COG1577|s__Staphylococcus_aureus.t__SGB7852	COG1577	s__Staphylococcus_aureus	32.808	20.4957	16.2721	190.175	170.78	164.317
COG0031|s__Streptococcus_agalactiae.t__SGB8216	COG0031	s__Streptococcus_agalactiae	32.808	13.8971	13.9476	0	0	0
COG1174|s__Streptococcus_agalactiae.t__SGB8216	COG1174	s__Streptococcus_agalactiae	32.4501	16.2966	10.7374	0	0	0
COG4365|s__Staphylococcus_aureus.t__SGB7852	COG4365	s__Staphylococcus_aureus	32.3308	21.8955	18.2647	56.8349	54.9043	63.5319
COG2357|s__Staphylococcus_aureus.t__SGB7852	COG2357	s__Staphylococcus_aureus	32.0922	20.3958	20.9214	242.571	172.094	194.22
COG1496|s__Staphylococcus_aureus.t__SGB7852	COG1496	s__Staphylococcus_aureus	31.9729	18.1962	16.7149	82.3367	88.0693	91.6228
COG0687|s__Streptococcus_agalactiae.t__SGB8216	COG0687	s__Streptococcus_agalactiae	31.2571	12.4974	12.3978	0	0	0
COG1211|s__Staphylococcus_aureus.t__SGB7852	COG1211	s__Staphylococcus_aureus	30.8992	16.5966	16.8256	172.071	124.975	186.568
COG0561|s__Streptococcus_agalactiae.t__SGB8216	COG0561	s__Streptococcus_agalactiae	30.5414	12.3974	10.4053	0	0	0
COG0034|s__Staphylococcus_aureus.t__SGB7852	COG0034	s__Staphylococcus_aureus	30.0641	22.1954	17.7112	100.701	123.257	94.5427
COG1253|s__Corynebacterium_amycolatum.t__SGB17036	COG1253	s__Corynebacterium_amycolatum	29.9448	55.9884	59.1111	0	0	0
COG1984|s__Staphylococcus_aureus.t__SGB7852	COG1984	s__Staphylococcus_aureus	29.7062	21.6955	11.955	97.6551	98.4839	100.886
COG0269|s__Staphylococcus_aureus.t__SGB7852	COG0269	s__Staphylococcus_aureus	28.1552	15.6968	14.6117	185.475	118.201	124.547
COG0609|s__Staphylococcus_aureus.t__SGB7852	COG0609	s__Staphylococcus_aureus	27.9167	10.8978	14.8331	387.052	395.553	333.87
COG0110|s__Streptococcus_agalactiae.t__SGB8216	COG0110	s__Streptococcus_agalactiae	27.3201	12.6974	13.7262	0	0	0
COG0598|s__Streptococcus_agalactiae.t__SGB8216	COG0598	s__Streptococcus_agalactiae	27.0815	11.6976	9.29837	0	0	0
COG0687|s__Staphylococcus_aureus.t__SGB7852	COG0687	s__Staphylococcus_aureus	26.7236	17.4964	14.0582	98.8736	87.6648	83.3667
COG1611|s__Staphylococcus_aureus.t__SGB7852	COG1611	s__Staphylococcus_aureus	26.7236	15.4968	15.0545	201.055	163.095	130.185
COG0010|s__Staphylococcus_aureus.t__SGB7852	COG0010	s__Staphylococcus_aureus	26.6043	14.9969	11.4016	197.834	145.906	175.694
COG0151|s__Finegoldia_magna.t__SGB6683	COG0151	s__Finegoldia_magna	25.8885	11.2977	12.5085	0	0	0
COG0778|s__Corynebacterium_amycolatum.t__SGB17036	COG0778	s__Corynebacterium_amycolatum	24.8148	58.7879	52.9122	0	0	0
COG1120|s__Staphylococcus_aureus.t__SGB7852	COG1120	s__Staphylococcus_aureus	24.6955	8.79818	7.08447	304.193	327.201	286.749
COG1230|s__Staphylococcus_aureus.t__SGB7852	COG1230	s__Staphylococcus_aureus	24.6955	5.89878	5.75613	38.9054	34.6817	36.7498
COG1179|s__Staphylococcus_aureus.t__SGB7852	COG1179	s__Staphylococcus_aureus	23.2639	10.1979	8.96629	82.7719	77.3513	105.517
COG0598|s__Staphylococcus_aureus.t__SGB7852	COG0598	s__Staphylococcus_aureus	22.6674	11.9975	8.7449	159.451	120.324	151.631
COG0095|s__Streptococcus_agalactiae.t__SGB8216	COG0095	s__Streptococcus_agalactiae	21.5936	13.0973	5.42405	0	0	0
COG2239|s__Staphylococcus_aureus.t__SGB7852	COG2239	s__Staphylococcus_aureus	21.5936	15.5968	9.96254	133.688	154.096	138.441
COG0579|s__Anaerococcus_jeddahensis.t__SGB6665	COG0579	s__Anaerococcus_jeddahensis	21.2357	11.4976	8.6342	0	0	0
COG1125|s__Streptococcus_agalactiae.t__SGB8216	COG1125	s__Streptococcus_agalactiae	20.7585	7.39847	3.54224	0	0	0
COG3002|s__Staphylococcus_aureus.t__SGB7852	COG3002	s__Staphylococcus_aureus	20.6392	10.5978	11.955	902.918	837.821	618.807
COG4502|s__Staphylococcus_aureus.t__SGB7852	COG4502	s__Staphylococcus_aureus	20.5199	8.19831	5.97752	50.3072	63.8022	61.1155
COG3386|s__Staphylococcus_aureus.t__SGB7852	COG3386	s__Staphylococcus_aureus	20.0427	12.1975	8.41281	188.783	93.226	106.121
COG0391|s__Staphylococcus_aureus.t__SGB7852	COG0391	s__Staphylococcus_aureus	19.4462	12.5974	9.29837	522.916	387.869	492.548
COG5609|s__Staphylococcus_aureus.t__SGB7852	COG5609	s__Staphylococcus_aureus	19.3269	9.99794	9.51976	209.584	133.772	168.747
COG0822|s__Staphylococcus_aureus.t__SGB7852	COG0822	s__Staphylococcus_aureus	18.8497	11.5976	5.86683	154.49	106.876	135.924
COG0351|s__Staphylococcus_aureus.t__SGB7852	COG0351	s__Staphylococcus_aureus	18.7304	8.49825	1.21764	306.021	263.905	173.681
COG0446|s__Enterococcus_faecalis.t__SGB7962	COG0446	s__Enterococcus_faecalis	18.7304	6.2987	7.52725	0	0	0
COG0605|s__Streptococcus_agalactiae.t__SGB8216	COG0605	s__Streptococcus_agalactiae	18.4918	7.29849	3.54224	0	0	0
COG0031|s__Staphylococcus_aureus.t__SGB7852	COG0031	s__Staphylococcus_aureus	18.1339	10.7978	9.40906	379.741	272.499	294.301
COG0262|s__Staphylococcus_aureus.t__SGB7852	COG0262	s__Staphylococcus_aureus	17.8953	9.89796	5.53474	160.67	146.614	122.03
COG1562|s__Corynebacterium_amycolatum.t__SGB17036	COG1562	s__Corynebacterium_amycolatum	17.776	34.9928	38.9646	0	0	0
COG2050|s__Staphylococcus_aureus.t__SGB7852	COG2050	s__Staphylococcus_aureus	17.776	5.89878	8.30212	102.964	100.607	96.5564
COG4148|s__Staphylococcus_aureus.t__SGB7852	COG4148	s__Staphylococcus_aureus	17.5374	8.39827	5.31336	71.37	69.8689	59.7058
COG0351|s__Streptococcus_agalactiae.t__SGB8216	COG0351	s__Streptococcus_agalactiae	17.5374	8.89816	4.53849	0	0	0
COG0604|s__Staphylococcus_aureus.t__SGB7852	COG0604	s__Staphylococcus_aureus	17.0602	10.7978	11.7337	49.959	43.2763	45.6101
COG2376|s__Staphylococcus_aureus.t__SGB7852	COG2376	s__Staphylococcus_aureus	16.8216	9.49804	6.4203	131.686	97.4728	77.7284
COG0246|s__Staphylococcus_aureus.t__SGB7852	COG0246	s__Staphylococcus_aureus	16.583	8.99814	10.4053	181.733	158.343	106.323
COG0110|s__Staphylococcus_aureus.t__SGB7852	COG0110	s__Staphylococcus_aureus	16.2251	7.79839	6.4203	102.442	78.5646	102.094
COG1233|s__Corynebacterium_amycolatum.t__SGB17036	COG1233	s__Corynebacterium_amycolatum	16.1058	34.1929	29.2234	0	0	0
COG0561|s__Finegoldia_magna.t__SGB6683	COG0561	s__Finegoldia_magna	16.1058	4.59905	6.30961	0	0	0
COG4264|s__Staphylococcus_aureus.t__SGB7852	COG4264	s__Staphylococcus_aureus	15.9864	10.7978	5.42405	316.03	311.63	275.875
COG0015|s__Streptococcus_agalactiae.t__SGB8216	COG0015	s__Streptococcus_agalactiae	15.6285	9.59802	6.30961	0	0	0
COG4594|s__Staphylococcus_aureus.t__SGB7852	COG4594	s__Staphylococcus_aureus	15.5092	8.79818	11.623	755.652	632.562	651.026
COG1482|s__Streptococcus_agalactiae.t__SGB8216	COG1482	s__Streptococcus_agalactiae	15.2706	9.79798	7.19517	0	0	0
COG1125|s__Staphylococcus_aureus.t__SGB7852	COG1125	s__Staphylococcus_aureus	15.032	8.29829	4.64918	91.4755	90.9004	112.666
COG0314|s__Staphylococcus_aureus.t__SGB7852	COG0314	s__Staphylococcus_aureus	14.7934	9.89796	6.86308	94.0866	121.335	92.6297
COG0462|s__Finegoldia_magna.t__SGB6683	COG0462	s__Finegoldia_magna	13.7197	5.49887	5.64544	0	0	0
COG1249|s__Corynebacterium_amycolatum.t__SGB17036	COG1249	s__Corynebacterium_amycolatum	13.3618	11.2977	30.6625	0	0	0
COG1249|s__Streptococcus_agalactiae.t__SGB8216	COG1249	s__Streptococcus_agalactiae	13.2425	6.69862	6.86308	0	0	0
COG3407|s__Staphylococcus_aureus.t__SGB7852	COG3407	s__Staphylococcus_aureus	13.1232	12.2975	13.1727	132.296	131.244	98.268
COG3610|s__Staphylococcus_aureus.t__SGB7852	COG3610	s__Staphylococcus_aureus	12.5267	4.09915	4.87057	19.8444	19.8181	16.8143
COG0590|s__Staphylococcus_aureus.t__SGB7852	COG0590	s__Staphylococcus_aureus	12.2881	6.39868	4.64918	49.3498	61.3755	46.8183
COG0605|s__Enterococcus_faecalis.t__SGB7962	COG0605	s__Enterococcus_faecalis	11.453	3.09936	3.21015	0	0	0
COG0035|s__Streptococcus_agalactiae.t__SGB8216	COG0035	s__Streptococcus_agalactiae	11.3337	3.49928	6.08822	0	0	0
COG1647|s__Staphylococcus_aureus.t__SGB7852	COG1647	s__Staphylococcus_aureus	11.2144	10.9977	8.96629	62.4923	75.8346	89.3071
COG0191|s__Anaerococcus_jeddahensis.t__SGB6665	COG0191	s__Anaerococcus_jeddahensis	10.9758	7.39847	5.42405	0	0	0
COG0057|s__Anaerococcus_jeddahensis.t__SGB6665	COG0057	s__Anaerococcus_jeddahensis	10.8565	3.09936	2.65668	0	0	0
COG2217|s__Anaerococcus_jeddahensis.t__SGB6665	COG2217	s__Anaerococcus_jeddahensis	10.8565	3.99917	2.87807	0	0	0
COG3412|s__Streptococcus_agalactiae.t__SGB8216	COG3412	s__Streptococcus_agalactiae	10.6179	4.29911	1.99251	0	0	0
COG2159|s__Staphylococcus_aureus.t__SGB7852	COG2159	s__Staphylococcus_aureus	10.1407	5.7988	5.09196	160.234	152.68	92.0256
COG0520|s__Finegoldia_magna.t__SGB6683	COG0520	s__Finegoldia_magna	10.0213	5.69882	3.43154	0	0	0
COG2049|s__Staphylococcus_aureus.t__SGB7852	COG2049	s__Staphylococcus_aureus	9.78275	11.5976	6.64169	78.0719	59.6565	95.4488
COG3412|s__Staphylococcus_aureus.t__SGB7852	COG3412	s__Staphylococcus_aureus	9.66345	2.79942	5.20266	53.2664	53.4887	33.2259
COG2239|s__Finegoldia_magna.t__SGB6683	COG2239	s__Finegoldia_magna	9.42485	4.99897	6.86308	0	0	0
COG1249|s__Finegoldia_magna.t__SGB6683	COG1249	s__Finegoldia_magna	8.82834	8.09833	5.53474	0	0	0
COG0595|s__Finegoldia_magna.t__SGB6683	COG0595	s__Finegoldia_magna	8.58973	5.99876	5.86683	0	0	0
ENOG410XS3N|s__Staphylococcus_aureus.t__SGB7852	ENOG410XS3N	s__Staphylococcus_aureus	8.58973	6.09874	5.42405	148.398	116.785	79.3393
COG0190|s__Finegoldia_magna.t__SGB6683	COG0190	s__Finegoldia_magna	8.47043	3.49928	3.09946	0	0	0
COG1957|s__Staphylococcus_aureus.t__SGB7852	COG1957	s__Staphylococcus_aureus	8.47043	9.39806	7.52725	80.3349	78.868	67.3579
COG0778|s__Streptococcus_agalactiae.t__SGB8216	COG0778	s__Streptococcus_agalactiae	7.99323	1.99959	0	0	0	0
COG0477|s__Streptococcus_agalactiae.t__SGB8216	COG0477	s__Streptococcus_agalactiae	7.99323	2.3995	4.3171	0	0	0
COG2217|s__Corynebacterium_amycolatum.t__SGB17036	COG2217	s__Corynebacterium_amycolatum	7.63532	11.1977	13.6155	0	0	0
COG1577|s__Streptococcus_agalactiae.t__SGB8216	COG1577	s__Streptococcus_agalactiae	7.27741	2.79942	2.1032	0	0	0
COG2091|s__Staphylococcus_aureus.t__SGB7852	COG2091	s__Staphylococcus_aureus	6.80021	4.89899	2.76737	109.405	71.4868	93.1331
COG0595|s__Anaerococcus_jeddahensis.t__SGB6665	COG0595	s__Anaerococcus_jeddahensis	6.6809	2.79942	2.65668	0	0	0
COG0477|s__Corynebacterium_amycolatum.t__SGB17036	COG0477	s__Corynebacterium_amycolatum	6.6809	6.19872	6.19891	0	0	0
COG1120|s__Corynebacterium_amycolatum.t__SGB17036	COG1120	s__Corynebacterium_amycolatum	6.5616	10.9977	11.1802	0	0	0
COG0057|s__Klebsiella_pneumoniae.t__SGB10115	COG0057	s__Klebsiella_pneumoniae	6.323	0	0	0	0	0
COG0269|s__Streptococcus_agalactiae.t__SGB8216	COG0269	s__Streptococcus_agalactiae	6.323	2.29953	1.99251	0	0	0
COG0176|s__Streptococcus_agalactiae.t__SGB8216	COG0176	s__Streptococcus_agalactiae	6.2037	5.09895	3.87432	0	0	0
COG0462|s__Enterococcus_faecalis.t__SGB7962	COG0462	s__Enterococcus_faecalis	6.0844	0.699856	0	0	0	0
COG0667|s__Staphylococcus_aureus.t__SGB7852	COG0667	s__Staphylococcus_aureus	6.0844	5.19893	4.87057	45.8683	38.7262	38.6628
COG0034|s__Finegoldia_magna.t__SGB6683	COG0034	s__Finegoldia_magna	5.72649	5.69882	4.98127	0	0	0
COG0609|s__Corynebacterium_amycolatum.t__SGB17036	COG0609	s__Corynebacterium_amycolatum	5.60719	13.3972	7.97003	0	0	0
COG0657|s__Streptococcus_agalactiae.t__SGB8216	COG0657	s__Streptococcus_agalactiae	5.24928	2.29953	2.1032	0	0	0
COG1611|s__Streptococcus_agalactiae.t__SGB8216	COG1611	s__Streptococcus_agalactiae	5.24928	1.39971	3.32085	0	0	0
COG1363|s__Finegoldia_magna.t__SGB6683	COG1363	s__Finegoldia_magna	5.12998	2.19955	2.43529	0	0	0
COG0174|s__Klebsiella_pneumoniae.t__SGB10115	COG0174	s__Klebsiella_pneumoniae	4.89138	0	0	0	0	0
COG0462|s__Klebsiella_pneumoniae.t__SGB10115	COG0462	s__Klebsiella_pneumoniae	4.77207	0	0	0	0	0
COG2050|s__Streptococcus_agalactiae.t__SGB8216	COG2050	s__Streptococcus_agalactiae	4.77207	1.29973	0.885559	0	0	0
COG0346|s__Streptococcus_agalactiae.t__SGB8216	COG0346	s__Streptococcus_agalactiae	4.41417	0.699856	1.10695	0	0	0
COG0166|s__Finegoldia_magna.t__SGB6683	COG0166	s__Finegoldia_magna	4.29487	3.09936	0	0	0	0
COG2239|s__Anaerococcus_jeddahensis.t__SGB6665	COG2239	s__Anaerococcus_jeddahensis	4.17557	0	0	0	0	0
COG0021|s__Finegoldia_magna.t__SGB6683	COG0021	s__Finegoldia_magna	4.17557	0	0	0	0	0
COG0212|s__Staphylococcus_aureus.t__SGB7852	COG0212	s__Staphylococcus_aureus	4.17557	1.49969	2.1032	76.1571	53.1854	55.8799
COG0212|s__Finegoldia_magna.t__SGB6683	COG0212	s__Finegoldia_magna	4.05626	1.49969	3.65293	0	0	0
COG0034|s__Klebsiella_pneumoniae.t__SGB10115	COG0034	s__Klebsiella_pneumoniae	4.05626	0	0	0	0	0
COG0183|s__Anaerococcus_jeddahensis.t__SGB6665	COG0183	s__Anaerococcus_jeddahensis	3.93696	2.8994	1.32834	0	0	0
COG1299|s__Finegoldia_magna.t__SGB6683	COG1299	s__Finegoldia_magna	3.81766	2.29953	0	0	0	0
COG0166|s__Enterococcus_faecalis.t__SGB7962	COG0166	s__Enterococcus_faecalis	3.34045	0	0	0	0	0
COG0518|s__Klebsiella_pneumoniae.t__SGB10115	COG0518	s__Klebsiella_pneumoniae	3.34045	0	0	0	0	0
COG0519|s__Klebsiella_pneumoniae.t__SGB10115	COG0519	s__Klebsiella_pneumoniae	3.34045	0	0	0	0	0
COG0035|s__Anaerococcus_jeddahensis.t__SGB6665	COG0035	s__Anaerococcus_jeddahensis	3.22115	0	2.65668	0	0	0
COG0176|s__Finegoldia_magna.t__SGB6683	COG0176	s__Finegoldia_magna	3.22115	2.69944	1.66042	0	0	0
COG0020|unclassified	COG0020	unclassified	3.22115	1.59967	3.21015	0	0	0
COG0056|s__Klebsiella_pneumoniae.t__SGB10115	COG0056	s__Klebsiella_pneumoniae	3.10185	0	0	0	0	0
COG0015|s__Klebsiella_pneumoniae.t__SGB10115	COG0015	s__Klebsiella_pneumoniae	2.98255	0	0	0	0	0
COG4668|s__Staphylococcus_aureus.t__SGB7852	COG4668	s__Staphylococcus_aureus	2.98255	1.29973	1.66042	51.3516	34.2773	23.8622
COG0151|s__Streptococcus_agalactiae.t__SGB8216	COG0151	s__Streptococcus_agalactiae	2.98255	2.3995	0	0	0	0
COG2376|s__Anaerococcus_jeddahensis.t__SGB6665	COG2376	s__Anaerococcus_jeddahensis	2.74394	1.79963	2.1032	0	0	0
COG1253|s__Finegoldia_magna.t__SGB6683	COG1253	s__Finegoldia_magna	2.50534	0.999794	0	0	0	0
COG0208|s__Klebsiella_pneumoniae.t__SGB10115	COG0208	s__Klebsiella_pneumoniae	2.50534	0	0	0	0	0
COG0735|s__Finegoldia_magna.t__SGB6683	COG0735	s__Finegoldia_magna	2.14743	0.699856	0.44278	0	0	0
COG1211|s__Anaerococcus_jeddahensis.t__SGB6665	COG1211	s__Anaerococcus_jeddahensis	2.02813	0	0	0	0	0
COG0518|s__Finegoldia_magna.t__SGB6683	COG0518	s__Finegoldia_magna	2.02813	2.69944	0	0	0	0
COG0519|s__Finegoldia_magna.t__SGB6683	COG0519	s__Finegoldia_magna	2.02813	2.69944	0	0	0	0
COG0320|s__Finegoldia_magna.t__SGB6683	COG0320	s__Finegoldia_magna	1.78953	0	0	0	0	0
COG0346|s__Finegoldia_magna.t__SGB6683	COG0346	s__Finegoldia_magna	1.78953	1.49969	0	0	0	0
COG0609|s__Streptococcus_agalactiae.t__SGB8216	COG0609	s__Streptococcus_agalactiae	1.78953	1.39971	0	0	0	0
COG0598|s__Finegoldia_magna.t__SGB6683	COG0598	s__Finegoldia_magna	1.67023	0	0	0	0	0
COG1562|s__Staphylococcus_aureus.t__SGB7852	COG1562	s__Staphylococcus_aureus	1.67023	1.99959	1.32834	306.456	253.49	253.02
COG0212|s__Streptococcus_agalactiae.t__SGB8216	COG0212	s__Streptococcus_agalactiae	1.67023	0	0.332085	0	0	0
COG0351|s__Finegoldia_magna.t__SGB6683	COG0351	s__Finegoldia_magna	1.43162	0	0	0	0	0
COG0500|s__Finegoldia_magna.t__SGB6683	COG0500	s__Finegoldia_magna	1.43162	0.899814	1.21764	0	0	0
COG0020|s__Enterococcus_faecalis.t__SGB7962	COG0020	s__Enterococcus_faecalis	1.31232	0	0	0	0	0
COG1335|s__Finegoldia_magna.t__SGB6683	COG1335	s__Finegoldia_magna	1.31232	0.299938	0.332085	0	0	0
COG0657|unclassified	COG0657	unclassified	1.28524	0	0	0	0	0
COG0325|s__Anaerococcus_jeddahensis.t__SGB6665	COG0325	s__Anaerococcus_jeddahensis	1.19302	0.399917	0	0	0	0
COG0803|s__Streptococcus_agalactiae.t__SGB8216	COG0803	s__Streptococcus_agalactiae	1.19302	1.09977	1.21764	0	0	0
COG1925|s__Enterococcus_faecalis.t__SGB7962	COG1925	s__Enterococcus_faecalis	1.07372	0	0.774864	0	0	0
COG0325|s__Finegoldia_magna.t__SGB6683	COG0325	s__Finegoldia_magna	1.07372	0.599876	0	0	0	0
COG0778|s__Finegoldia_magna.t__SGB6683	COG0778	s__Finegoldia_magna	1.07372	0.399917	0	0	0	0
COG2832|s__Staphylococcus_aureus.t__SGB7852	COG2832	s__Staphylococcus_aureus	0.954415	1.29973	0.774864	28.461	19.9192	27.6882
COG0035|s__Klebsiella_pneumoniae.t__SGB10115	COG0035	s__Klebsiella_pneumoniae	0.835113	0	0	0	0	0
COG0765|s__Klebsiella_pneumoniae.t__SGB10115	COG0765	s__Klebsiella_pneumoniae	0.596509	0	0	0	0	0
COG0316|s__Cutibacterium_acnes.t__SGB16955	COG0316	s__Cutibacterium_acnes	0.477207	0	0	0	0	0
COG0822|s__Klebsiella_pneumoniae.t__SGB10115	COG0822	s__Klebsiella_pneumoniae	0.477207	0	0	0	0	0
COG0500|unclassified	COG0500	unclassified	0.477207	0.399917	0	0.174073	0	0
COG1335|unclassified	COG1335	unclassified	0.477207	0.199959	0	0.0870367	0	0.100684
COG0735|s__Anaerococcus_jeddahensis.t__SGB6665	COG0735	s__Anaerococcus_jeddahensis	0.357906	0.699856	0	0	0	0
COG0015|unclassified	COG0015	unclassified	0.357906	2.29953	5.20266	0	0	0
COG1925|s__Anaerococcus_jeddahensis.t__SGB6665	COG1925	s__Anaerococcus_jeddahensis	0.119302	0	0	0	0	0
COG0314|unclassified	COG0314	unclassified	0.119302	0	0	0	0	0
COG0783|unclassified	COG0783	unclassified	0.119302	0.399917	0.332085	0.348147	0.202226	0.805476
COG0208|s__Anaerococcus_jeddahensis.t__SGB6665	COG0208	s__Anaerococcus_jeddahensis	0	0.599876	0	0	0	0
COG0462|s__Anaerococcus_jeddahensis.t__SGB6665	COG0462	s__Anaerococcus_jeddahensis	0	1.89961	0	0	0	0
COG1108|s__Anaerococcus_jeddahensis.t__SGB6665	COG1108	s__Anaerococcus_jeddahensis	0	0	0.44278	0	0	0
COG2252|s__Anaerococcus_jeddahensis.t__SGB6665	COG2252	s__Anaerococcus_jeddahensis	0	1.49969	0	0	0	0
COG0500|s__Corynebacterium_amycolatum.t__SGB17036	COG0500	s__Corynebacterium_amycolatum	0	0.199959	0	0	0	0
COG0057|s__Corynebacterium_vitaeruminis.t__SGB33692	COG0057	s__Corynebacterium_vitaeruminis	0	88.7817	0	0	0	0
COG0115|s__Corynebacterium_vitaeruminis.t__SGB33692	COG0115	s__Corynebacterium_vitaeruminis	0	1.39971	0	0	0	0
COG0477|s__Corynebacterium_vitaeruminis.t__SGB33692	COG0477	s__Corynebacterium_vitaeruminis	0	2.3995	0	0	0	0
COG0500|s__Corynebacterium_vitaeruminis.t__SGB33692	COG0500	s__Corynebacterium_vitaeruminis	0	12.4974	0	0	0	0
COG0575|s__Corynebacterium_vitaeruminis.t__SGB33692	COG0575	s__Corynebacterium_vitaeruminis	0	9.09812	0	0	0	0
COG1120|s__Corynebacterium_vitaeruminis.t__SGB33692	COG1120	s__Corynebacterium_vitaeruminis	0	7.69841	0	0	0	0
COG1249|s__Corynebacterium_vitaeruminis.t__SGB33692	COG1249	s__Corynebacterium_vitaeruminis	0	25.9946	0	0	0	0
COG2217|s__Corynebacterium_vitaeruminis.t__SGB33692	COG2217	s__Corynebacterium_vitaeruminis	0	8.39827	0	0	0	0
COG0035|s__Enterococcus_faecalis.t__SGB7962	COG0035	s__Enterococcus_faecalis	0	0.999794	0	0	0	0
COG0011|s__Finegoldia_magna.t__SGB6683	COG0011	s__Finegoldia_magna	0	0	0.44278	0	0	0
COG0035|s__Finegoldia_magna.t__SGB6683	COG0035	s__Finegoldia_magna	0	1.19975	0	0	0	0
COG0115|s__Finegoldia_magna.t__SGB6683	COG0115	s__Finegoldia_magna	0	0.299938	0	0	0	0
COG0168|s__Finegoldia_magna.t__SGB6683	COG0168	s__Finegoldia_magna	0	1.89961	0	0	0	0
COG1052|s__Finegoldia_magna.t__SGB6683	COG1052	s__Finegoldia_magna	0	0	1.88181	0	0	0
COG2252|s__Finegoldia_magna.t__SGB6683	COG2252	s__Finegoldia_magna	0	0	1.66042	0	0	0
COG0022|s__Staphylococcus_argenteus.t__SGB7853	COG0022	s__Staphylococcus_argenteus	0	0	0	0	0.505564	0
COG0025|s__Staphylococcus_argenteus.t__SGB7853	COG0025	s__Staphylococcus_argenteus	0	0	0	0	0.101113	0
COG0028|s__Staphylococcus_argenteus.t__SGB7853	COG0028	s__Staphylococcus_argenteus	0	0	0	0	1.61781	0
COG0035|s__Staphylococcus_argenteus.t__SGB7853	COG0035	s__Staphylococcus_argenteus	0	0	0	0	0.505564	0
COG0045|s__Staphylococcus_argenteus.t__SGB7853	COG0045	s__Staphylococcus_argenteus	0	0	0	0	23.0537	0
COG0056|s__Staphylococcus_argenteus.t__SGB7853	COG0056	s__Staphylococcus_argenteus	0	0	0	0	33.3672	0
COG0057|s__Staphylococcus_argenteus.t__SGB7853	COG0057	s__Staphylococcus_argenteus	0	0	0	0	24.8738	0
COG0074|s__Staphylococcus_argenteus.t__SGB7853	COG0074	s__Staphylococcus_argenteus	0	0	0	0	20.0203	0
COG0148|s__Staphylococcus_argenteus.t__SGB7853	COG0148	s__Staphylococcus_argenteus	0	0	0	0	15.8747	0
COG0166|s__Staphylococcus_argenteus.t__SGB7853	COG0166	s__Staphylococcus_argenteus	0	0	0	0	0.606677	0
COG0174|s__Staphylococcus_argenteus.t__SGB7853	COG0174	s__Staphylococcus_argenteus	0	0	0	0	2.02226	0
COG0191|s__Staphylococcus_argenteus.t__SGB7853	COG0191	s__Staphylococcus_argenteus	0	0	0	0	1.61781	0
COG0320|s__Staphylococcus_argenteus.t__SGB7853	COG0320	s__Staphylococcus_argenteus	0	0	0	0	0.101113	0
COG0334|s__Staphylococcus_argenteus.t__SGB7853	COG0334	s__Staphylococcus_argenteus	0	0	0	0	0.101113	0
COG0346|s__Staphylococcus_argenteus.t__SGB7853	COG0346	s__Staphylococcus_argenteus	0	0	0	0	0.101113	0
COG0373|s__Staphylococcus_argenteus.t__SGB7853	COG0373	s__Staphylococcus_argenteus	0	0	0	0	0.70779	0
COG0403|s__Staphylococcus_argenteus.t__SGB7853	COG0403	s__Staphylococcus_argenteus	0	0	0	0	0.70779	0
COG0462|s__Staphylococcus_argenteus.t__SGB7853	COG0462	s__Staphylococcus_argenteus	0	0	0	0	1.82003	0
COG0491|s__Staphylococcus_argenteus.t__SGB7853	COG0491	s__Staphylococcus_argenteus	0	0	0	0	4.85342	0
COG0508|s__Staphylococcus_argenteus.t__SGB7853	COG0508	s__Staphylococcus_argenteus	0	0	0	0	165.724	0
COG0510|s__Staphylococcus_argenteus.t__SGB7853	COG0510	s__Staphylococcus_argenteus	0	0	0	0	3.33672	0
COG0518|s__Staphylococcus_argenteus.t__SGB7853	COG0518	s__Staphylococcus_argenteus	0	0	0	0	56.9265	0
COG0519|s__Staphylococcus_argenteus.t__SGB7853	COG0519	s__Staphylococcus_argenteus	0	0	0	0	56.9265	0
COG0579|s__Staphylococcus_argenteus.t__SGB7853	COG0579	s__Staphylococcus_argenteus	0	0	0	0	29.1205	0
COG0584|s__Staphylococcus_argenteus.t__SGB7853	COG0584	s__Staphylococcus_argenteus	0	0	0	0	10.9202	0
COG0667|s__Staphylococcus_argenteus.t__SGB7853	COG0667	s__Staphylococcus_argenteus	0	0	0	0	1.61781	0
COG0696|s__Staphylococcus_argenteus.t__SGB7853	COG0696	s__Staphylococcus_argenteus	0	0	0	0	5.66232	0
COG0735|s__Staphylococcus_argenteus.t__SGB7853	COG0735	s__Staphylococcus_argenteus	0	0	0	0	1.11224	0
COG0783|s__Staphylococcus_argenteus.t__SGB7853	COG0783	s__Staphylococcus_argenteus	0	0	0	0	0.202226	0
COG0803|s__Staphylococcus_argenteus.t__SGB7853	COG0803	s__Staphylococcus_argenteus	0	0	0	0	0.505565	0
COG1009|s__Staphylococcus_argenteus.t__SGB7853	COG1009	s__Staphylococcus_argenteus	0	0	0	0	0.202226	0
COG1052|s__Staphylococcus_argenteus.t__SGB7853	COG1052	s__Staphylococcus_argenteus	0	0	0	0	51.1631	0
COG1064|s__Staphylococcus_argenteus.t__SGB7853	COG1064	s__Staphylococcus_argenteus	0	0	0	0	325.988	0
COG1071|s__Staphylococcus_argenteus.t__SGB7853	COG1071	s__Staphylococcus_argenteus	0	0	0	0	177.251	0
COG1075|s__Staphylococcus_argenteus.t__SGB7853	COG1075	s__Staphylococcus_argenteus	0	0	0	0	0.202226	0
COG1108|s__Staphylococcus_argenteus.t__SGB7853	COG1108	s__Staphylococcus_argenteus	0	0	0	0	0.202226	0
COG1249|s__Staphylococcus_argenteus.t__SGB7853	COG1249	s__Staphylococcus_argenteus	0	0	0	0	28.0083	0
COG1253|s__Staphylococcus_argenteus.t__SGB7853	COG1253	s__Staphylococcus_argenteus	0	0	0	0	2.52782	0
COG1257|s__Staphylococcus_argenteus.t__SGB7853	COG1257	s__Staphylococcus_argenteus	0	0	0	0	1.51669	0
COG1335|s__Staphylococcus_argenteus.t__SGB7853	COG1335	s__Staphylococcus_argenteus	0	0	0	0	0.303339	0
COG1363|s__Staphylococcus_argenteus.t__SGB7853	COG1363	s__Staphylococcus_argenteus	0	0	0	0	0.101113	0
COG1392|s__Staphylococcus_argenteus.t__SGB7853	COG1392	s__Staphylococcus_argenteus	0	0	0	0	32.1539	0
COG1882|s__Staphylococcus_argenteus.t__SGB7853	COG1882	s__Staphylococcus_argenteus	0	0	0	0	39.6362	0
COG1925|s__Staphylococcus_argenteus.t__SGB7853	COG1925	s__Staphylococcus_argenteus	0	0	0	0	23.3571	0
COG1957|s__Staphylococcus_argenteus.t__SGB7853	COG1957	s__Staphylococcus_argenteus	0	0	0	0	0.808903	0
COG2111|s__Staphylococcus_argenteus.t__SGB7853	COG2111	s__Staphylococcus_argenteus	0	0	0	0	0.202226	0
COG2898|s__Staphylococcus_argenteus.t__SGB7853	COG2898	s__Staphylococcus_argenteus	0	0	0	0	2.52782	0
COG3386|s__Staphylococcus_argenteus.t__SGB7853	COG3386	s__Staphylococcus_argenteus	0	0	0	0	0.404451	0
COG3588|s__Staphylococcus_argenteus.t__SGB7853	COG3588	s__Staphylococcus_argenteus	0	0	0	0	23.1548	0
COG3610|s__Staphylococcus_argenteus.t__SGB7853	COG3610	s__Staphylococcus_argenteus	0	0	0	0	4.04451	0
COG4594|s__Staphylococcus_argenteus.t__SGB7853	COG4594	s__Staphylococcus_argenteus	0	0	0	0	110.011	0
COG5609|s__Staphylococcus_argenteus.t__SGB7853	COG5609	s__Staphylococcus_argenteus	0	0	0	0	5.96566	0
COG0584|s__Staphylococcus_arlettae.t__SGB7838	COG0584	s__Staphylococcus_arlettae	0	0	0	0	12.538	0
COG0431|s__Staphylococcus_aureus.t__SGB7852	COG0431	s__Staphylococcus_aureus	0	1.79963	0.996254	49.0016	35.7939	41.0793
COG0191|s__Staphylococcus_capitis.t__SGB7863	COG0191	s__Staphylococcus_capitis	0	0	0	0	0.101113	0
COG0491|s__Staphylococcus_capitis.t__SGB7863	COG0491	s__Staphylococcus_capitis	0	0	0	5.83146	5.35898	8.55818
COG0584|s__Staphylococcus_capitis.t__SGB7863	COG0584	s__Staphylococcus_capitis	0	0	0	22.3684	13.3469	28.9971
COG2217|s__Staphylococcus_capitis.t__SGB7863	COG2217	s__Staphylococcus_capitis	0	0	0	160.496	168.252	152.738
COG0074|s__Staphylococcus_hominis.t__SGB7858	COG0074	s__Staphylococcus_hominis	0	0	0	0.174073	0	0
COG0584|s__Staphylococcus_hominis.t__SGB7858	COG0584	s__Staphylococcus_hominis	0	0	0	13.4036	0	0
COG2217|s__Staphylococcus_hominis.t__SGB7858	COG2217	s__Staphylococcus_hominis	0	0	0	50.0461	0	0
COG0025|s__Staphylococcus_schweitzeri.t__SGB7854	COG0025	s__Staphylococcus_schweitzeri	0	0	0	0	0.101113	0
COG0156|s__Staphylococcus_schweitzeri.t__SGB7854	COG0156	s__Staphylococcus_schweitzeri	0	0	0	0	0.101113	0
COG0166|s__Staphylococcus_schweitzeri.t__SGB7854	COG0166	s__Staphylococcus_schweitzeri	0	0	0	0.0870367	0	0
COG0174|s__Staphylococcus_schweitzeri.t__SGB7854	COG0174	s__Staphylococcus_schweitzeri	0	0	0	0.0870367	0	0
COG0561|s__Staphylococcus_schweitzeri.t__SGB7854	COG0561	s__Staphylococcus_schweitzeri	0	0	0	0	0.101113	0
COG0590|s__Staphylococcus_schweitzeri.t__SGB7854	COG0590	s__Staphylococcus_schweitzeri	0	0	0	0	0.101113	0
COG0595|s__Staphylococcus_schweitzeri.t__SGB7854	COG0595	s__Staphylococcus_schweitzeri	0	0	0	0	0.101113	0
COG0598|s__Staphylococcus_schweitzeri.t__SGB7854	COG0598	s__Staphylococcus_schweitzeri	0	0	0	0	0.303339	0
COG1075|s__Staphylococcus_schweitzeri.t__SGB7854	COG1075	s__Staphylococcus_schweitzeri	0	0	0	0	0.202226	0
COG1253|s__Staphylococcus_schweitzeri.t__SGB7854	COG1253	s__Staphylococcus_schweitzeri	0	0	0	0.0870367	0	0
COG0334|s__Staphylococcus_schweitzeri.t__SGB7854	COG0334	s__Staphylococcus_schweitzeri	0	0	0	0	0.404451	0.503422
COG0431|s__Staphylococcus_schweitzeri.t__SGB7854	COG0431	s__Staphylococcus_schweitzeri	0	0	0	0	0.101113	0.201369
COG1009|s__Staphylococcus_schweitzeri.t__SGB7854	COG1009	s__Staphylococcus_schweitzeri	0	0	0	0	0.303339	0.402738
COG2111|s__Staphylococcus_schweitzeri.t__SGB7854	COG2111	s__Staphylococcus_schweitzeri	0	0	0	0	0.303339	0.402738
COG0022|s__Staphylococcus_schweitzeri.t__SGB7854	COG0022	s__Staphylococcus_schweitzeri	0	0	0	0.348147	0.70779	0.302053
COG0028|s__Staphylococcus_schweitzeri.t__SGB7854	COG0028	s__Staphylococcus_schweitzeri	0	0	0	0.26111	0.70779	0.503422
COG0034|s__Staphylococcus_schweitzeri.t__SGB7854	COG0034	s__Staphylococcus_schweitzeri	0	0	0	1.39259	1.51669	1.20821
COG0045|s__Staphylococcus_schweitzeri.t__SGB7854	COG0045	s__Staphylococcus_schweitzeri	0	0	0	3.82961	2.52782	2.71848
COG0056|s__Staphylococcus_schweitzeri.t__SGB7854	COG0056	s__Staphylococcus_schweitzeri	0	0	0	1.39259	0.303339	1.3089
COG0057|s__Staphylococcus_schweitzeri.t__SGB7854	COG0057	s__Staphylococcus_schweitzeri	0	0	0	38.2091	27.0982	26.8827
COG0074|s__Staphylococcus_schweitzeri.t__SGB7854	COG0074	s__Staphylococcus_schweitzeri	0	0	0	21.5851	16.1781	21.8485
COG0095|s__Staphylococcus_schweitzeri.t__SGB7854	COG0095	s__Staphylococcus_schweitzeri	0	0	0	32.5517	32.5583	32.7224
COG0115|s__Staphylococcus_schweitzeri.t__SGB7854	COG0115	s__Staphylococcus_schweitzeri	0	0	0	95.3922	83.2159	103.604
COG0148|s__Staphylococcus_schweitzeri.t__SGB7854	COG0148	s__Staphylococcus_schweitzeri	0	0	0	15.2314	10.718	11.478
COG0183|s__Staphylococcus_schweitzeri.t__SGB7854	COG0183	s__Staphylococcus_schweitzeri	0	0	0	127.77	125.784	88.9044
COG0191|s__Staphylococcus_schweitzeri.t__SGB7854	COG0191	s__Staphylococcus_schweitzeri	0	0	0	10.1833	14.2569	5.73901
COG0269|s__Staphylococcus_schweitzeri.t__SGB7854	COG0269	s__Staphylococcus_schweitzeri	0	0	0	37.8609	22.7504	26.8827
COG0320|s__Staphylococcus_schweitzeri.t__SGB7854	COG0320	s__Staphylococcus_schweitzeri	0	0	0	1.6537	2.02226	1.00684
COG0325|s__Staphylococcus_schweitzeri.t__SGB7854	COG0325	s__Staphylococcus_schweitzeri	0	0	0	57.9664	63.1955	88.9044
COG0351|s__Staphylococcus_schweitzeri.t__SGB7854	COG0351	s__Staphylococcus_schweitzeri	0	0	0	7.31108	7.38124	6.54449
COG0373|s__Staphylococcus_schweitzeri.t__SGB7854	COG0373	s__Staphylococcus_schweitzeri	0	0	0	10.5314	11.9313	14.9013
COG0403|s__Staphylococcus_schweitzeri.t__SGB7854	COG0403	s__Staphylococcus_schweitzeri	0	0	0	35.685	33.9739	38.7635
COG0447|s__Staphylococcus_schweitzeri.t__SGB7854	COG0447	s__Staphylococcus_schweitzeri	0	0	0	0.174073	0.202226	0.201369
COG0462|s__Staphylococcus_schweitzeri.t__SGB7854	COG0462	s__Staphylococcus_schweitzeri	0	0	0	1.56666	0.808903	1.913
COG0508|s__Staphylococcus_schweitzeri.t__SGB7854	COG0508	s__Staphylococcus_schweitzeri	0	0	0	317.336	367.343	262.283
COG0510|s__Staphylococcus_schweitzeri.t__SGB7854	COG0510	s__Staphylococcus_schweitzeri	0	0	0	115.933	129.02	162.605
COG0518|s__Staphylococcus_schweitzeri.t__SGB7854	COG0518	s__Staphylococcus_schweitzeri	0	0	0	152.401	116.785	185.461
COG0519|s__Staphylococcus_schweitzeri.t__SGB7854	COG0519	s__Staphylococcus_schweitzeri	0	0	0	152.401	116.785	185.461
COG0520|s__Staphylococcus_schweitzeri.t__SGB7854	COG0520	s__Staphylococcus_schweitzeri	0	0	0	0.957403	1.31447	0.805476
COG0579|s__Staphylococcus_schweitzeri.t__SGB7854	COG0579	s__Staphylococcus_schweitzeri	0	0	0	123.592	125.38	115.686
COG0604|s__Staphylococcus_schweitzeri.t__SGB7854	COG0604	s__Staphylococcus_schweitzeri	0	0	0	34.1184	30.435	37.5553
COG0605|s__Staphylococcus_schweitzeri.t__SGB7854	COG0605	s__Staphylococcus_schweitzeri	0	0	0	7.57219	5.76343	4.93354
COG0609|s__Staphylococcus_schweitzeri.t__SGB7854	COG0609	s__Staphylococcus_schweitzeri	0	0	0	14.4481	12.6391	10.5719
COG0651|s__Staphylococcus_schweitzeri.t__SGB7854	COG0651	s__Staphylococcus_schweitzeri	0	0	0	7.13701	9.10016	9.86708
COG0655|s__Staphylococcus_schweitzeri.t__SGB7854	COG0655	s__Staphylococcus_schweitzeri	0	0	0	10.0092	7.48235	14.0958
COG0667|s__Staphylococcus_schweitzeri.t__SGB7854	COG0667	s__Staphylococcus_schweitzeri	0	0	0	20.9758	16.3803	17.6198
COG0696|s__Staphylococcus_schweitzeri.t__SGB7854	COG0696	s__Staphylococcus_schweitzeri	0	0	0	0.609257	0.505564	0.100684
COG0735|s__Staphylococcus_schweitzeri.t__SGB7854	COG0735	s__Staphylococcus_schweitzeri	0	0	0	1.74073	1.61781	1.40958
COG0778|s__Staphylococcus_schweitzeri.t__SGB7854	COG0778	s__Staphylococcus_schweitzeri	0	0	0	2.26295	1.71892	2.01369
COG0783|s__Staphylococcus_schweitzeri.t__SGB7854	COG0783	s__Staphylococcus_schweitzeri	0	0	0	1.39259	0.910016	2.71848
COG0803|s__Staphylococcus_schweitzeri.t__SGB7854	COG0803	s__Staphylococcus_schweitzeri	0	0	0	0.174073	0.101113	0.201369
COG0822|s__Staphylococcus_schweitzeri.t__SGB7854	COG0822	s__Staphylococcus_schweitzeri	0	0	0	66.409	52.882	86.1859
COG1052|s__Staphylococcus_schweitzeri.t__SGB7854	COG1052	s__Staphylococcus_schweitzeri	0	0	0	1.56666	2.22448	3.12122
COG1064|s__Staphylococcus_schweitzeri.t__SGB7854	COG1064	s__Staphylococcus_schweitzeri	0	0	0	160.147	116.482	83.6688
COG1071|s__Staphylococcus_schweitzeri.t__SGB7854	COG1071	s__Staphylococcus_schweitzeri	0	0	0	80.3348	44.2874	89.5085
COG1108|s__Staphylococcus_schweitzeri.t__SGB7854	COG1108	s__Staphylococcus_schweitzeri	0	0	0	0.174073	0.101113	0.201369
COG1230|s__Staphylococcus_schweitzeri.t__SGB7854	COG1230	s__Staphylococcus_schweitzeri	0	0	0	6.52775	5.66232	6.54449
COG1233|s__Staphylococcus_schweitzeri.t__SGB7854	COG1233	s__Staphylococcus_schweitzeri	0	0	0	63.5367	44.5907	51.4498
COG1249|s__Staphylococcus_schweitzeri.t__SGB7854	COG1249	s__Staphylococcus_schweitzeri	0	0	0	1.04444	2.52782	1.10753
COG1257|s__Staphylococcus_schweitzeri.t__SGB7854	COG1257	s__Staphylococcus_schweitzeri	0	0	0	18.5388	19.8181	12.7869
COG1299|s__Staphylococcus_schweitzeri.t__SGB7854	COG1299	s__Staphylococcus_schweitzeri	0	0	0	16.711	16.8858	17.9218
COG1392|s__Staphylococcus_schweitzeri.t__SGB7854	COG1392	s__Staphylococcus_schweitzeri	0	0	0	0.26111	0.202226	0.100684
COG1496|s__Staphylococcus_schweitzeri.t__SGB7854	COG1496	s__Staphylococcus_schweitzeri	0	0	0	64.146	71.5879	73.9024
COG1562|s__Staphylococcus_schweitzeri.t__SGB7854	COG1562	s__Staphylococcus_schweitzeri	0	0	0	0.78333	0.101113	2.6178
COG1577|s__Staphylococcus_schweitzeri.t__SGB7854	COG1577	s__Staphylococcus_schweitzeri	0	0	0	52.7442	43.1752	49.0333
COG1835|s__Staphylococcus_schweitzeri.t__SGB7854	COG1835	s__Staphylococcus_schweitzeri	0	0	0	0.174073	0.101113	0.704791
COG1882|s__Staphylococcus_schweitzeri.t__SGB7854	COG1882	s__Staphylococcus_schweitzeri	0	0	0	710.567	754.807	470.498
COG1887|s__Staphylococcus_schweitzeri.t__SGB7854	COG1887	s__Staphylococcus_schweitzeri	0	0	0	11.0537	6.77456	10.8739
COG1925|s__Staphylococcus_schweitzeri.t__SGB7854	COG1925	s__Staphylococcus_schweitzeri	0	0	0	27.3295	21.6381	20.4389
COG1968|s__Staphylococcus_schweitzeri.t__SGB7854	COG1968	s__Staphylococcus_schweitzeri	0	0	0	0.957403	0.404451	0.805476
COG2130|s__Staphylococcus_schweitzeri.t__SGB7854	COG2130	s__Staphylococcus_schweitzeri	0	0	0	1.47962	1.31447	1.20821
COG2217|s__Staphylococcus_schweitzeri.t__SGB7854	COG2217	s__Staphylococcus_schweitzeri	0	0	0	58.7497	58.9488	54.2689
COG2271|s__Staphylococcus_schweitzeri.t__SGB7854	COG2271	s__Staphylococcus_schweitzeri	0	0	0	11.0537	10.9202	11.7801
COG2759|s__Staphylococcus_schweitzeri.t__SGB7854	COG2759	s__Staphylococcus_schweitzeri	0	0	0	117.325	103.843	96.2543
COG3386|s__Staphylococcus_schweitzeri.t__SGB7854	COG3386	s__Staphylococcus_schweitzeri	0	0	0	0.52222	1.11224	0.704791
COG3407|s__Staphylococcus_schweitzeri.t__SGB7854	COG3407	s__Staphylococcus_schweitzeri	0	0	0	8.87774	7.78569	6.04107
COG3588|s__Staphylococcus_schweitzeri.t__SGB7854	COG3588	s__Staphylococcus_schweitzeri	0	0	0	35.0758	19.4137	42.3882
COG3610|s__Staphylococcus_schweitzeri.t__SGB7854	COG3610	s__Staphylococcus_schweitzeri	0	0	0	11.924	9.90906	8.05476
COG4264|s__Staphylococcus_schweitzeri.t__SGB7854	COG4264	s__Staphylococcus_schweitzeri	0	0	0	3.48147	3.33672	1.81232
COG4365|s__Staphylococcus_schweitzeri.t__SGB7854	COG4365	s__Staphylococcus_schweitzeri	0	0	0	154.229	144.49	154.651
COG4594|s__Staphylococcus_schweitzeri.t__SGB7854	COG4594	s__Staphylococcus_schweitzeri	0	0	0	19.8444	0.404451	13.7938
COG5609|s__Staphylococcus_schweitzeri.t__SGB7854	COG5609	s__Staphylococcus_schweitzeri	0	0	0	0.609257	0.101113	0.201369
COG0148|s__Staphylococcus_simiae.t__SGB7851	COG0148	s__Staphylococcus_simiae	0	0	0	0	0.202226	0
COG0191|s__Staphylococcus_simiae.t__SGB7851	COG0191	s__Staphylococcus_simiae	0	0	0	0	0	0.100684
COG0696|s__Staphylococcus_simiae.t__SGB7851	COG0696	s__Staphylococcus_simiae	0	0	0	0.0870367	0	0
COG1249|s__Staphylococcus_simiae.t__SGB7851	COG1249	s__Staphylococcus_simiae	0	0	0	0.0870367	0	0
COG0174|s__Staphylococcus_simiae.t__SGB7851	COG0174	s__Staphylococcus_simiae	0	0	0	0.174073	0	0.201369
COG0579|s__Staphylococcus_simiae.t__SGB7851	COG0579	s__Staphylococcus_simiae	0	0	0	0.0870367	0.101113	0
COG0022|s__Staphylococcus_simiae.t__SGB7851	COG0022	s__Staphylococcus_simiae	0	0	0	0.174073	0.202226	0.100684
COG0057|s__Staphylococcus_simiae.t__SGB7851	COG0057	s__Staphylococcus_simiae	0	0	0	0.348147	1.11224	0.100684
COG0074|s__Staphylococcus_simiae.t__SGB7851	COG0074	s__Staphylococcus_simiae	0	0	0	0.26111	0.404451	0.201369
COG1071|s__Staphylococcus_simiae.t__SGB7851	COG1071	s__Staphylococcus_simiae	0	0	0	4.43887	2.22448	5.43696
COG0025|s__Staphylococcus_singaporensis.t__SGB82652	COG0025	s__Staphylococcus_singaporensis	0	0	0	0	0	0.100684
COG0031|s__Staphylococcus_singaporensis.t__SGB82652	COG0031	s__Staphylococcus_singaporensis	0	0	0	0	0	0.201369
COG0035|s__Staphylococcus_singaporensis.t__SGB82652	COG0035	s__Staphylococcus_singaporensis	0	0	0	0	0.101113	0
COG0403|s__Staphylococcus_singaporensis.t__SGB82652	COG0403	s__Staphylococcus_singaporensis	0	0	0	0	0.303339	0
COG0595|s__Staphylococcus_singaporensis.t__SGB82652	COG0595	s__Staphylococcus_singaporensis	0	0	0	0.0870367	0	0
COG0783|s__Staphylococcus_singaporensis.t__SGB82652	COG0783	s__Staphylococcus_singaporensis	0	0	0	0	0.101113	0
COG1108|s__Staphylococcus_singaporensis.t__SGB82652	COG1108	s__Staphylococcus_singaporensis	0	0	0	0	0.303339	0
COG1887|s__Staphylococcus_singaporensis.t__SGB82652	COG1887	s__Staphylococcus_singaporensis	0	0	0	0.174073	0	0
COG2091|s__Staphylococcus_singaporensis.t__SGB82652	COG2091	s__Staphylococcus_singaporensis	0	0	0	0.174073	0	0
COG0015|s__Staphylococcus_singaporensis.t__SGB82652	COG0015	s__Staphylococcus_singaporensis	0	0	0	0.0870367	0.101113	0
COG0021|s__Staphylococcus_singaporensis.t__SGB82652	COG0021	s__Staphylococcus_singaporensis	0	0	0	0.0870367	0	0.100684
COG0331|s__Staphylococcus_singaporensis.t__SGB82652	COG0331	s__Staphylococcus_singaporensis	0	0	0	0.174073	0	0.201369
COG0334|s__Staphylococcus_singaporensis.t__SGB82652	COG0334	s__Staphylococcus_singaporensis	0	0	0	0	0.101113	0.100684
COG0447|s__Staphylococcus_singaporensis.t__SGB82652	COG0447	s__Staphylococcus_singaporensis	0	0	0	0.174073	0	0.201369
COG0598|s__Staphylococcus_singaporensis.t__SGB82652	COG0598	s__Staphylococcus_singaporensis	0	0	0	0.0870367	0	0.302053
COG1003|s__Staphylococcus_singaporensis.t__SGB82652	COG1003	s__Staphylococcus_singaporensis	0	0	0	0.174073	0.101113	0
COG2217|s__Staphylococcus_singaporensis.t__SGB82652	COG2217	s__Staphylococcus_singaporensis	0	0	0	0.0870367	0.101113	0
COG2271|s__Staphylococcus_singaporensis.t__SGB82652	COG2271	s__Staphylococcus_singaporensis	0	0	0	0	0.202226	0.100684
COG3386|s__Staphylococcus_singaporensis.t__SGB82652	COG3386	s__Staphylococcus_singaporensis	0	0	0	0.174073	0	0.302053
COG0011|s__Staphylococcus_singaporensis.t__SGB82652	COG0011	s__Staphylococcus_singaporensis	0	0	0	6.09257	5.86455	4.83285
COG0022|s__Staphylococcus_singaporensis.t__SGB82652	COG0022	s__Staphylococcus_singaporensis	0	0	0	0.0870367	0.606677	0.201369
COG0028|s__Staphylococcus_singaporensis.t__SGB82652	COG0028	s__Staphylococcus_singaporensis	0	0	0	0.174073	0.404451	0.100684
COG0045|s__Staphylococcus_singaporensis.t__SGB82652	COG0045	s__Staphylococcus_singaporensis	0	0	0	88.1681	76.4413	55.8799
COG0057|s__Staphylococcus_singaporensis.t__SGB82652	COG0057	s__Staphylococcus_singaporensis	0	0	0	24.9795	12.538	19.7342
COG0074|s__Staphylococcus_singaporensis.t__SGB82652	COG0074	s__Staphylococcus_singaporensis	0	0	0	16.0147	12.8413	15.2034
COG0148|s__Staphylococcus_singaporensis.t__SGB82652	COG0148	s__Staphylococcus_singaporensis	0	0	0	98.0033	96.3605	70.6805
COG0166|s__Staphylococcus_singaporensis.t__SGB82652	COG0166	s__Staphylococcus_singaporensis	0	0	0	0.609257	1.01113	0.503422
COG0174|s__Staphylococcus_singaporensis.t__SGB82652	COG0174	s__Staphylococcus_singaporensis	0	0	0	0.26111	0.101113	0.201369
COG0191|s__Staphylococcus_singaporensis.t__SGB82652	COG0191	s__Staphylococcus_singaporensis	0	0	0	0.435183	0.70779	0.704791
COG0269|s__Staphylococcus_singaporensis.t__SGB82652	COG0269	s__Staphylococcus_singaporensis	0	0	0	36.1202	23.9637	30.7088
COG0320|s__Staphylococcus_singaporensis.t__SGB82652	COG0320	s__Staphylococcus_singaporensis	0	0	0	0.174073	0.303339	0.100684
COG0346|s__Staphylococcus_singaporensis.t__SGB82652	COG0346	s__Staphylococcus_singaporensis	0	0	0	2.95925	6.37011	4.12806
COG0462|s__Staphylococcus_singaporensis.t__SGB82652	COG0462	s__Staphylococcus_singaporensis	0	0	0	1.74073	0.910016	2.01369
COG0477|s__Staphylococcus_singaporensis.t__SGB82652	COG0477	s__Staphylococcus_singaporensis	0	0	0	26.024	20.2226	28.5944
COG0491|s__Staphylococcus_singaporensis.t__SGB82652	COG0491	s__Staphylococcus_singaporensis	0	0	0	31.7684	29.9294	29.7019
COG0508|s__Staphylococcus_singaporensis.t__SGB82652	COG0508	s__Staphylococcus_singaporensis	0	0	0	689.591	715.879	555.778
COG0510|s__Staphylococcus_singaporensis.t__SGB82652	COG0510	s__Staphylococcus_singaporensis	0	0	0	0.348147	0.70779	0.503422
COG0518|s__Staphylococcus_singaporensis.t__SGB82652	COG0518	s__Staphylococcus_singaporensis	0	0	0	55.1812	67.4423	59.3031
COG0519|s__Staphylococcus_singaporensis.t__SGB82652	COG0519	s__Staphylococcus_singaporensis	0	0	0	55.1812	67.4423	59.3031
COG0538|s__Staphylococcus_singaporensis.t__SGB82652	COG0538	s__Staphylococcus_singaporensis	0	0	0	0.435183	0.101113	0.100684
COG0561|s__Staphylococcus_singaporensis.t__SGB82652	COG0561	s__Staphylococcus_singaporensis	0	0	0	2.87221	1.71892	1.51027
COG0579|s__Staphylococcus_singaporensis.t__SGB82652	COG0579	s__Staphylococcus_singaporensis	0	0	0	196.181	169.87	183.648
COG0584|s__Staphylococcus_singaporensis.t__SGB82652	COG0584	s__Staphylococcus_singaporensis	0	0	0	0.52222	0.505564	0.805476
COG0605|s__Staphylococcus_singaporensis.t__SGB82652	COG0605	s__Staphylococcus_singaporensis	0	0	0	4.2648	3.9434	2.6178
COG0667|s__Staphylococcus_singaporensis.t__SGB82652	COG0667	s__Staphylococcus_singaporensis	0	0	0	1.13148	1.71892	0.90616
COG0696|s__Staphylococcus_singaporensis.t__SGB82652	COG0696	s__Staphylococcus_singaporensis	0	0	0	0.52222	0.101113	0.100684
COG0735|s__Staphylococcus_singaporensis.t__SGB82652	COG0735	s__Staphylococcus_singaporensis	0	0	0	0.78333	0.808903	1.10753
COG0778|s__Staphylococcus_singaporensis.t__SGB82652	COG0778	s__Staphylococcus_singaporensis	0	0	0	4.52591	5.76343	2.6178
COG0803|s__Staphylococcus_singaporensis.t__SGB82652	COG0803	s__Staphylococcus_singaporensis	0	0	0	0.174073	0.202226	0.302053
COG0822|s__Staphylococcus_singaporensis.t__SGB82652	COG0822	s__Staphylococcus_singaporensis	0	0	0	1.21851	2.42671	1.81232
COG1009|s__Staphylococcus_singaporensis.t__SGB82652	COG1009	s__Staphylococcus_singaporensis	0	0	0	0.0870367	0.202226	0.402738
COG1052|s__Staphylococcus_singaporensis.t__SGB82652	COG1052	s__Staphylococcus_singaporensis	0	0	0	76.8534	62.9933	81.1517
COG1064|s__Staphylococcus_singaporensis.t__SGB82652	COG1064	s__Staphylococcus_singaporensis	0	0	0	71.196	36.8051	35.9443
COG1071|s__Staphylococcus_singaporensis.t__SGB82652	COG1071	s__Staphylococcus_singaporensis	0	0	0	78.8552	43.5796	90.616
COG1075|s__Staphylococcus_singaporensis.t__SGB82652	COG1075	s__Staphylococcus_singaporensis	0	0	0	0.52222	0.303339	1.00684
COG1113|s__Staphylococcus_singaporensis.t__SGB82652	COG1113	s__Staphylococcus_singaporensis	0	0	0	0.0870367	0.505564	0.402738
COG1249|s__Staphylococcus_singaporensis.t__SGB82652	COG1249	s__Staphylococcus_singaporensis	0	0	0	13.4907	11.7291	14.9013
COG1253|s__Staphylococcus_singaporensis.t__SGB82652	COG1253	s__Staphylococcus_singaporensis	0	0	0	40.7332	58.6455	48.2279
COG1257|s__Staphylococcus_singaporensis.t__SGB82652	COG1257	s__Staphylococcus_singaporensis	0	0	0	28.9832	29.3227	16.7136
COG1299|s__Staphylococcus_singaporensis.t__SGB82652	COG1299	s__Staphylococcus_singaporensis	0	0	0	6.00553	6.06677	4.43012
COG1392|s__Staphylococcus_singaporensis.t__SGB82652	COG1392	s__Staphylococcus_singaporensis	0	0	0	5.39627	0.808903	3.92669
COG1882|s__Staphylococcus_singaporensis.t__SGB82652	COG1882	s__Staphylococcus_singaporensis	0	0	0	903.528	882.715	653.744
COG1925|s__Staphylococcus_singaporensis.t__SGB82652	COG1925	s__Staphylococcus_singaporensis	0	0	0	53.0924	50.0509	37.958
COG1968|s__Staphylococcus_singaporensis.t__SGB82652	COG1968	s__Staphylococcus_singaporensis	0	0	0	2.6111	1.92114	3.2219
COG2111|s__Staphylococcus_singaporensis.t__SGB82652	COG2111	s__Staphylococcus_singaporensis	0	0	0	0.0870367	0.202226	0.402738
COG2759|s__Staphylococcus_singaporensis.t__SGB82652	COG2759	s__Staphylococcus_singaporensis	0	0	0	2.6111	1.11224	1.71164
COG2898|s__Staphylococcus_singaporensis.t__SGB82652	COG2898	s__Staphylococcus_singaporensis	0	0	0	61.796	60.4655	79.44
COG3104|s__Staphylococcus_singaporensis.t__SGB82652	COG3104	s__Staphylococcus_singaporensis	0	0	0	0.870367	0.505564	0.704791
COG3407|s__Staphylococcus_singaporensis.t__SGB82652	COG3407	s__Staphylococcus_singaporensis	0	0	0	8.44256	8.19014	6.04107
COG3588|s__Staphylococcus_singaporensis.t__SGB82652	COG3588	s__Staphylococcus_singaporensis	0	0	0	274.601	310.619	310.309
COG3610|s__Staphylococcus_singaporensis.t__SGB82652	COG3610	s__Staphylococcus_singaporensis	0	0	0	5.39627	3.9434	5.33628
COG4594|s__Staphylococcus_singaporensis.t__SGB82652	COG4594	s__Staphylococcus_singaporensis	0	0	0	31.1591	0.606677	21.1437
COG4992|s__Staphylococcus_singaporensis.t__SGB82652	COG4992	s__Staphylococcus_singaporensis	0	0	0	25.4147	30.0305	22.4526
COG5609|s__Staphylococcus_singaporensis.t__SGB82652	COG5609	s__Staphylococcus_singaporensis	0	0	0	1.82777	3.23561	3.02053
COG0021|unclassified	COG0021	unclassified	0	0	0.332085	0	0	0
COG0115|unclassified	COG0115	unclassified	0	0	0	0	0.303339	0
COG0191|unclassified	COG0191	unclassified	0	0	0	0.174073	0	0
COG0208|unclassified	COG0208	unclassified	0	0	0.587252	0	0	0
COG0262|unclassified	COG0262	unclassified	0	0	0	0.0870367	0	0
COG0462|unclassified	COG0462	unclassified	0	0	0	0.0870367	0	0
COG0491|unclassified	COG0491	unclassified	0	0	0	0	0	0.100684
COG0506|unclassified	COG0506	unclassified	0	0	0	0.339466	0	0
COG0538|unclassified	COG0538	unclassified	0	0	0	0.556206	0	0
COG0584|unclassified	COG0584	unclassified	0	0	0	0.174073	0	0
COG1249|unclassified	COG1249	unclassified	0	0	0	0.0870367	0	0
COG1257|unclassified	COG1257	unclassified	0	0	0	0.138635	0	0
COG0057|unclassified	COG0057	unclassified	0	0.799835	2.87807	0	0	0
COG0095|unclassified	COG0095	unclassified	0	0	0	0.174073	0.0369549	0
COG0176|unclassified	COG0176	unclassified	0	0	0	0.0215956	0.151175	0
COG0331|unclassified	COG0331	unclassified	0	0	0	0.435183	0.202226	0
COG0351|unclassified	COG0351	unclassified	0	0	0	0.921685	0.343542	0
COG0447|unclassified	COG0447	unclassified	0	0	0	0	0.505564	0.302053
COG0520|unclassified	COG0520	unclassified	0	0	0	0.050528	0	0.100684
COG1075|unclassified	COG1075	unclassified	0	0	0	0.960648	0	1.38863
COG3588|unclassified	COG3588	unclassified	0	0	0	0	0.487512	0.222145
COG0022|unclassified	COG0022	unclassified	0	0	0	0.997495	0.35009	0.90616
COG0056|unclassified	COG0056	unclassified	0	0	0	1.39807	1.31447	1.3089
COG0156|unclassified	COG0156	unclassified	0	0	0	0.0975911	0.359947	0.0565246
COG0696|unclassified	COG0696	unclassified	0	0	0	0.26111	0.606677	0.368515
COG1211|unclassified	COG1211	unclassified	0	0	0	0.348147	0.202226	0.402738
COG1887|unclassified	COG1887	unclassified	0	0	0	1.04444	1.05482	1.05051
COG1957|unclassified	COG1957	unclassified	0	0	0	0.0870367	0.101113	0.100684
COG2898|unclassified	COG2898	unclassified	0	0	0	149.144	169.278	200.357
COG0034|unclassified	COG0034	unclassified	0	4.88569	0	3.10349	4.04451	2.71072
COG0346|unclassified	COG0346	unclassified	0	0.199959	0	0.0870367	0.101113	0.201369
COG0605|unclassified	COG0605	unclassified	0	0	0.774864	0.435183	0.606677	0.201369
COG1071|unclassified	COG1071	unclassified	0	0.205883	0	0.78845	0.404451	0.456019

## Sheet: SA0SixMem1_COG_ID_annotations
Dataset S3C: Showing the annotation of the COG IDs outside the AS range in the S. aureus mono-culture but inside this range in the 6-Member.
We pulled the anotations of these organisms from NCBI and MAGE
	COGID	Meta	Main	Sa_48H_wlm_Z	Sa_48H_wlm_AS	sixmem_wlm_Z	sixmem_wlm_AS	Product
1	COG0010	Metabolism	Amino acid transport and metabolism	5.9077	0	0.2314	1	Arginase/agmatinase family enzyme
2	COG0011	Metabolism	Coenzyme transport and metabolism	7.0874	0	1.4359	1	Thiamin-binding stress-response protein YqgV, UPF0045 family
3	COG0015	Metabolism	Nucleotide transport and metabolism	2.139	0	-0.1316	1	Adenylosuccinate lyase
4	COG0020	Metabolism	Lipid transport and metabolism	3.4479	0	-0.0595	1	Undecaprenyl pyrophosphate synthase
5	COG0020	Metabolism	Coenzyme transport and metabolism	3.4479	0	-0.0595	1	Undecaprenyl pyrophosphate synthase
6	COG0021	Metabolism	Carbohydrate transport and metabolism	3.4053	0	0.5215	1	Transketolase
7	COG0022	Metabolism	Energy production and conversion	8.8628	0	0.6864	1	Pyruvate/2-oxoglutarate/acetoin dehydrogenase complex, dehydrogenase (E1) component, beta subunit
8	COG0025	Metabolism	Inorganic ion transport and metabolism	7.0991	0	1.0728	1	NhaP-type Na+/H+ or K+/H+ antiporter
9	COG0028	Metabolism	Amino acid transport and metabolism	5.5428	0	0.7604	1	Acetolactate synthase large subunit or other thiamine pyrophosphate-requiring enzyme
10	COG0028	Metabolism	Coenzyme transport and metabolism	5.5428	0	0.7604	1	Acetolactate synthase large subunit or other thiamine pyrophosphate-requiring enzyme
11	COG0031	Metabolism	Amino acid transport and metabolism	3.3086	0	-0.1198	1	Cysteine synthase
12	COG0034	Metabolism	Nucleotide transport and metabolism	2.3716	0	0.3535	1	Glutamine phosphoribosylpyrophosphate amidotransferase
13	COG0035	Metabolism	Nucleotide transport and metabolism	4.0934	0	0.0931	1	Uracil phosphoribosyltransferase
14	COG0045	Metabolism	Energy production and conversion	11.2915	0	-0.4402	1	Succinyl-CoA synthetase, beta subunit
15	COG0056	Metabolism	Energy production and conversion	2.5733	0	1.0423	1	FoF1-type ATP synthase, alpha subunit
16	COG0057	Metabolism	Carbohydrate transport and metabolism	2.3107	0	1.5038	1	Glyceraldehyde-3-phosphate dehydrogenase/erythrose-4-phosphate dehydrogenase
17	COG0074	Metabolism	Energy production and conversion	12.8249	0	-0.6282	1	Succinyl-CoA synthetase, alpha subunit
18	COG0095	Metabolism	Coenzyme transport and metabolism	2.1167	0	0.1662	1	Lipoate-protein ligase A
19	COG0110	Metabolism	Coenzyme transport and metabolism	3.4733	0	0.7876	1	O-acetyltransferase, isoleucine patch superfamily, LacA/YvoF/WbbJ family
20	COG0115	Metabolism	Amino acid transport and metabolism	3.0565	0	0.9011	1	Branched-chain amino acid aminotransferase/4-amino-4-deoxychorismate lyase
21	COG0115	Metabolism	Coenzyme transport and metabolism	3.0565	0	0.9011	1	Branched-chain amino acid aminotransferase/4-amino-4-deoxychorismate lyase
22	COG0127	Metabolism	Nucleotide transport and metabolism	2.8969	0	0.8316	1	Inosine/xanthosine triphosphate pyrophosphatase, all-alpha NTP-PPase family
23	COG0148	Metabolism	Carbohydrate transport and metabolism	4.0689	0	0.2976	1	Enolase
24	COG0151	Metabolism	Nucleotide transport and metabolism	2.1691	0	-0.1704	1	Phosphoribosylamine-glycine ligase
25	COG0156	Metabolism	Amino acid transport and metabolism	3.5053	0	-0.5288	1	7-keto-8-aminopelargonate synthetase or related enzyme
26	COG0156	Metabolism	Coenzyme transport and metabolism	3.5053	0	-0.5288	1	7-keto-8-aminopelargonate synthetase or related enzyme
27	COG0166	Metabolism	Carbohydrate transport and metabolism	2.9418	0	0.433	1	Glucose-6-phosphate isomerase
28	COG0168	Metabolism	Inorganic ion transport and metabolism	3.0714	0	0.1177	1	Trk-type K+ transport system, membrane component
29	COG0174	Metabolism	Amino acid transport and metabolism	3.486	0	0.8549	1	Glutamine synthetase
30	COG0176	Metabolism	Carbohydrate transport and metabolism	2.9125	0	0.2412	1	Transaldolase/fructose-6-phosphate aldolase
31	COG0183	Metabolism	Lipid transport and metabolism	2.7949	0	-0.6803	1	Acetyl-CoA acetyltransferase
32	COG0190	Metabolism	Nucleotide transport and metabolism	3.5076	0	-0.3313	1	5,10-methylene-tetrahydrofolate dehydrogenase/Methenyl tetrahydrofolate cyclohydrolase
33	COG0190	Metabolism	Coenzyme transport and metabolism	3.5076	0	-0.3313	1	5,10-methylene-tetrahydrofolate dehydrogenase/Methenyl tetrahydrofolate cyclohydrolase
34	COG0191	Metabolism	Carbohydrate transport and metabolism	2.9363	0	0.5012	1	Fructose/tagatose bisphosphate aldolase
35	COG0208	Metabolism	Nucleotide transport and metabolism	4.8105	0	0.1298	1	Ribonucleotide reductase beta subunit, ferritin-like domain
36	COG0212	Metabolism	Coenzyme transport and metabolism	2.6475	0	-0.1488	1	5-formyltetrahydrofolate cyclo-ligase
37	COG0246	Metabolism	Carbohydrate transport and metabolism	6.0736	0	0.2493	1	Mannitol-1-phosphate/altronate dehydrogenases
38	COG0262	Metabolism	Coenzyme transport and metabolism	3.2678	0	-0.0992	1	Dihydrofolate reductase
39	COG0269	Metabolism	Carbohydrate transport and metabolism	4.6299	0	0.2625	1	3-keto-L-gulonate-6-phosphate decarboxylase
40	COG0285	Metabolism	Coenzyme transport and metabolism	2.7082	0	-0.0974	1	Folylpolyglutamate synthase/Dihydropteroate synthase
41	COG0314	Metabolism	Coenzyme transport and metabolism	5.5474	0	-0.1226	1	Molybdopterin synthase catalytic subunit MoaE
42	COG0316	Metabolism	Inorganic ion transport and metabolism	4.2776	0	0.8859	1	Fe-S cluster assembly iron-binding protein IscA
43	COG0320	Metabolism	Coenzyme transport and metabolism	7.4021	0	0.3177	1	Lipoate synthase
44	COG0325	Metabolism	Coenzyme transport and metabolism	3.5576	0	0.2116	1	Pyridoxal 5'-phosphate homeostasis protein YggS, UPF0001 family
45	COG0331	Metabolism	Lipid transport and metabolism	3.7426	0	-0.0761	1	Malonyl CoA-acyl carrier protein transacylase
46	COG0334	Metabolism	Amino acid transport and metabolism	4.507	0	0.5474	1	Glutamate dehydrogenase/leucine dehydrogenase
47	COG0346	Metabolism	Secondary metabolites biosynthesis, transport and catabolism	4.1035	0	0.9868	1	Glyoxalase, catechol 2,3-dioxygenase or related enzyme, vicinal oxygen chelate (VOC) family
48	COG0346	Metabolism	Amino acid transport and metabolism	4.1035	0	0.9868	1	Glyoxalase, catechol 2,3-dioxygenase or related enzyme, vicinal oxygen chelate (VOC) family
49	COG0351	Metabolism	Coenzyme transport and metabolism	5.5798	0	0.1219	1	Hydroxymethylpyrimidine/phosphomethylpyrimidine kinase
50	COG0373	Metabolism	Coenzyme transport and metabolism	4.154	0	1.4169	1	Glutamyl-tRNA reductase
51	COG0391	Metabolism	Carbohydrate transport and metabolism	15.1356	0	0.1748	1	Archaeal 2-phospho-L-lactate transferase/Bacterial gluconeogenesis factor, CofD/UPF0052 family
52	COG0391	Metabolism	Coenzyme transport and metabolism	15.1356	0	0.1748	1	Archaeal 2-phospho-L-lactate transferase/Bacterial gluconeogenesis factor, CofD/UPF0052 family
53	COG0403	Metabolism	Amino acid transport and metabolism	8.5834	0	0.4286	1	Glycine cleavage system protein P (pyridoxal-binding), N-terminal domain
54	COG0431	Metabolism	Energy production and conversion	5.3158	0	-0.2055	1	NAD(P)H-dependent FMN reductase
55	COG0446	Metabolism	Lipid transport and metabolism	2.6519	0	0.3561	1	Coenzyme A disulfide reductase or related oxidoreductase, NAD(P)H-disulfide oxidoreductase family
56	COG0446	Metabolism	Secondary metabolites biosynthesis, transport and catabolism	2.6519	0	0.3561	1	Coenzyme A disulfide reductase or related oxidoreductase, NAD(P)H-disulfide oxidoreductase family
57	COG0447	Metabolism	Coenzyme transport and metabolism	4.0515	0	0.3942	1	1,4-Dihydroxy-2-naphthoyl-CoA synthase
58	COG0462	Metabolism	Nucleotide transport and metabolism	2.8645	0	0.7768	1	Phosphoribosylpyrophosphate synthetase
59	COG0477	Metabolism	Inorganic ion transport and metabolism	4.0579	0	0.1698	1	MFS family permease, includes anhydromuropeptide permease AmpG
60	COG0477	Metabolism	Carbohydrate transport and metabolism	4.0579	0	0.1698	1	MFS family permease, includes anhydromuropeptide permease AmpG
61	COG0477	Metabolism	Amino acid transport and metabolism	4.0579	0	0.1698	1	MFS family permease, includes anhydromuropeptide permease AmpG
62	COG0491	Metabolism	Carbohydrate transport and metabolism	7.5774	0	1.0407	1	Glyoxylase or a related metal-dependent hydrolase, beta-lactamase superfamily II
63	COG0500	Metabolism	Secondary metabolites biosynthesis, transport and catabolism	6.9738	0	0.2832	1	NA
64	COG0506	Metabolism	Amino acid transport and metabolism	7.971	0	1.1516	1	Proline dehydrogenase
65	COG0508	Metabolism	Energy production and conversion	7.0234	0	0.8464	1	Pyruvate/2-oxoglutarate dehydrogenase complex, dihydrolipoamide acyltransferase (E2) component
66	COG0510	Metabolism	Coenzyme transport and metabolism	3.1083	0	0.4352	1	Thiamine kinase or a related kinase
67	COG0518	Metabolism	Nucleotide transport and metabolism	3.0151	0	0.6785	1	GMP synthase, glutamine amidotransferase domain/subunit
68	COG0519	Metabolism	Nucleotide transport and metabolism	3.0199	0	0.6803	1	GMP synthase, PP-ATPase domain/subunit
69	COG0519	Metabolism	Nucleotide transport and metabolism	3.0199	0	0.6803	1	GMP synthase
70	COG0520	Metabolism	Amino acid transport and metabolism	4.8206	0	0.4352	1	Selenocysteine lyase/Cysteine desulfurase
71	COG0538	Metabolism	Energy production and conversion	14.4084	0	0.1697	1	Isocitrate dehydrogenase
72	COG0558	Metabolism	Lipid transport and metabolism	2.4285	0	-0.4345	1	Phosphatidylglycerophosphate synthase
73	COG0561	Metabolism	Coenzyme transport and metabolism	4.689	0	0.994	1	Hydroxymethylpyrimidine pyrophosphatase and other HAD family phosphatases
74	COG0575	Metabolism	Lipid transport and metabolism	3.2051	0	1.256	1	CDP-diglyceride synthetase
75	COG0579	Metabolism	Carbohydrate transport and metabolism	8.1922	0	1.9899	1	L-2-hydroxyglutarate oxidase LhgO
76	COG0579	Metabolism	Inorganic ion transport and metabolism	8.1922	0	1.9899	1	L-2-hydroxyglutarate oxidase LhgO
77	COG0584	Metabolism	Energy production and conversion	3.4924	0	-0.3417	1	Glycerophosphoryl diester phosphodiesterase
78	COG0584	Metabolism	Lipid transport and metabolism	3.4924	0	-0.3417	1	Glycerophosphoryl diester phosphodiesterase
79	COG0590	Metabolism	Nucleotide transport and metabolism	3.6284	0	0.083	1	tRNA(Arg) A34 adenosine deaminase TadA
80	COG0595	Metabolism	Coenzyme transport and metabolism	8.4368	0	1.2598	1	mRNA degradation ribonuclease J1/J2
81	COG0598	Metabolism	Inorganic ion transport and metabolism	3.5223	0	0.442	1	Mg2+ and Co2+ transporter CorA
82	COG0604	Metabolism	Energy production and conversion	3.2818	0	-0.1106	1	NADPH:quinone reductase or related Zn-dependent oxidoreductase
83	COG0605	Metabolism	Energy production and conversion	4.126	0	-0.0347	1	Superoxide dismutase
84	COG0609	Metabolism	Inorganic ion transport and metabolism	5.2017	0	0.1078	1	ABC-type Fe3+-siderophore transport system, permease component
85	COG0651	Metabolism	Energy production and conversion	6.8442	0	0.7807	1	Formate hydrogenlyase subunit 3/Multisubunit Na+/H+ antiporter, MnhD subunit
86	COG0651	Metabolism	Inorganic ion transport and metabolism	6.8442	0	0.7807	1	Formate hydrogenlyase subunit 3/Multisubunit Na+/H+ antiporter, MnhD subunit
87	COG0655	Metabolism	Amino acid transport and metabolism	2.1432	0	0.2293	1	Multimeric flavodoxin WrbA, includes NAD(P)H:quinone oxidoreductase
88	COG0655	Metabolism	Energy production and conversion	2.1432	0	0.2293	1	Multimeric flavodoxin WrbA, includes NAD(P)H:quinone oxidoreductase
89	COG0657	Metabolism	Lipid transport and metabolism	6.2889	0	1.1937	1	Acetyl esterase/lipase
90	COG0667	Metabolism	Energy production and conversion	3.5291	0	-0.7131	1	Pyridoxal reductase PdxI or related oxidoreductase, aldo/keto reductase family
91	COG0667	Metabolism	Coenzyme transport and metabolism	3.5291	0	-0.7131	1	Pyridoxal reductase PdxI or related oxidoreductase, aldo/keto reductase family
92	COG0686	Metabolism	Amino acid transport and metabolism	8.6793	0	1.2262	1	Alanine dehydrogenase (includes sporulation protein SpoVN)
93	COG0687	Metabolism	Amino acid transport and metabolism	2.3036	0	0.7641	1	Spermidine/putrescine-binding periplasmic protein
94	COG0696	Metabolism	Carbohydrate transport and metabolism	2.2451	0	-0.1013	1	Phosphoglycerate mutase (BPG-independent), AlkP superfamily
95	COG0735	Metabolism	Inorganic ion transport and metabolism	3.531	0	0.7318	1	Fe2+ or Zn2+ uptake regulation protein Fur/Zur
96	COG0765	Metabolism	Amino acid transport and metabolism	4.7006	0	1.2899	1	ABC-type amino acid transport system, permease component
97	COG0778	Metabolism	Energy production and conversion	2.3209	0	1.6124	1	Nitroreductase
98	COG0783	Metabolism	Inorganic ion transport and metabolism	3.2329	0	0.4936	1	DNA-binding ferritin-like chromatin protein Dps
99	COG0803	Metabolism	Inorganic ion transport and metabolism	6.6373	0	0.0618	1	ABC-type Zn uptake system ZnuABC, Zn-binding component ZnuA
100	COG0822	Metabolism	Energy production and conversion	3.1888	0	-0.1675	1	Fe-S cluster assembly scaffold protein IscU, NifU family
101	COG0833	Metabolism	Amino acid transport and metabolism	6.0642	0	1.5627	1	Amino acid permease
102	COG1003	Metabolism	Amino acid transport and metabolism	8.6609	0	0.6429	1	Glycine cleavage system protein P (pyridoxal-binding), C-terminal domain
103	COG1009	Metabolism	Energy production and conversion	9.5003	0	0.9329	1	NADH:ubiquinone oxidoreductase subunit 5 (chain L)/Na+/H+ antiporter, MnhA subunit/Na+:bicarbonate transporter, MpsA subunit
104	COG1052	Metabolism	Coenzyme transport and metabolism	3.5924	0	-0.2245	1	Lactate dehydrogenase or related 2-hydroxyacid dehydrogenase
105	COG1052	Metabolism	Energy production and conversion	3.5924	0	-0.2245	1	Lactate dehydrogenase or related 2-hydroxyacid dehydrogenase
106	COG1064	Metabolism	Carbohydrate transport and metabolism	3.6836	0	-0.0346	1	alcohol dehydrogenase, zinc-containing
107	COG1064	Metabolism	Carbohydrate transport and metabolism	3.6836	0	-0.0346	1	D-arabinose 1-dehydrogenase, Zn-dependent alcohol dehydrogenase family
108	COG1071	Metabolism	Energy production and conversion	7.9948	0	0.8245	1	TPP-dependent pyruvate or acetoin dehydrogenase subunit alpha
109	COG1075	Metabolism	Lipid transport and metabolism	3.5593	0	0.2952	1	Triacylglycerol esterase/lipase EstA, alpha/beta hydrolase fold
110	COG1108	Metabolism	Inorganic ion transport and metabolism	13.6973	0	0.3365	1	ABC-type Mn2+/Zn2+ transport system, permease component
111	COG1113	Metabolism	Amino acid transport and metabolism	5.9131	0	1.3587	1	putative amino acid permease
112	COG1113	Metabolism	Amino acid transport and metabolism	5.9131	0	1.3587	1	L-asparagine transporter or related permease
113	COG1120	Metabolism	Inorganic ion transport and metabolism	10.0056	0	0.4545	1	ABC-type cobalamin/Fe3+-siderophores transport system, ATPase component
114	COG1120	Metabolism	Coenzyme transport and metabolism	10.0056	0	0.4545	1	ABC-type cobalamin/Fe3+-siderophores transport system, ATPase component
115	COG1125	Metabolism	Amino acid transport and metabolism	2.8271	0	0.2635	1	ABC-type proline/glycine betaine transport system, ATPase component
116	COG1134	Metabolism	Carbohydrate transport and metabolism	6.5854	0	0.7965	1	ABC transporter ATP-binding protein EcsA
117	COG1134	Metabolism	Carbohydrate transport and metabolism	6.5854	0	0.7965	1	ABC-type polysaccharide/polyol phosphate transport system, ATPase component
118	COG1174	Metabolism	Amino acid transport and metabolism	2.8621	0	1.4614	1	ABC-type proline/glycine betaine transport system, permease component
119	COG1179	Metabolism	Coenzyme transport and metabolism	2.2866	0	0.0895	1	tRNA A37 threonylcarbamoyladenosine dehydratase
120	COG1211	Metabolism	Lipid transport and metabolism	4.2824	0	0.1862	1	2-C-methyl-D-erythritol 4-phosphate cytidylyltransferase
121	COG1230	Metabolism	Inorganic ion transport and metabolism	2.0014	0	0.1527	1	Co/Zn/Cd efflux system component
122	COG1233	Metabolism	Secondary metabolites biosynthesis, transport and catabolism	39.4523	0	1.316	1	Phytoene dehydrogenase-related protein
123	COG1249	Metabolism	Energy production and conversion	7.1902	0	0.5011	1	Dihydrolipoamide dehydrogenase (E3) component of pyruvate/2-oxoglutarate dehydrogenase complex or glutathione oxidoreductase
124	COG1253	Metabolism	Inorganic ion transport and metabolism	6.5913	0	0.9576	1	Mg2+ efflux pump MpfA, contains CBS pair and CorC-HlyC domains, TlyC/UPF0053 family
125	COG1253	Metabolism	Amino acid transport and metabolism	6.5913	0	0.9576	1	Mg2+ efflux pump MpfA, contains CBS pair and CorC-HlyC domains, TlyC/UPF0053 family
126	COG1257	Metabolism	Lipid transport and metabolism	3.7585	0	-0.1307	1	Hydroxymethylglutaryl-CoA reductase
127	COG1299	Metabolism	Carbohydrate transport and metabolism	2.4862	0	0.7256	1	Phosphotransferase system, fructose-specific IIC component
128	COG1335	Metabolism	Secondary metabolites biosynthesis, transport and catabolism	5.1209	0	1.2166	1	Nicotinamidase-related amidase
129	COG1335	Metabolism	Coenzyme transport and metabolism	5.1209	0	1.2166	1	Nicotinamidase-related amidase
130	COG1363	Metabolism	Carbohydrate transport and metabolism	3.5284	0	0.417	1	Putative aminopeptidase FrvX
131	COG1363	Metabolism	Amino acid transport and metabolism	3.5284	0	0.417	1	Putative aminopeptidase FrvX
132	COG1392	Metabolism	Inorganic ion transport and metabolism	2.1169	0	0.1208	1	Phosphate transport regulator YkaA, distantly related to PhoU, UPF0111/DUF47 family
133	COG1482	Metabolism	Carbohydrate transport and metabolism	4.1495	0	0.5414	1	Mannose-6-phosphate isomerase, class I
134	COG1496	Metabolism	Inorganic ion transport and metabolism	11.5217	0	1.3531	1	UDP-MurNAc-monopeptide hydrolase/purine nucleoside phosphorylase YfiH, contains laccase domain
135	COG1562	Metabolism	Lipid transport and metabolism	18.3266	0	0.9304	1	Phytoene/squalene synthetase
136	COG1577	Metabolism	Lipid transport and metabolism	2.074	0	-0.0123	1	Mevalonate kinase
137	COG1605	Metabolism	Amino acid transport and metabolism	4.0246	0	0.9289	1	Chorismate mutase
138	COG1611	Metabolism	Nucleotide transport and metabolism	6.699	0	0.605	1	Nucleotide monophosphate nucleosidase PpnN/YdgH, Lonely Guy (LOG) family
139	COG1624	Metabolism	Carbohydrate transport and metabolism	7.808	0	0.8608	1	hypothetical protein
140	COG1647	Metabolism	Secondary metabolites biosynthesis, transport and catabolism	2.8855	0	0.2119	1	Esterase/lipase
141	COG1835	Metabolism	Lipid transport and metabolism	2.4201	0	1.3385	1	Peptidoglycan/LPS O-acetylase OafA/YrhL, contains acyltransferase and SGNH-hydrolase domains
142	COG1882	Metabolism	Energy production and conversion	4.7234	0	1.19	1	Pyruvate-formate lyase
143	COG1887	Metabolism	Lipid transport and metabolism	12.5597	0	1.3351	1	CDP-glycerol glycerophosphotransferase, TagB/SpsB family
144	COG1925	Metabolism	Carbohydrate transport and metabolism	3.4144	0	0.8878	1	HPr or related phosphotransfer protein
145	COG1957	Metabolism	Nucleotide transport and metabolism	3.4742	0	0.1192	1	Inosine-uridine nucleoside N-ribohydrolase
146	COG1968	Metabolism	Lipid transport and metabolism	2.3072	0	1.1876	1	Undecaprenyl pyrophosphate phosphatase
147	COG1984	Metabolism	Amino acid transport and metabolism	3.8936	0	0.638	1	5-oxoprolinase subunit C/Allophanate hydrolase subunit 2
148	COG2049	Metabolism	Amino acid transport and metabolism	5.2747	0	0.4287	1	5-oxoprolinase subunit B/Allophanate hydrolase subunit 1
149	COG2050	Metabolism	Secondary metabolites biosynthesis, transport and catabolism	3.6039	0	0.0025	1	Acyl-CoA thioesterase PaaI, contains HGG motif
150	COG2091	Metabolism	Coenzyme transport and metabolism	2.8582	0	-0.3922	1	Phosphopantetheinyl transferase
151	COG2111	Metabolism	Inorganic ion transport and metabolism	10.9521	0	1.2425	1	Multisubunit Na+/H+ antiporter, MnhB subunit
152	COG2130	Metabolism	Secondary metabolites biosynthesis, transport and catabolism	10.5281	0	1.0446	1	NADPH-dependent curcumin reductase CurA
153	COG2159	Metabolism	Carbohydrate transport and metabolism	33.1917	0	1.5243	1	5-carboxyvanillate decarboxylase LigW (lignin degradation), amidohydro domain
154	COG2159	Metabolism	Amino acid transport and metabolism	33.1917	0	1.5243	1	5-carboxyvanillate decarboxylase LigW (lignin degradation), amidohydro domain
155	COG2217	Metabolism	Inorganic ion transport and metabolism	2.587	0	0.3204	1	Cation-transporting P-type ATPase
156	COG2239	Metabolism	Inorganic ion transport and metabolism	2.0372	0	-0.0149	1	Mg/Co/Ni transporter MgtE (contains CBS domain)
157	COG2252	Metabolism	Nucleotide transport and metabolism	2.5926	0	0.4568	1	Xanthine/guanine/uracil/vitamin C permease GhxP/GhxQ, nucleobase:cation symporter 2 ( NCS2) family
158	COG2267	Metabolism	Lipid transport and metabolism	8.3645	0	0.4695	1	Lysophospholipase, alpha-beta hydrolase superfamily
159	COG2271	Metabolism	Carbohydrate transport and metabolism	3.4117	0	0.9656	1	Sugar phosphate permease
160	COG2357	Metabolism	Nucleotide transport and metabolism	5.0103	0	0.3821	1	ppGpp synthetase catalytic domain (RelA/SpoT-type nucleotidyltranferase)
161	COG2376	Metabolism	Carbohydrate transport and metabolism	5.5598	0	-0.0689	1	Dihydroxyacetone kinase
162	COG2759	Metabolism	Nucleotide transport and metabolism	4.5439	0	0.2015	1	Formyltetrahydrofolate synthetase
163	COG2759	Metabolism	Coenzyme transport and metabolism	4.5439	0	0.2015	1	Formyltetrahydrofolate synthetase
164	COG2761	Metabolism	Secondary metabolites biosynthesis, transport and catabolism	6.6482	0	0.551	1	Predicted dithiol-disulfide isomerase, DsbA/YjbH family (virulence, stress resistance)
165	COG2814	Metabolism	Carbohydrate transport and metabolism	2.6601	0	0.3313	1	Predicted arabinose efflux permease AraJ, MFS family
166	COG2832	Metabolism	Nucleotide transport and metabolism	5.8242	0	-0.0785	1	Uncharacterized membrane protein YbaN, DUF454 family
167	COG2876	Metabolism	Amino acid transport and metabolism	3.6512	0	0.7688	1	bifunctional 3-deoxy-7-phosphoheptulonate synthase/chorismate mutase
168	COG2876	Metabolism	Amino acid transport and metabolism	3.6512	0	0.7688	1	3-deoxy-D-arabino-heptulosonate 7-phosphate (DAHP) synthase
169	COG2898	Metabolism	Lipid transport and metabolism	9.3181	0	1.0678	1	Bifunctional lysylphosphatidylglycerol synthetase/flippase MprF
170	COG3002	Metabolism	Energy production and conversion	9.1059	0	-0.0247	1	Na+:bicarbonate transporter, MpsB/DabA subunit, DUF2309 family
171	COG3104	Metabolism	Amino acid transport and metabolism	2.2297	0	0.8262	1	Dipeptide/tripeptide permease
172	COG3386	Metabolism	Carbohydrate transport and metabolism	3.0334	0	0.1756	1	Sugar lactone lactonase YvrE
173	COG3407	Metabolism	Lipid transport and metabolism	2.2446	0	-0.2966	1	Mevalonate pyrophosphate decarboxylase
174	COG3412	Metabolism	Carbohydrate transport and metabolism	6.4282	0	1.3376	1	Phosphotransferase subunit DhaM of the dihydroxyacetone kinase DhaKLM complex, contains PTS-EIIA, HPr, and PEP-utilizing domains
175	COG3588	Metabolism	Carbohydrate transport and metabolism	4.0584	0	-0.2414	1	Fructose-bisphosphate aldolase class 1
176	COG3610	Metabolism	Energy production and conversion	3.459	0	0.429	1	Succinate/dicarboxylate exporter YjjB, DUF3815 family
177	COG4148	Metabolism	Inorganic ion transport and metabolism	5.1663	0	0.599	1	ABC-type molybdate transport system, ATPase component ModC
178	COG4264	Metabolism	Inorganic ion transport and metabolism	2.2728	0	-0.0752	1	Siderophore synthetase component IucA/IucC/SbnC
179	COG4264	Metabolism	Secondary metabolites biosynthesis, transport and catabolism	2.2728	0	-0.0752	1	Siderophore synthetase component IucA/IucC/SbnC
180	COG4365	Metabolism	Secondary metabolites biosynthesis, transport and catabolism	3.2575	0	0.1521	1	Putative cysteine ligase BshC/YllA (bacillithiol biosynthesis)
181	COG4502	Metabolism	Nucleotide transport and metabolism	4.5066	0	0.6767	1	5'(3')-deoxyribonucleotidase
182	COG4594	Metabolism	Inorganic ion transport and metabolism	11.0739	0	-0.0802	1	ABC-type Fe3+-citrate transport system, periplasmic component
183	COG4668	Metabolism	Carbohydrate transport and metabolism	4.6306	0	0.02	1	Mannitol/fructose-specific phosphotransferase system, IIA domain
184	COG4975	Metabolism	Carbohydrate transport and metabolism	2.0397	0	0.9823	1	Glucose uptake protein GlcU
185	COG4987	Metabolism	Energy production and conversion	2.3116	0	0.5074	1	ABC-type transport system involved in cytochrome bd biosynthesis, fused ATPase and permease components
186	COG4992	Metabolism	Amino acid transport and metabolism	13.226	0	1.9727	1	ornithine aminotransferase
187	COG4992	Metabolism	Amino acid transport and metabolism	13.226	0	1.9727	1	Acetylornithine/succinyldiaminopimelate/putrescine aminotransferase
188	COG5609	Metabolism	Energy production and conversion	20.7702	0	1.3085	1	Na+-translocating membrane potential-generating system subunit MpsC, DUF2294 family
189	ENOG410XQPT	Metabolism	Carbohydrate transport and metabolism	10.0451	0	1.2032	1	NA
190	ENOG410XS3N	Metabolism	Energy production and conversion	2.7225	0	-0.0053	1	NA

## Sheet: SA1SixMem1_COG_IDs
Dataset S3D: Showing the COG IDs within the AS range in both the S. aureus mono-culture and the 6-Member.
The AS2 column has a 1 when the Z score is between -2 and 2 and a 0 when it is not.
COGID	Sa_48H_wlm	sixmem_wlm	Meta	Main	Sa_48H_wlm_Z	Sa_48H_wlm_AS	sixmem_wlm_Z	sixmem_wlm_AS
COG0003	1	1	Metabolism	Inorganic ion transport and metabolism	-1.0513	1	-1.0513	1
COG0005	1	1	Metabolism	Nucleotide transport and metabolism	-1.2262	1	-0.0152	1
COG0006	1	1	Metabolism	Amino acid transport and metabolism	0.0904	1	-0.995	1
COG0014	1	1	Metabolism	Amino acid transport and metabolism	-1.7279	1	-1.2489	1
COG0019	1	1	Metabolism	Amino acid transport and metabolism	1.3794	1	-0.1321	1
COG0029	1	1	Metabolism	Coenzyme transport and metabolism	-0.2513	1	1.6317	1
COG0033	1	1	Metabolism	Carbohydrate transport and metabolism	-0.7382	1	-0.7382	1
COG0036	1	1	Metabolism	Carbohydrate transport and metabolism	-0.3864	1	-0.3864	1
COG0041	1	1	Metabolism	Nucleotide transport and metabolism	-0.3637	1	-0.3637	1
COG0044	1	1	Metabolism	Nucleotide transport and metabolism	-0.7515	1	-0.634	1
COG0046	1	1	Metabolism	Nucleotide transport and metabolism	-0.8535	1	-0.5696	1
COG0047	1	1	Metabolism	Nucleotide transport and metabolism	-0.1733	1	-0.3453	1
COG0053	1	1	Metabolism	Inorganic ion transport and metabolism	-0.2385	1	0.0447	1
COG0054	1	1	Metabolism	Coenzyme transport and metabolism	-0.313	1	0.5313	1
COG0058	1	1	Metabolism	Carbohydrate transport and metabolism	-1.344	1	0.1951	1
COG0059	1	1	Metabolism	Amino acid transport and metabolism	-0.2721	1	-0.2721	1
COG0059	1	1	Metabolism	Coenzyme transport and metabolism	-0.2721	1	-0.2721	1
COG0061	1	1	Metabolism	Carbohydrate transport and metabolism	-1.5154	1	0.2474	1
COG0061	1	1	Metabolism	Coenzyme transport and metabolism	-1.5154	1	0.2474	1
COG0062	1	1	Metabolism	Nucleotide transport and metabolism	-0.4384	1	1.0587	1
COG0062	1	1	Metabolism	Carbohydrate transport and metabolism	-0.4384	1	1.0587	1
COG0063	1	1	Metabolism	Nucleotide transport and metabolism	0.327	1	0.3952	1
COG0063	1	1	Metabolism	Coenzyme transport and metabolism	0.327	1	0.3952	1
COG0076	1	1	Metabolism	Amino acid transport and metabolism	-1.4427	1	-1.4427	1
COG0077	1	1	Metabolism	Amino acid transport and metabolism	-0.2585	1	-0.2585	1
COG0079	1	1	Metabolism	Amino acid transport and metabolism	-0.2554	1	-0.2554	1
COG0082	1	1	Metabolism	Amino acid transport and metabolism	0.9424	1	-0.2428	1
COG0083	1	1	Metabolism	Amino acid transport and metabolism	-0.2353	1	-0.2353	1
COG0104	1	1	Metabolism	Nucleotide transport and metabolism	-0.1593	1	-0.4079	1
COG0105	1	1	Metabolism	Nucleotide transport and metabolism	-0.829	1	1.9585	1
COG0108	1	1	Metabolism	Coenzyme transport and metabolism	-0.0103	1	-0.3395	1
COG0109	1	1	Metabolism	Lipid transport and metabolism	-0.1516	1	1.0916	1
COG0109	1	1	Metabolism	Coenzyme transport and metabolism	-0.1516	1	1.0916	1
COG0111	1	1	Metabolism	Amino acid transport and metabolism	-0.7763	1	-0.7763	1
COG0111	1	1	Metabolism	Coenzyme transport and metabolism	-0.7763	1	-0.7763	1
COG0112	1	1	Metabolism	Amino acid transport and metabolism	-0.4696	1	-0.2103	1
COG0119	1	1	Metabolism	Amino acid transport and metabolism	-1.1051	1	-1.1051	1
COG0120	1	1	Metabolism	Carbohydrate transport and metabolism	1.6141	1	-0.2839	1
COG0123	1	1	Metabolism	Secondary metabolites biosynthesis, transport and catabolism	0.0131	1	-1.5179	1
COG0125	1	1	Metabolism	Nucleotide transport and metabolism	-0.6815	1	-0.3083	1
COG0126	1	1	Metabolism	Nucleotide transport and metabolism	-0.389	1	0.1461	1
COG0126	1	1	Metabolism	Carbohydrate transport and metabolism	-0.389	1	0.1461	1
COG0128	1	1	Metabolism	Amino acid transport and metabolism	-0.3367	1	-0.1946	1
COG0129	1	1	Metabolism	Amino acid transport and metabolism	-0.1213	1	-0.221	1
COG0129	1	1	Metabolism	Carbohydrate transport and metabolism	-0.1213	1	-0.221	1
COG0132	1	1	Metabolism	Coenzyme transport and metabolism	-0.2627	1	-0.2627	1
COG0133	1	1	Metabolism	Amino acid transport and metabolism	-0.2961	1	-0.2961	1
COG0134	1	1	Metabolism	Amino acid transport and metabolism	0.1702	1	-0.2075	1
COG0136	1	1	Metabolism	Amino acid transport and metabolism	0.1967	1	0.0218	1
COG0138	1	1	Metabolism	Nucleotide transport and metabolism	1.2373	1	0.1658	1
COG0142	1	1	Metabolism	Coenzyme transport and metabolism	-0.3833	1	0.6426	1
COG0147	1	1	Metabolism	Amino acid transport and metabolism	-0.2803	1	0.9781	1
COG0147	1	1	Metabolism	Coenzyme transport and metabolism	-0.2803	1	0.9781	1
COG0149	1	1	Metabolism	Carbohydrate transport and metabolism	1.8245	1	-0.2081	1
COG0150	1	1	Metabolism	Nucleotide transport and metabolism	-1.6374	1	-1.0583	1
COG0152	1	1	Metabolism	Nucleotide transport and metabolism	-0.4006	1	-0.2826	1
COG0153	1	1	Metabolism	Carbohydrate transport and metabolism	-0.5807	1	0.845	1
COG0158	1	1	Metabolism	Carbohydrate transport and metabolism	-0.2409	1	-0.2409	1
COG0160	1	1	Metabolism	Amino acid transport and metabolism	-1.0172	1	-1.0172	1
COG0165	1	1	Metabolism	Amino acid transport and metabolism	-0.7855	1	-0.7926	1
COG0167	1	1	Metabolism	Nucleotide transport and metabolism	-1.311	1	-1.311	1
COG0169	1	1	Metabolism	Amino acid transport and metabolism	-0.3594	1	-0.3018	1
COG0171	1	1	Metabolism	Coenzyme transport and metabolism	-1.2208	1	-1.2208	1
COG0179	1	1	Metabolism	Secondary metabolites biosynthesis, transport and catabolism	-0.3404	1	0.0748	1
COG0181	1	1	Metabolism	Coenzyme transport and metabolism	-0.412	1	-0.412	1
COG0182	1	1	Metabolism	Amino acid transport and metabolism	-1.2279	1	-1.2279	1
COG0189	1	1	Metabolism	Coenzyme transport and metabolism	-0.1802	1	-0.1802	1
COG0189	1	1	Metabolism	Amino acid transport and metabolism	-0.1802	1	-0.1802	1
COG0189	1	1	Metabolism	Secondary metabolites biosynthesis, transport and catabolism	-0.1802	1	-0.1802	1
COG0192	1	1	Metabolism	Coenzyme transport and metabolism	-0.4334	1	0.3392	1
COG0194	1	1	Metabolism	Nucleotide transport and metabolism	-1.9324	1	-1.9292	1
COG0196	1	1	Metabolism	Coenzyme transport and metabolism	-0.3909	1	-0.2829	1
COG0204	1	1	Metabolism	Lipid transport and metabolism	-1.0292	1	-1.735	1
COG0205	1	1	Metabolism	Carbohydrate transport and metabolism	-1.4073	1	-1.3806	1
COG0207	1	1	Metabolism	Nucleotide transport and metabolism	-0.55	1	-0.5143	1
COG0213	1	1	Metabolism	Nucleotide transport and metabolism	1.11	1	-0.5872	1
COG0214	1	1	Metabolism	Coenzyme transport and metabolism	1.3892	1	0.7003	1
COG0221	1	1	Metabolism	Energy production and conversion	-0.5141	1	-0.5141	1
COG0224	1	1	Metabolism	Energy production and conversion	-0.3519	1	0.5138	1
COG0226	1	1	Metabolism	Inorganic ion transport and metabolism	-0.3598	1	-0.2102	1
COG0236	1	1	Metabolism	Lipid transport and metabolism	-0.3508	1	-0.3121	1
COG0237	1	1	Metabolism	Coenzyme transport and metabolism	-1.3096	1	-0.6107	1
COG0239	1	1	Metabolism	Inorganic ion transport and metabolism	1.9542	1	0.4085	1
COG0240	1	1	Metabolism	Energy production and conversion	-0.4373	1	-0.4213	1
COG0240	1	1	Metabolism	Lipid transport and metabolism	-0.4373	1	-0.4213	1
COG0241	1	1	Metabolism	Amino acid transport and metabolism	-1.8859	1	-1.8859	1
COG0245	1	1	Metabolism	Lipid transport and metabolism	-0.3461	1	-0.3461	1
COG0248	1	1	Metabolism	Inorganic ion transport and metabolism	-0.2915	1	0.0132	1
COG0248	1	1	Metabolism	Nucleotide transport and metabolism	-0.2915	1	0.0132	1
COG0259	1	1	Metabolism	Coenzyme transport and metabolism	-0.5267	1	-0.5213	1
COG0260	1	1	Metabolism	Amino acid transport and metabolism	-0.7628	1	-0.7628	1
COG0263	1	1	Metabolism	Amino acid transport and metabolism	-1.5385	1	-1.5385	1
COG0274	1	1	Metabolism	Nucleotide transport and metabolism	-0.6149	1	0.7963	1
COG0276	1	1	Metabolism	Coenzyme transport and metabolism	-0.3145	1	-0.3145	1
COG0277	1	1	Metabolism	Energy production and conversion	-0.4262	1	-0.4224	1
COG0279	1	1	Metabolism	Carbohydrate transport and metabolism	-0.3641	1	-0.3641	1
COG0280	1	1	Metabolism	Energy production and conversion	-0.3953	1	-0.3641	1
COG0281	1	1	Metabolism	Energy production and conversion	1.5068	1	-0.3525	1
COG0282	1	1	Metabolism	Nucleotide transport and metabolism	-0.4306	1	0.0373	1
COG0282	1	1	Metabolism	Energy production and conversion	-0.4306	1	0.0373	1
COG0284	1	1	Metabolism	Nucleotide transport and metabolism	-0.3296	1	-0.3296	1
COG0288	1	1	Metabolism	Inorganic ion transport and metabolism	-0.2608	1	-0.2145	1
COG0289	1	1	Metabolism	Amino acid transport and metabolism	-0.2552	1	1.6158	1
COG0294	1	1	Metabolism	Coenzyme transport and metabolism	0.2922	1	-0.1108	1
COG0295	1	1	Metabolism	Nucleotide transport and metabolism	1.6179	1	-0.218	1
COG0296	1	1	Metabolism	Carbohydrate transport and metabolism	-0.9577	1	-0.5925	1
COG0297	1	1	Metabolism	Carbohydrate transport and metabolism	-0.3333	1	0.2396	1
COG0299	1	1	Metabolism	Nucleotide transport and metabolism	-0.4313	1	-1.1835	1
COG0301	1	1	Metabolism	Coenzyme transport and metabolism	-0.3758	1	-0.1302	1
COG0302	1	1	Metabolism	Coenzyme transport and metabolism	-0.4203	1	-0.4203	1
COG0303	1	1	Metabolism	Coenzyme transport and metabolism	1.9452	1	-0.2013	1
COG0304	1	1	Metabolism	Secondary metabolites biosynthesis, transport and catabolism	0.1701	1	-0.151	1
COG0304	1	1	Metabolism	Lipid transport and metabolism	0.1701	1	-0.151	1
COG0306	1	1	Metabolism	Inorganic ion transport and metabolism	1.5218	1	-0.2083	1
COG0307	1	1	Metabolism	Coenzyme transport and metabolism	0.67	1	-0.1671	1
COG0308	1	1	Metabolism	Amino acid transport and metabolism	-1.715	1	-1.1369	1
COG0311	1	1	Metabolism	Coenzyme transport and metabolism	-0.2071	1	0.3636	1
COG0315	1	1	Metabolism	Coenzyme transport and metabolism	-0.3549	1	-0.3549	1
COG0329	1	1	Metabolism	Amino acid transport and metabolism	-0.5599	1	-0.5423	1
COG0332	1	1	Metabolism	Lipid transport and metabolism	-0.3461	1	-0.3461	1
COG0337	1	1	Metabolism	Amino acid transport and metabolism	-0.3231	1	-0.3083	1
COG0339	1	1	Metabolism	Amino acid transport and metabolism	-0.477	1	-0.477	1
COG0340	1	1	Metabolism	Coenzyme transport and metabolism	-0.4729	1	0.6603	1
COG0344	1	1	Metabolism	Lipid transport and metabolism	-0.3833	1	0.0213	1
COG0348	1	1	Metabolism	Energy production and conversion	-0.3164	1	-0.3164	1
COG0352	1	1	Metabolism	Coenzyme transport and metabolism	-0.3701	1	0.2005	1
COG0363	1	1	Metabolism	Carbohydrate transport and metabolism	-0.9205	1	-0.8562	1
COG0365	1	1	Metabolism	Lipid transport and metabolism	-1.1974	1	-1.1974	1
COG0366	1	1	Metabolism	Carbohydrate transport and metabolism	-0.3582	1	-0.3582	1
COG0367	1	1	Metabolism	Amino acid transport and metabolism	-0.8471	1	-0.8471	1
COG0369	1	1	Metabolism	Inorganic ion transport and metabolism	-0.6241	1	-1.707	1
COG0369	1	1	Metabolism	Nucleotide transport and metabolism	-0.6241	1	-1.707	1
COG0370	1	1	Metabolism	Inorganic ion transport and metabolism	-0.3385	1	-0.3733	1
COG0372	1	1	Metabolism	Energy production and conversion	-1.6561	1	-1.6577	1
COG0377	1	1	Metabolism	Energy production and conversion	-0.5294	1	-0.5294	1
COG0382	1	1	Metabolism	Coenzyme transport and metabolism	-1.0702	1	-1.0702	1
COG0383	1	1	Metabolism	Carbohydrate transport and metabolism	-1.4842	1	-1.4842	1
COG0386	1	1	Metabolism	Lipid transport and metabolism	-0.3989	1	-0.8265	1
COG0390	1	1	Metabolism	Inorganic ion transport and metabolism	-0.1578	1	-0.09	1
COG0399	1	1	Metabolism	Amino acid transport and metabolism	-0.3801	1	-0.351	1
COG0402	1	1	Metabolism	Nucleotide transport and metabolism	-0.3633	1	-0.3085	1
COG0404	1	1	Metabolism	Amino acid transport and metabolism	-0.3755	1	-0.1521	1
COG0405	1	1	Metabolism	Amino acid transport and metabolism	-1.5856	1	-1.5856	1
COG0406	1	1	Metabolism	Carbohydrate transport and metabolism	-0.8325	1	-0.8325	1
COG0407	1	1	Metabolism	Coenzyme transport and metabolism	-0.6269	1	-0.6269	1
COG0408	1	1	Metabolism	Coenzyme transport and metabolism	-1.2172	1	-1.2172	1
COG0413	1	1	Metabolism	Coenzyme transport and metabolism	0.6912	1	-0.2124	1
COG0414	1	1	Metabolism	Coenzyme transport and metabolism	1.3706	1	0.0006	1
COG0416	1	1	Metabolism	Lipid transport and metabolism	-0.3634	1	-0.3093	1
COG0421	1	1	Metabolism	Amino acid transport and metabolism	-1.0545	1	-1.0545	1
COG0426	1	1	Metabolism	Energy production and conversion	-0.3726	1	-0.3276	1
COG0427	1	1	Metabolism	Energy production and conversion	-0.2592	1	-0.2502	1
COG0428	1	1	Metabolism	Inorganic ion transport and metabolism	-0.5447	1	-0.4096	1
COG0436	1	1	Metabolism	Amino acid transport and metabolism	-0.6348	1	-0.4716	1
COG0439	1	1	Metabolism	Lipid transport and metabolism	1.4787	1	-0.7033	1
COG0444	1	1	Metabolism	Amino acid transport and metabolism	0.1735	1	-0.2892	1
COG0444	1	1	Metabolism	Inorganic ion transport and metabolism	0.1735	1	-0.2892	1
COG0448	1	1	Metabolism	Carbohydrate transport and metabolism	-0.393	1	0.3555	1
COG0451	1	1	Metabolism	Carbohydrate transport and metabolism	1.2054	1	-0.3203	1
COG0452	1	1	Metabolism	Coenzyme transport and metabolism	-0.4153	1	-0.2793	1
COG0458	1	1	Metabolism	Amino acid transport and metabolism	-1.303	1	-1.303	1
COG0458	1	1	Metabolism	Nucleotide transport and metabolism	-1.303	1	-1.303	1
COG0460	1	1	Metabolism	Amino acid transport and metabolism	-0.352	1	-0.1879	1
COG0461	1	1	Metabolism	Nucleotide transport and metabolism	-0.1729	1	-0.3477	1
COG0469	1	1	Metabolism	Carbohydrate transport and metabolism	-0.8724	1	1.6945	1
COG0473	1	1	Metabolism	Energy production and conversion	-1.321	1	-0.3397	1
COG0473	1	1	Metabolism	Amino acid transport and metabolism	-1.321	1	-0.3397	1
COG0474	1	1	Metabolism	Inorganic ion transport and metabolism	-1.5096	1	-1.5046	1
COG0476	1	1	Metabolism	Coenzyme transport and metabolism	-1.627	1	-1.627	1
COG0483	1	1	Metabolism	Carbohydrate transport and metabolism	-0.6337	1	-0.6337	1
COG0492	1	1	Metabolism	Energy production and conversion	1.3406	1	0.1679	1
COG0493	1	1	Metabolism	Amino acid transport and metabolism	-1.4295	1	-1.3375	1
COG0496	1	1	Metabolism	Nucleotide transport and metabolism	-0.2999	1	-0.2999	1
COG0499	1	1	Metabolism	Coenzyme transport and metabolism	-1.4539	1	-1.4539	1
COG0502	1	1	Metabolism	Coenzyme transport and metabolism	-0.4046	1	-0.3796	1
COG0503	1	1	Metabolism	Nucleotide transport and metabolism	0.1436	1	-0.0407	1
COG0504	1	1	Metabolism	Nucleotide transport and metabolism	-0.1009	1	-0.2969	1
COG0505	1	1	Metabolism	Nucleotide transport and metabolism	-0.4443	1	-0.82	1
COG0505	1	1	Metabolism	Amino acid transport and metabolism	-0.4443	1	-0.82	1
COG0509	1	1	Metabolism	Amino acid transport and metabolism	-0.2558	1	-0.2437	1
COG0511	1	1	Metabolism	Lipid transport and metabolism	-1.0245	1	-0.6078	1
COG0516	1	1	Metabolism	Nucleotide transport and metabolism	1.3497	1	-0.4231	1
COG0521	1	1	Metabolism	Coenzyme transport and metabolism	1.5673	1	-0.4789	1
COG0527	1	1	Metabolism	Amino acid transport and metabolism	-0.3257	1	-0.2909	1
COG0528	1	1	Metabolism	Nucleotide transport and metabolism	-0.4088	1	0.0815	1
COG0529	1	1	Metabolism	Inorganic ion transport and metabolism	-1.2901	1	-1.2901	1
COG0535	1	1	Metabolism	Coenzyme transport and metabolism	-0.2735	1	-0.2735	1
COG0537	1	1	Metabolism	Nucleotide transport and metabolism	0.9868	1	-0.2747	1
COG0537	1	1	Metabolism	Carbohydrate transport and metabolism	0.9868	1	-0.2747	1
COG0540	1	1	Metabolism	Nucleotide transport and metabolism	-1.1092	1	-1.1092	1
COG0546	1	1	Metabolism	Energy production and conversion	-0.384	1	-0.3564	1
COG0549	1	1	Metabolism	Amino acid transport and metabolism	0.1789	1	-0.0721	1
COG0554	1	1	Metabolism	Energy production and conversion	-0.3099	1	0.5921	1
COG0560	1	1	Metabolism	Amino acid transport and metabolism	-0.3783	1	-0.3735	1
COG0563	1	1	Metabolism	Nucleotide transport and metabolism	1.7009	1	-0.2253	1
COG0569	1	1	Metabolism	Inorganic ion transport and metabolism	-0.3981	1	-0.3528	1
COG0572	1	1	Metabolism	Nucleotide transport and metabolism	-1.5086	1	-1.1856	1
COG0574	1	1	Metabolism	Carbohydrate transport and metabolism	-0.3151	1	-0.2573	1
COG0578	1	1	Metabolism	Energy production and conversion	-0.185	1	-0.185	1
COG0580	1	1	Metabolism	Carbohydrate transport and metabolism	-0.2415	1	0.6615	1
COG0588	1	1	Metabolism	Carbohydrate transport and metabolism	-0.3027	1	0.1749	1
COG0596	1	1	Metabolism	Coenzyme transport and metabolism	-1.5458	1	-0.3631	1
COG0601	1	1	Metabolism	Amino acid transport and metabolism	0.6919	1	-0.1688	1
COG0601	1	1	Metabolism	Inorganic ion transport and metabolism	0.6919	1	-0.1688	1
COG0602	1	1	Metabolism	Coenzyme transport and metabolism	0.297	1	0.0142	1
COG0607	1	1	Metabolism	Inorganic ion transport and metabolism	1.8458	1	-0.1724	1
COG0614	1	1	Metabolism	Inorganic ion transport and metabolism	0.8885	1	1.526	1
COG0615	1	1	Metabolism	Lipid transport and metabolism	-0.7211	1	-1.626	1
COG0618	1	1	Metabolism	Nucleotide transport and metabolism	-0.3412	1	-0.3412	1
COG0619	1	1	Metabolism	Coenzyme transport and metabolism	-0.2857	1	-0.2857	1
COG0619	1	1	Metabolism	Inorganic ion transport and metabolism	-0.2857	1	-0.2857	1
COG0620	1	1	Metabolism	Amino acid transport and metabolism	-0.2383	1	-0.2068	1
COG0623	1	1	Metabolism	Lipid transport and metabolism	1.3873	1	0.1188	1
COG0624	1	1	Metabolism	Amino acid transport and metabolism	-0.2143	1	1.0586	1
COG0633	1	1	Metabolism	Energy production and conversion	-0.2064	1	-0.202	1
COG0634	1	1	Metabolism	Nucleotide transport and metabolism	1.9048	1	-0.3241	1
COG0635	1	1	Metabolism	Coenzyme transport and metabolism	-0.3779	1	-0.3779	1
COG0636	1	1	Metabolism	Energy production and conversion	0.335	1	-0.2844	1
COG0637	1	1	Metabolism	Carbohydrate transport and metabolism	1.9019	1	0.4843	1
COG0644	1	1	Metabolism	Energy production and conversion	-0.6956	1	-0.6956	1
COG0646	1	1	Metabolism	Amino acid transport and metabolism	-1.6901	1	-1.6901	1
COG0647	1	1	Metabolism	Nucleotide transport and metabolism	-0.4951	1	-0.4951	1
COG0647	1	1	Metabolism	Carbohydrate transport and metabolism	-0.4951	1	-0.4951	1
COG0649	1	1	Metabolism	Energy production and conversion	-1.141	1	-1.141	1
COG0654	1	1	Metabolism	Coenzyme transport and metabolism	-0.802	1	-0.802	1
COG0654	1	1	Metabolism	Energy production and conversion	-0.802	1	-0.802	1
COG0656	1	1	Metabolism	Secondary metabolites biosynthesis, transport and catabolism	-1.636	1	-1.0407	1
COG0659	1	1	Metabolism	Inorganic ion transport and metabolism	-0.338	1	-0.338	1
COG0665	1	1	Metabolism	Amino acid transport and metabolism	-0.2077	1	-0.2077	1
COG0666	1	1	Metabolism	Carbohydrate transport and metabolism	-1.4502	1	-1.4502	1
COG0669	1	1	Metabolism	Coenzyme transport and metabolism	-0.3423	1	-0.178	1
COG0670	1	1	Metabolism	Inorganic ion transport and metabolism	1.1154	1	-0.069	1
COG0671	1	1	Metabolism	Lipid transport and metabolism	-1.6807	1	-0.0137	1
COG0674	1	1	Metabolism	Energy production and conversion	-0.3264	1	-0.2766	1
COG0683	1	1	Metabolism	Amino acid transport and metabolism	-0.352	1	-0.352	1
COG0684	1	1	Metabolism	Coenzyme transport and metabolism	-0.1898	1	-0.1898	1
COG0685	1	1	Metabolism	Amino acid transport and metabolism	-0.4371	1	-0.4371	1
COG0688	1	1	Metabolism	Lipid transport and metabolism	-0.8668	1	-0.8668	1
COG0697	1	1	Metabolism	Amino acid transport and metabolism	-0.4049	1	-0.1598	1
COG0697	1	1	Metabolism	Carbohydrate transport and metabolism	-0.4049	1	-0.1598	1
COG0698	1	1	Metabolism	Carbohydrate transport and metabolism	-0.2676	1	0.0374	1
COG0703	1	1	Metabolism	Amino acid transport and metabolism	0.3784	1	-0.2367	1
COG0703	1	1	Metabolism	Nucleotide transport and metabolism	0.3784	1	-0.2367	1
COG0711	1	1	Metabolism	Energy production and conversion	-0.2942	1	-0.2887	1
COG0712	1	1	Metabolism	Energy production and conversion	-0.2802	1	-0.1723	1
COG0713	1	1	Metabolism	Energy production and conversion	-0.27	1	-0.2606	1
COG0716	1	1	Metabolism	Energy production and conversion	-0.2924	1	-0.2874	1
COG0720	1	1	Metabolism	Coenzyme transport and metabolism	-1.3378	1	-1.3378	1
COG0722	1	1	Metabolism	Amino acid transport and metabolism	-0.2265	1	-0.2265	1
COG0725	1	1	Metabolism	Inorganic ion transport and metabolism	-0.3291	1	-0.3291	1
COG0726	1	1	Metabolism	Carbohydrate transport and metabolism	-0.3123	1	-0.2732	1
COG0731	1	1	Metabolism	Energy production and conversion	-1.5698	1	-1.5698	1
COG0733	1	1	Metabolism	Inorganic ion transport and metabolism	-0.2417	1	-0.3443	1
COG0736	1	1	Metabolism	Lipid transport and metabolism	-0.28	1	-0.2542	1
COG0737	1	1	Metabolism	Nucleotide transport and metabolism	-1.0379	1	-1.0379	1
COG0738	1	1	Metabolism	Carbohydrate transport and metabolism	-0.2175	1	-0.2175	1
COG0747	1	1	Metabolism	Amino acid transport and metabolism	0.4093	1	-0.1854	1
COG0753	1	1	Metabolism	Inorganic ion transport and metabolism	-0.883	1	-0.883	1
COG0753	1	1	Metabolism	Energy production and conversion	-0.883	1	-0.883	1
COG0757	1	1	Metabolism	Amino acid transport and metabolism	-0.2128	1	-0.2128	1
COG0761	1	1	Metabolism	Lipid transport and metabolism	-0.2805	1	-0.2805	1
COG0764	1	1	Metabolism	Lipid transport and metabolism	-0.3598	1	-0.2539	1
COG0775	1	1	Metabolism	Nucleotide transport and metabolism	-0.3757	1	-0.2799	1
COG0775	1	1	Metabolism	Coenzyme transport and metabolism	-0.3757	1	-0.2799	1
COG0777	1	1	Metabolism	Lipid transport and metabolism	-0.3124	1	0.371	1
COG0785	1	1	Metabolism	Energy production and conversion	-0.2282	1	-0.1215	1
COG0794	1	1	Metabolism	Carbohydrate transport and metabolism	-0.2679	1	-0.2679	1
COG0800	1	1	Metabolism	Carbohydrate transport and metabolism	-0.3325	1	-0.3325	1
COG0801	1	1	Metabolism	Coenzyme transport and metabolism	1.0825	1	0.0481	1
COG0804	1	1	Metabolism	Amino acid transport and metabolism	-0.1736	1	-0.1736	1
COG0807	1	1	Metabolism	Coenzyme transport and metabolism	-0.0087	1	-0.3453	1
COG0814	1	1	Metabolism	Amino acid transport and metabolism	-0.2374	1	-0.2303	1
COG0818	1	1	Metabolism	Lipid transport and metabolism	-0.3342	1	-0.0646	1
COG0821	1	1	Metabolism	Lipid transport and metabolism	-0.3991	1	-0.3893	1
COG0824	1	1	Metabolism	Lipid transport and metabolism	1.1106	1	-0.0133	1
COG0831	1	1	Metabolism	Amino acid transport and metabolism	-0.1666	1	-0.1666	1
COG0832	1	1	Metabolism	Amino acid transport and metabolism	-0.1653	1	-0.1653	1
COG0841	1	1	Metabolism	Inorganic ion transport and metabolism	0.9563	1	-0.1117	1
COG0852	1	1	Metabolism	Energy production and conversion	-0.495	1	-0.495	1
COG0853	1	1	Metabolism	Coenzyme transport and metabolism	0.9681	1	0.38	1
COG0855	1	1	Metabolism	Inorganic ion transport and metabolism	-0.2974	1	-0.2672	1
COG0857	1	1	Metabolism	Energy production and conversion	-0.1706	1	-0.1626	1
COG1007	1	1	Metabolism	Energy production and conversion	-0.2334	1	-0.2334	1
COG1008	1	1	Metabolism	Energy production and conversion	-0.3459	1	-0.3459	1
COG1011	1	1	Metabolism	Nucleotide transport and metabolism	1.2231	1	-0.112	1
COG1011	1	1	Metabolism	Coenzyme transport and metabolism	1.2231	1	-0.112	1
COG1013	1	1	Metabolism	Energy production and conversion	-0.3216	1	-0.2689	1
COG1014	1	1	Metabolism	Energy production and conversion	-0.3219	1	-0.2695	1
COG1015	1	1	Metabolism	Carbohydrate transport and metabolism	-0.2172	1	0.0989	1
COG1019	1	1	Metabolism	Coenzyme transport and metabolism	-1.1292	1	-1.1292	1
COG1020	1	1	Metabolism	Secondary metabolites biosynthesis, transport and catabolism	-0.1801	1	1.2279	1
COG1021	1	1	Metabolism	Secondary metabolites biosynthesis, transport and catabolism	-0.2809	1	-0.2809	1
COG1022	1	1	Metabolism	Lipid transport and metabolism	-0.9113	1	-0.9113	1
COG1024	1	1	Metabolism	Lipid transport and metabolism	-1.9535	1	-0.2874	1
COG1027	1	1	Metabolism	Amino acid transport and metabolism	-0.2682	1	1.2358	1
COG1028	1	1	Metabolism	Lipid transport and metabolism	-1.4905	1	0.9685	1
COG1034	1	1	Metabolism	Energy production and conversion	-1.5006	1	-1.5006	1
COG1038	1	1	Metabolism	Energy production and conversion	-0.2171	1	-0.2171	1
COG1045	1	1	Metabolism	Amino acid transport and metabolism	1.7726	1	-0.0788	1
COG1049	1	1	Metabolism	Energy production and conversion	-0.2191	1	-0.1999	1
COG1051	1	1	Metabolism	Nucleotide transport and metabolism	-0.323	1	-0.2607	1
COG1060	1	1	Metabolism	Coenzyme transport and metabolism	-0.2947	1	-0.2947	1
COG1063	1	1	Metabolism	Amino acid transport and metabolism	1.1805	1	0.0466	1
COG1069	1	1	Metabolism	Carbohydrate transport and metabolism	-0.9392	1	-0.9392	1
COG1070	1	1	Metabolism	Carbohydrate transport and metabolism	-0.881	1	-0.881	1
COG1073	1	1	Metabolism	Carbohydrate transport and metabolism	-1.3397	1	-1.3397	1
COG1079	1	1	Metabolism	Nucleotide transport and metabolism	-0.3209	1	-0.204	1
COG1086	1	1	Metabolism	Carbohydrate transport and metabolism	-0.2501	1	-0.2944	1
COG1100	1	1	Metabolism	Nucleotide transport and metabolism	-1.3031	1	-1.3031	1
COG1104	1	1	Metabolism	Amino acid transport and metabolism	1.7561	1	-0.2572	1
COG1109	1	1	Metabolism	Carbohydrate transport and metabolism	1.1582	1	0.5451	1
COG1114	1	1	Metabolism	Amino acid transport and metabolism	-0.3556	1	-0.3556	1
COG1115	1	1	Metabolism	Amino acid transport and metabolism	-0.3591	1	1.2097	1
COG1117	1	1	Metabolism	Inorganic ion transport and metabolism	-0.3688	1	0.1715	1
COG1121	1	1	Metabolism	Inorganic ion transport and metabolism	-0.2071	1	-0.4088	1
COG1122	1	1	Metabolism	Inorganic ion transport and metabolism	-0.3869	1	0.0195	1
COG1124	1	1	Metabolism	Amino acid transport and metabolism	0.4543	1	-0.1533	1
COG1124	1	1	Metabolism	Inorganic ion transport and metabolism	0.4543	1	-0.1533	1
COG1135	1	1	Metabolism	Amino acid transport and metabolism	0.7142	1	0.9378	1
COG1135	1	1	Metabolism	Inorganic ion transport and metabolism	0.7142	1	0.9378	1
COG1143	1	1	Metabolism	Energy production and conversion	-0.7989	1	-0.7989	1
COG1145	1	1	Metabolism	Energy production and conversion	-0.2486	1	0.055	1
COG1146	1	1	Metabolism	Nucleotide transport and metabolism	-1.1527	1	-1.1527	1
COG1146	1	1	Metabolism	Energy production and conversion	-1.1527	1	-1.1527	1
COG1151	1	1	Metabolism	Energy production and conversion	-0.2504	1	-0.2504	1
COG1154	1	1	Metabolism	Lipid transport and metabolism	-0.2954	1	-0.2954	1
COG1154	1	1	Metabolism	Coenzyme transport and metabolism	-0.2954	1	-0.2954	1
COG1155	1	1	Metabolism	Energy production and conversion	-0.7133	1	-0.6299	1
COG1156	1	1	Metabolism	Energy production and conversion	-0.3285	1	-0.2173	1
COG1164	1	1	Metabolism	Amino acid transport and metabolism	-0.4035	1	-0.202	1
COG1166	1	1	Metabolism	Coenzyme transport and metabolism	-0.2956	1	-0.2956	1
COG1166	1	1	Metabolism	Amino acid transport and metabolism	-0.2956	1	-0.2956	1
COG1167	1	1	Metabolism	Amino acid transport and metabolism	-0.6712	1	-0.6712	1
COG1171	1	1	Metabolism	Amino acid transport and metabolism	0.0204	1	-0.1361	1
COG1173	1	1	Metabolism	Amino acid transport and metabolism	0.3492	1	-0.2561	1
COG1173	1	1	Metabolism	Inorganic ion transport and metabolism	0.3492	1	-0.2561	1
COG1175	1	1	Metabolism	Carbohydrate transport and metabolism	-0.2969	1	-0.2624	1
COG1175	1	1	Metabolism	Inorganic ion transport and metabolism	-0.2969	1	-0.2624	1
COG1181	1	1	Metabolism	Nucleotide transport and metabolism	-0.4411	1	0.1162	1
COG1216	1	1	Metabolism	Carbohydrate transport and metabolism	-0.2508	1	-0.2508	1
COG1227	1	1	Metabolism	Energy production and conversion	-0.4483	1	0.1695	1
COG1228	1	1	Metabolism	Secondary metabolites biosynthesis, transport and catabolism	-0.3498	1	-0.3498	1
COG1231	1	1	Metabolism	Amino acid transport and metabolism	-0.2786	1	-0.2786	1
COG1235	1	1	Metabolism	Inorganic ion transport and metabolism	-0.3607	1	-0.3316	1
COG1250	1	1	Metabolism	Lipid transport and metabolism	-0.274	1	0.0918	1
COG1251	1	1	Metabolism	Energy production and conversion	-0.2908	1	-0.2908	1
COG1252	1	1	Metabolism	Energy production and conversion	-0.2116	1	-0.2116	1
COG1260	1	1	Metabolism	Lipid transport and metabolism	-0.1955	1	-0.1955	1
COG1263	1	1	Metabolism	Carbohydrate transport and metabolism	0.0307	1	1.4483	1
COG1269	1	1	Metabolism	Energy production and conversion	-0.3357	1	-0.2629	1
COG1271	1	1	Metabolism	Energy production and conversion	1.9288	1	0.2102	1
COG1274	1	1	Metabolism	Energy production and conversion	-0.9153	1	-0.8912	1
COG1280	1	1	Metabolism	Amino acid transport and metabolism	-0.2695	1	-0.2086	1
COG1282	1	1	Metabolism	Energy production and conversion	-1.2038	1	-1.2038	1
COG1286	1	1	Metabolism	Nucleotide transport and metabolism	-0.3299	1	-0.0984	1
COG1287	1	1	Metabolism	Carbohydrate transport and metabolism	-1.1523	1	-1.1523	1
COG1287	1	1	Metabolism	Amino acid transport and metabolism	-1.1523	1	-1.1523	1
COG1294	1	1	Metabolism	Energy production and conversion	-0.3135	1	-0.3135	1
COG1301	1	1	Metabolism	Energy production and conversion	1.0205	1	0.9269	1
COG1304	1	1	Metabolism	Lipid transport and metabolism	-0.412	1	-0.3899	1
COG1304	1	1	Metabolism	Energy production and conversion	-0.412	1	-0.3899	1
COG1307	1	1	Metabolism	Lipid transport and metabolism	-0.3592	1	-0.2558	1
COG1310	1	1	Metabolism	Coenzyme transport and metabolism	-1.0919	1	-1.0919	1
COG1328	1	1	Metabolism	Nucleotide transport and metabolism	-0.3521	1	-0.2681	1
COG1347	1	1	Metabolism	Energy production and conversion	-0.2824	1	-0.2824	1
COG1349	1	1	Metabolism	Carbohydrate transport and metabolism	0.7515	1	0.4335	1
COG1351	1	1	Metabolism	Nucleotide transport and metabolism	-0.3275	1	-0.2312	1
COG1359	1	1	Metabolism	Energy production and conversion	-0.1882	1	-0.1882	1
COG1362	1	1	Metabolism	Amino acid transport and metabolism	-0.7077	1	-0.5527	1
COG1390	1	1	Metabolism	Energy production and conversion	-0.2977	1	-0.2977	1
COG1394	1	1	Metabolism	Energy production and conversion	-0.4498	1	-0.25	1
COG1410	1	1	Metabolism	Amino acid transport and metabolism	-1.6551	1	-1.6551	1
COG1428	1	1	Metabolism	Nucleotide transport and metabolism	-1.48	1	-1.48	1
COG1435	1	1	Metabolism	Nucleotide transport and metabolism	1.7624	1	1.5006	1
COG1436	1	1	Metabolism	Energy production and conversion	-0.4067	1	-0.3926	1
COG1446	1	1	Metabolism	Amino acid transport and metabolism	-1.119	1	-1.119	1
COG1448	1	1	Metabolism	Amino acid transport and metabolism	-0.5836	1	-0.5634	1
COG1454	1	1	Metabolism	Energy production and conversion	1.2902	1	-0.2947	1
COG1461	1	1	Metabolism	Lipid transport and metabolism	-0.426	1	0.0378	1
COG1473	1	1	Metabolism	Coenzyme transport and metabolism	1.0519	1	0.2879	1
COG1473	1	1	Metabolism	Energy production and conversion	1.0519	1	0.2879	1
COG1477	1	1	Metabolism	Coenzyme transport and metabolism	-0.3647	1	-0.0002	1
COG1488	1	1	Metabolism	Coenzyme transport and metabolism	-0.9709	1	-0.6563	1
COG1501	1	1	Metabolism	Carbohydrate transport and metabolism	-1.6945	1	-1.6945	1
COG1502	1	1	Metabolism	Lipid transport and metabolism	1.9357	1	0.1053	1
COG1505	1	1	Metabolism	Amino acid transport and metabolism	-0.9516	1	-0.9516	1
COG1506	1	1	Metabolism	Amino acid transport and metabolism	-1.0453	1	-1.0453	1
COG1509	1	1	Metabolism	Amino acid transport and metabolism	-0.2309	1	-0.2309	1
COG1521	1	1	Metabolism	Nucleotide transport and metabolism	-0.3131	1	-0.2803	1
COG1521	1	1	Metabolism	Coenzyme transport and metabolism	-0.3131	1	-0.2803	1
COG1528	1	1	Metabolism	Inorganic ion transport and metabolism	-0.3838	1	-0.1839	1
COG1554	1	1	Metabolism	Carbohydrate transport and metabolism	-1.3241	1	-1.3241	1
COG1560	1	1	Metabolism	Lipid transport and metabolism	-0.3395	1	-0.2726	1
COG1575	1	1	Metabolism	Coenzyme transport and metabolism	-0.5259	1	-0.5259	1
COG1592	1	1	Metabolism	Energy production and conversion	-0.3548	1	-0.2403	1
COG1597	1	1	Metabolism	Lipid transport and metabolism	-1.311	1	-0.9567	1
COG1607	1	1	Metabolism	Lipid transport and metabolism	-0.942	1	-0.942	1
COG1612	1	1	Metabolism	Coenzyme transport and metabolism	-0.2604	1	-0.2604	1
COG1618	1	1	Metabolism	Nucleotide transport and metabolism	-1.2657	1	-1.2657	1
COG1622	1	1	Metabolism	Energy production and conversion	-0.1407	1	-0.1407	1
COG1629	1	1	Metabolism	Inorganic ion transport and metabolism	-0.3234	1	-0.3234	1
COG1638	1	1	Metabolism	Carbohydrate transport and metabolism	-0.3008	1	-0.3008	1
COG1653	1	1	Metabolism	Carbohydrate transport and metabolism	-0.2753	1	-0.0756	1
COG1654	1	1	Metabolism	Coenzyme transport and metabolism	-0.2769	1	0.1192	1
COG1657	1	1	Metabolism	Lipid transport and metabolism	-1.5722	1	-1.5722	1
COG1694	1	1	Metabolism	Nucleotide transport and metabolism	-0.356	1	-0.203	1
COG1694	1	1	Metabolism	Carbohydrate transport and metabolism	-0.356	1	-0.203	1
COG1713	1	1	Metabolism	Coenzyme transport and metabolism	-0.3493	1	-0.3493	1
COG1726	1	1	Metabolism	Energy production and conversion	-0.2491	1	-0.2491	1
COG1748	1	1	Metabolism	Amino acid transport and metabolism	-0.6221	1	-0.6221	1
COG1757	1	1	Metabolism	Energy production and conversion	0.4369	1	-0.0489	1
COG1760	1	1	Metabolism	Amino acid transport and metabolism	-0.0099	1	-0.2221	1
COG1762	1	1	Metabolism	Carbohydrate transport and metabolism	-0.0908	1	-0.2566	1
COG1773	1	1	Metabolism	Inorganic ion transport and metabolism	-0.3385	1	-0.3249	1
COG1773	1	1	Metabolism	Energy production and conversion	-0.3385	1	-0.3249	1
COG1775	1	1	Metabolism	Secondary metabolites biosynthesis, transport and catabolism	-0.3454	1	-0.0515	1
COG1775	1	1	Metabolism	Amino acid transport and metabolism	-0.3454	1	-0.0515	1
COG1781	1	1	Metabolism	Nucleotide transport and metabolism	-0.1623	1	-0.1623	1
COG1785	1	1	Metabolism	Inorganic ion transport and metabolism	-1.1108	1	-1.1108	1
COG1788	1	1	Metabolism	Lipid transport and metabolism	-0.6436	1	-0.6436	1
COG1804	1	1	Metabolism	Lipid transport and metabolism	-0.4902	1	-0.4902	1
COG1804	1	1	Metabolism	Energy production and conversion	-0.4902	1	-0.4902	1
COG1816	1	1	Metabolism	Nucleotide transport and metabolism	-1.5563	1	-1.543	1
COG1820	1	1	Metabolism	Carbohydrate transport and metabolism	-0.954	1	-0.954	1
COG1834	1	1	Metabolism	Amino acid transport and metabolism	-0.7484	1	-0.7484	1
COG1858	1	1	Metabolism	Inorganic ion transport and metabolism	-0.2359	1	-0.2359	1
COG1866	1	1	Metabolism	Energy production and conversion	-0.3101	1	-0.3101	1
COG1866	1	1	Metabolism	Coenzyme transport and metabolism	-0.3101	1	-0.3101	1
COG1869	1	1	Metabolism	Carbohydrate transport and metabolism	-0.2419	1	-0.2419	1
COG1874	1	1	Metabolism	Carbohydrate transport and metabolism	-1.2424	1	-1.2424	1
COG1879	1	1	Metabolism	Carbohydrate transport and metabolism	-0.237	1	-0.237	1
COG1884	1	1	Metabolism	Lipid transport and metabolism	-0.3169	1	-0.3169	1
COG1893	1	1	Metabolism	Coenzyme transport and metabolism	-0.3794	1	1.5774	1
COG1894	1	1	Metabolism	Energy production and conversion	-1.5511	1	-1.1092	1
COG1896	1	1	Metabolism	Nucleotide transport and metabolism	-1.065	1	-1.065	1
COG1902	1	1	Metabolism	Energy production and conversion	-0.2157	1	0.1584	1
COG1905	1	1	Metabolism	Energy production and conversion	-0.4852	1	-0.4852	1
COG1914	1	1	Metabolism	Inorganic ion transport and metabolism	-0.16	1	-0.16	1
COG1918	1	1	Metabolism	Inorganic ion transport and metabolism	-0.1976	1	-0.1952	1
COG1924	1	1	Metabolism	Lipid transport and metabolism	-0.3092	1	-0.2733	1
COG1932	1	1	Metabolism	Amino acid transport and metabolism	-0.3055	1	-0.3018	1
COG1932	1	1	Metabolism	Coenzyme transport and metabolism	-0.3055	1	-0.3018	1
COG1937	1	1	Metabolism	Secondary metabolites biosynthesis, transport and catabolism	-0.3473	1	-0.3473	1
COG1940	1	1	Metabolism	Carbohydrate transport and metabolism	1.095	1	0.2083	1
COG1942	1	1	Metabolism	Secondary metabolites biosynthesis, transport and catabolism	-0.2755	1	-0.2755	1
COG1947	1	1	Metabolism	Lipid transport and metabolism	-0.3974	1	-0.2424	1
COG1947	1	1	Metabolism	Nucleotide transport and metabolism	-0.3974	1	-0.2424	1
COG2009	1	1	Metabolism	Energy production and conversion	-0.1386	1	-0.1386	1
COG2010	1	1	Metabolism	Energy production and conversion	-0.175	1	-0.1062	1
COG2017	1	1	Metabolism	Carbohydrate transport and metabolism	1.3205	1	0.7776	1
COG2030	1	1	Metabolism	Lipid transport and metabolism	-0.6363	1	-1.6105	1
COG2032	1	1	Metabolism	Inorganic ion transport and metabolism	-1.436	1	-1.436	1
COG2033	1	1	Metabolism	Energy production and conversion	-0.3241	1	-0.3241	1
COG2041	1	1	Metabolism	Energy production and conversion	-0.2246	1	-0.2246	1
COG2046	1	1	Metabolism	Inorganic ion transport and metabolism	-1.2692	1	-1.2692	1
COG2057	1	1	Metabolism	Lipid transport and metabolism	-0.9717	1	-0.9717	1
COG2059	1	1	Metabolism	Inorganic ion transport and metabolism	-0.3573	1	-0.3517	1
COG2065	1	1	Metabolism	Nucleotide transport and metabolism	-0.1972	1	-0.1972	1
COG2066	1	1	Metabolism	Amino acid transport and metabolism	-1.1119	1	-1.1119	1
COG2067	1	1	Metabolism	Lipid transport and metabolism	-0.2296	1	-0.2296	1
COG2076	1	1	Metabolism	Inorganic ion transport and metabolism	-0.2194	1	-0.0836	1
COG2080	1	1	Metabolism	Energy production and conversion	-0.2476	1	0.1859	1
COG2084	1	1	Metabolism	Lipid transport and metabolism	-1.4691	1	-1.4691	1
COG2086	1	1	Metabolism	Energy production and conversion	-0.3581	1	-0.3581	1
COG2095	1	1	Metabolism	Amino acid transport and metabolism	-0.1936	1	-0.1936	1
COG2096	1	1	Metabolism	Energy production and conversion	-0.7335	1	-0.7335	1
COG2096	1	1	Metabolism	Coenzyme transport and metabolism	-0.7335	1	-0.7335	1
COG2109	1	1	Metabolism	Coenzyme transport and metabolism	-0.2397	1	-0.2397	1
COG2116	1	1	Metabolism	Inorganic ion transport and metabolism	0.8757	1	0.4326	1
COG2120	1	1	Metabolism	Carbohydrate transport and metabolism	-1.0898	1	-1.0898	1
COG2120	1	1	Metabolism	Secondary metabolites biosynthesis, transport and catabolism	-1.0898	1	-1.0898	1
COG2124	1	1	Metabolism	Secondary metabolites biosynthesis, transport and catabolism	-1.2036	1	-1.2036	1
COG2131	1	1	Metabolism	Nucleotide transport and metabolism	-1.0595	1	-1.0265	1
COG2132	1	1	Metabolism	Inorganic ion transport and metabolism	-0.6081	1	-0.6081	1
COG2132	1	1	Metabolism	Secondary metabolites biosynthesis, transport and catabolism	-0.6081	1	-0.6081	1
COG2146	1	1	Metabolism	Energy production and conversion	-0.1482	1	-0.1482	1
COG2146	1	1	Metabolism	Inorganic ion transport and metabolism	-0.1482	1	-0.1482	1
COG2146	1	1	Metabolism	Secondary metabolites biosynthesis, transport and catabolism	-0.1482	1	-0.1482	1
COG2154	1	1	Metabolism	Coenzyme transport and metabolism	-0.6883	1	-0.6883	1
COG2171	1	1	Metabolism	Amino acid transport and metabolism	-0.2199	1	-0.2199	1
COG2175	1	1	Metabolism	Secondary metabolites biosynthesis, transport and catabolism	-0.8585	1	-0.8585	1
COG2185	1	1	Metabolism	Lipid transport and metabolism	-0.4492	1	-0.4492	1
COG2190	1	1	Metabolism	Carbohydrate transport and metabolism	1.9808	1	1.7184	1
COG2193	1	1	Metabolism	Inorganic ion transport and metabolism	-0.2959	1	-0.2959	1
COG2195	1	1	Metabolism	Amino acid transport and metabolism	-0.3076	1	-0.3076	1
COG2209	1	1	Metabolism	Energy production and conversion	-0.2827	1	-0.1315	1
COG2224	1	1	Metabolism	Energy production and conversion	-0.1342	1	-0.0957	1
COG2226	1	1	Metabolism	Coenzyme transport and metabolism	-0.4562	1	-0.4562	1
COG2226	1	1	Metabolism	Secondary metabolites biosynthesis, transport and catabolism	-0.4562	1	-0.4562	1
COG2227	1	1	Metabolism	Coenzyme transport and metabolism	-0.3708	1	-0.3708	1
COG2233	1	1	Metabolism	Nucleotide transport and metabolism	1.7367	1	0.6613	1
COG2234	1	1	Metabolism	Amino acid transport and metabolism	-0.5187	1	-0.5187	1
COG2240	1	1	Metabolism	Coenzyme transport and metabolism	-1.743	1	-1.743	1
COG2258	1	1	Metabolism	Nucleotide transport and metabolism	-0.3347	1	-0.3347	1
COG2272	1	1	Metabolism	Lipid transport and metabolism	-1.255	1	-1.255	1
COG2301	1	1	Metabolism	Carbohydrate transport and metabolism	-0.4909	1	-0.4909	1
COG2309	1	1	Metabolism	Amino acid transport and metabolism	-0.3301	1	-0.3301	1
COG2329	1	1	Metabolism	Coenzyme transport and metabolism	1.2394	1	0.17	1
COG2346	1	1	Metabolism	Inorganic ion transport and metabolism	0.7329	1	0.0237	1
COG2355	1	1	Metabolism	Amino acid transport and metabolism	-0.2328	1	-0.2328	1
COG2368	1	1	Metabolism	Secondary metabolites biosynthesis, transport and catabolism	-0.2148	1	-0.2148	1
COG2423	1	1	Metabolism	Amino acid transport and metabolism	0.3819	1	-0.2014	1
COG2502	1	1	Metabolism	Amino acid transport and metabolism	-0.3946	1	-0.3438	1
COG2608	1	1	Metabolism	Inorganic ion transport and metabolism	-0.2903	1	-0.2717	1
COG2609	1	1	Metabolism	Energy production and conversion	-0.2779	1	-0.2117	1
COG2706	1	1	Metabolism	Carbohydrate transport and metabolism	-0.2058	1	-0.2058	1
COG2764	1	1	Metabolism	Amino acid transport and metabolism	-0.1733	1	0.189	1
COG2764	1	1	Metabolism	Energy production and conversion	-0.1733	1	0.189	1
COG2820	1	1	Metabolism	Nucleotide transport and metabolism	-0.584	1	-0.3013	1
COG2824	1	1	Metabolism	Inorganic ion transport and metabolism	-0.2845	1	-0.2845	1
COG2854	1	1	Metabolism	Secondary metabolites biosynthesis, transport and catabolism	-0.2911	1	-0.2911	1
COG2857	1	1	Metabolism	Energy production and conversion	-1.6346	1	-1.6346	1
COG2863	1	1	Metabolism	Energy production and conversion	-0.1657	1	-0.1657	1
COG2866	1	1	Metabolism	Amino acid transport and metabolism	-0.7537	1	-0.7537	1
COG2869	1	1	Metabolism	Energy production and conversion	-0.207	1	-0.207	1
COG2871	1	1	Metabolism	Energy production and conversion	-0.4044	1	-0.2914	1
COG2878	1	1	Metabolism	Energy production and conversion	-0.3	1	-0.2587	1
COG2893	1	1	Metabolism	Carbohydrate transport and metabolism	-0.2394	1	-0.2313	1
COG2896	1	1	Metabolism	Coenzyme transport and metabolism	-0.3557	1	-0.3557	1
COG2918	1	1	Metabolism	Coenzyme transport and metabolism	-0.2452	1	0.6006	1
COG2937	1	1	Metabolism	Lipid transport and metabolism	-0.8415	1	-0.8301	1
COG2939	1	1	Metabolism	Amino acid transport and metabolism	-1.4203	1	-1.4203	1
COG2941	1	1	Metabolism	Coenzyme transport and metabolism	-1.5357	1	-1.5357	1
COG2942	1	1	Metabolism	Carbohydrate transport and metabolism	-0.4854	1	-0.4854	1
COG2971	1	1	Metabolism	Carbohydrate transport and metabolism	-1.4104	1	-1.4104	1
COG2986	1	1	Metabolism	Amino acid transport and metabolism	-0.4836	1	-0.4836	1
COG2987	1	1	Metabolism	Amino acid transport and metabolism	0.0627	1	0.0055	1
COG3000	1	1	Metabolism	Lipid transport and metabolism	-0.8257	1	-0.8257	1
COG3004	1	1	Metabolism	Energy production and conversion	-0.3541	1	-0.2526	1
COG3004	1	1	Metabolism	Inorganic ion transport and metabolism	-0.3541	1	-0.2526	1
COG3033	1	1	Metabolism	Amino acid transport and metabolism	-0.2009	1	-0.2009	1
COG3037	1	1	Metabolism	Carbohydrate transport and metabolism	-0.3345	1	1.3122	1
COG3051	1	1	Metabolism	Energy production and conversion	-0.3717	1	-0.3717	1
COG3071	1	1	Metabolism	Coenzyme transport and metabolism	-0.1602	1	-0.1602	1
COG3119	1	1	Metabolism	Inorganic ion transport and metabolism	-1.3298	1	-1.3298	1
COG3125	1	1	Metabolism	Energy production and conversion	-0.1392	1	-0.1392	1
COG3147	1	1	Metabolism	Energy production and conversion	-0.2577	1	-0.2577	1
COG3150	1	1	Metabolism	Carbohydrate transport and metabolism	-0.2158	1	-0.2158	1
COG3153	1	1	Metabolism	Secondary metabolites biosynthesis, transport and catabolism	-0.1553	1	-0.1553	1
COG3153	1	1	Metabolism	Lipid transport and metabolism	-0.1553	1	-0.1553	1
COG3186	1	1	Metabolism	Amino acid transport and metabolism	-0.8064	1	-0.8064	1
COG3208	1	1	Metabolism	Secondary metabolites biosynthesis, transport and catabolism	-0.1502	1	-0.1502	1
COG3241	1	1	Metabolism	Energy production and conversion	-0.1392	1	-0.1392	1
COG3250	1	1	Metabolism	Carbohydrate transport and metabolism	-1.3084	1	-1.3084	1
COG3256	1	1	Metabolism	Inorganic ion transport and metabolism	-0.1657	1	-0.1657	1
COG3288	1	1	Metabolism	Energy production and conversion	-0.794	1	-0.794	1
COG3312	1	1	Metabolism	Energy production and conversion	-0.2529	1	-0.2529	1
COG3321	1	1	Metabolism	Secondary metabolites biosynthesis, transport and catabolism	-0.5085	1	-0.5085	1
COG3325	1	1	Metabolism	Carbohydrate transport and metabolism	-0.2987	1	-0.2987	1
COG3338	1	1	Metabolism	Inorganic ion transport and metabolism	-1.0742	1	-1.0742	1
COG3340	1	1	Metabolism	Amino acid transport and metabolism	-0.1948	1	-0.1948	1
COG3404	1	1	Metabolism	Amino acid transport and metabolism	-0.2597	1	-0.2597	1
COG3408	1	1	Metabolism	Carbohydrate transport and metabolism	-0.8807	1	-0.8807	1
COG3425	1	1	Metabolism	Lipid transport and metabolism	0.4918	1	-0.3235	1
COG3443	1	1	Metabolism	Inorganic ion transport and metabolism	0.108	1	-0.1994	1
COG3444	1	1	Metabolism	Carbohydrate transport and metabolism	-0.2463	1	-0.2388	1
COG3445	1	1	Metabolism	Coenzyme transport and metabolism	-0.1805	1	-0.1805	1
COG3475	1	1	Metabolism	Lipid transport and metabolism	-0.2204	1	-0.2204	1
COG3483	1	1	Metabolism	Amino acid transport and metabolism	-0.7386	1	-0.7386	1
COG3493	1	1	Metabolism	Energy production and conversion	-0.3899	1	-0.3899	1
COG3525	1	1	Metabolism	Carbohydrate transport and metabolism	-1.2397	1	-1.2397	1
COG3527	1	1	Metabolism	Secondary metabolites biosynthesis, transport and catabolism	-0.198	1	0.4587	1
COG3579	1	1	Metabolism	Amino acid transport and metabolism	-0.7765	1	-0.6336	1
COG3585	1	1	Metabolism	Coenzyme transport and metabolism	-0.3402	1	-0.3219	1
COG3591	1	1	Metabolism	Amino acid transport and metabolism	-0.0135	1	-0.1155	1
COG3601	1	1	Metabolism	Lipid transport and metabolism	-0.3515	1	0.5245	1
COG3601	1	1	Metabolism	Coenzyme transport and metabolism	-0.3515	1	0.5245	1
COG3622	1	1	Metabolism	Carbohydrate transport and metabolism	-1.5014	1	-1.5014	1
COG3633	1	1	Metabolism	Amino acid transport and metabolism	-0.2343	1	-0.0909	1
COG3643	1	1	Metabolism	Amino acid transport and metabolism	-0.2798	1	-0.2798	1
COG3669	1	1	Metabolism	Carbohydrate transport and metabolism	-1.0846	1	-1.0846	1
COG3684	1	1	Metabolism	Inorganic ion transport and metabolism	0.0906	1	0.7206	1
COG3684	1	1	Metabolism	Carbohydrate transport and metabolism	0.0906	1	0.7206	1
COG3715	1	1	Metabolism	Carbohydrate transport and metabolism	-0.2765	1	-0.2397	1
COG3716	1	1	Metabolism	Carbohydrate transport and metabolism	-0.2498	1	-0.1421	1
COG3808	1	1	Metabolism	Energy production and conversion	-0.4388	1	-0.377	1
COG3832	1	1	Metabolism	Lipid transport and metabolism	0.9174	1	-0.064	1
COG3833	1	1	Metabolism	Inorganic ion transport and metabolism	0.415	1	0.1362	1
COG3833	1	1	Metabolism	Carbohydrate transport and metabolism	0.415	1	0.1362	1
COG3839	1	1	Metabolism	Carbohydrate transport and metabolism	-0.1815	1	0.2049	1
COG3842	1	1	Metabolism	Amino acid transport and metabolism	-0.4363	1	-0.4363	1
COG3844	1	1	Metabolism	Amino acid transport and metabolism	-0.9115	1	-0.9115	1
COG3845	1	1	Metabolism	Nucleotide transport and metabolism	-0.2058	1	-0.1728	1
COG3848	1	1	Metabolism	Carbohydrate transport and metabolism	-0.3453	1	-0.293	1
COG3853	1	1	Metabolism	Inorganic ion transport and metabolism	-0.2622	1	-0.1401	1
COG3855	1	1	Metabolism	Carbohydrate transport and metabolism	-0.3129	1	-0.1506	1
COG3858	1	1	Metabolism	Amino acid transport and metabolism	-0.3171	1	-0.3171	1
COG3869	1	1	Metabolism	Amino acid transport and metabolism	-0.3407	1	-0.3407	1
COG3916	1	1	Metabolism	Secondary metabolites biosynthesis, transport and catabolism	-0.1295	1	-0.1295	1
COG3938	1	1	Metabolism	Amino acid transport and metabolism	-0.7937	1	-0.7937	1
COG4091	1	1	Metabolism	Amino acid transport and metabolism	-0.3368	1	-0.3368	1
COG4125	1	1	Metabolism	Secondary metabolites biosynthesis, transport and catabolism	-0.1374	1	-0.1374	1
COG4149	1	1	Metabolism	Inorganic ion transport and metabolism	-0.3074	1	-0.291	1
COG4154	1	1	Metabolism	Carbohydrate transport and metabolism	-1.2947	1	-1.2947	1
COG4166	1	1	Metabolism	Amino acid transport and metabolism	-0.288	1	0.6993	1
COG4193	1	1	Metabolism	Carbohydrate transport and metabolism	0.3203	1	-0.2412	1
COG4221	1	1	Metabolism	Energy production and conversion	-0.2612	1	-0.2612	1
COG4221	1	1	Metabolism	Lipid transport and metabolism	-0.2612	1	-0.2612	1
COG4221	1	1	Metabolism	Secondary metabolites biosynthesis, transport and catabolism	-0.2612	1	-0.2612	1
COG4229	1	1	Metabolism	Amino acid transport and metabolism	-1.1817	1	-1.1817	1
COG4281	1	1	Metabolism	Lipid transport and metabolism	-1.0353	1	-1.0353	1
COG4284	1	1	Metabolism	Carbohydrate transport and metabolism	1.6259	1	-0.7671	1
COG4336	1	1	Metabolism	Amino acid transport and metabolism	-1.3945	1	-1.3945	1
COG4354	1	1	Metabolism	Carbohydrate transport and metabolism	-1.5388	1	-1.5388	1
COG4362	1	1	Metabolism	Amino acid transport and metabolism	1.5775	1	-0.2339	1
COG4362	1	1	Metabolism	Inorganic ion transport and metabolism	1.5775	1	-0.2339	1
COG4409	1	1	Metabolism	Carbohydrate transport and metabolism	-0.705	1	-0.705	1
COG4464	1	1	Metabolism	Carbohydrate transport and metabolism	-0.1201	1	0.1123	1
COG4552	1	1	Metabolism	Carbohydrate transport and metabolism	-0.1966	1	-0.1966	1
COG4607	1	1	Metabolism	Inorganic ion transport and metabolism	0.727	1	0.1576	1
COG4608	1	1	Metabolism	Inorganic ion transport and metabolism	-0.2031	1	-0.0309	1
COG4608	1	1	Metabolism	Amino acid transport and metabolism	-0.2031	1	-0.0309	1
COG4624	1	1	Metabolism	Energy production and conversion	-0.2952	1	-0.2952	1
COG4630	1	1	Metabolism	Nucleotide transport and metabolism	-0.7474	1	-0.7474	1
COG4631	1	1	Metabolism	Nucleotide transport and metabolism	-0.7453	1	-0.7453	1
COG4654	1	1	Metabolism	Energy production and conversion	-0.1798	1	-0.1798	1
COG4656	1	1	Metabolism	Energy production and conversion	-0.2685	1	-0.1929	1
COG4657	1	1	Metabolism	Energy production and conversion	-0.3858	1	-0.3107	1
COG4658	1	1	Metabolism	Energy production and conversion	-0.3532	1	-0.2126	1
COG4659	1	1	Metabolism	Energy production and conversion	-0.3103	1	-0.2664	1
COG4660	1	1	Metabolism	Energy production and conversion	-0.3093	1	-0.2717	1
COG4690	1	1	Metabolism	Amino acid transport and metabolism	-0.2507	1	-0.2128	1
COG4708	1	1	Metabolism	Nucleotide transport and metabolism	-0.3378	1	0.1075	1
COG4724	1	1	Metabolism	Carbohydrate transport and metabolism	-0.2359	1	-0.2359	1
COG4750	1	1	Metabolism	Lipid transport and metabolism	-0.2171	1	-0.2171	1
COG4770	1	1	Metabolism	Lipid transport and metabolism	-1.4853	1	-1.4853	1
COG4771	1	1	Metabolism	Inorganic ion transport and metabolism	-0.2123	1	-0.2123	1
COG4799	1	1	Metabolism	Lipid transport and metabolism	-1.119	1	-0.0305	1
COG4822	1	1	Metabolism	Coenzyme transport and metabolism	-0.1695	1	-0.1695	1
COG5016	1	1	Metabolism	Energy production and conversion	-0.2241	1	-0.2241	1
COG5017	1	1	Metabolism	Carbohydrate transport and metabolism	-1.1713	1	-1.1713	1
COG5026	1	1	Metabolism	Carbohydrate transport and metabolism	-1.4572	1	-1.4572	1
COG5029	1	1	Metabolism	Lipid transport and metabolism	-1.3082	1	-1.3082	1
COG5050	1	1	Metabolism	Lipid transport and metabolism	-1.0457	1	-1.0457	1
COG5056	1	1	Metabolism	Lipid transport and metabolism	-1.4098	1	-1.4098	1
COG5083	1	1	Metabolism	Lipid transport and metabolism	-1.0453	1	-1.0453	1
COG5083	1	1	Metabolism	Inorganic ion transport and metabolism	-1.0453	1	-1.0453	1
COG5092	1	1	Metabolism	Lipid transport and metabolism	-1.5534	1	-1.5534	1
COG5146	1	1	Metabolism	Coenzyme transport and metabolism	-0.9937	1	-0.9937	1
COG5202	1	1	Metabolism	Lipid transport and metabolism	-1.29	1	-1.29	1
COG5231	1	1	Metabolism	Energy production and conversion	-0.5969	1	-0.5969	1
COG5274	1	1	Metabolism	Energy production and conversion	-1.0666	1	-1.0666	1
COG5274	1	1	Metabolism	Lipid transport and metabolism	-1.0666	1	-1.0666	1
COG5285	1	1	Metabolism	Secondary metabolites biosynthesis, transport and catabolism	-1.0756	1	-1.0756	1
COG5371	1	1	Metabolism	Nucleotide transport and metabolism	-1.4157	1	-1.4157	1
COG5371	1	1	Metabolism	Carbohydrate transport and metabolism	-1.4157	1	-1.4157	1
COG5398	1	1	Metabolism	Inorganic ion transport and metabolism	-1.1829	1	-1.1829	1
COG5398	1	1	Metabolism	Coenzyme transport and metabolism	-1.1829	1	-1.1829	1
ENOG410XNMV	1	1	Metabolism	Carbohydrate transport and metabolism	-1.1398	1	-1.1398	1
ENOG410XNMY	1	1	Metabolism	Lipid transport and metabolism	-1.2869	1	-1.2869	1
ENOG410XNNC	1	1	Metabolism	Inorganic ion transport and metabolism	-1.4746	1	-1.4746	1
ENOG410XNNV	1	1	Metabolism	Inorganic ion transport and metabolism	-0.1858	1	-0.1858	1
ENOG410XNP1	1	1	Metabolism	Lipid transport and metabolism	-0.9251	1	-0.9251	1
ENOG410XNUJ	1	1	Metabolism	Inorganic ion transport and metabolism	-0.2251	1	1.6281	1
ENOG410XP67	1	1	Metabolism	Lipid transport and metabolism	-1.2004	1	-1.2004	1
ENOG410XPF1	1	1	Metabolism	Carbohydrate transport and metabolism	-1.3526	1	-1.3526	1
ENOG410XPH3	1	1	Metabolism	Lipid transport and metabolism	-0.8557	1	-0.8557	1
ENOG410XPHH	1	1	Metabolism	Lipid transport and metabolism	-1.3411	1	-1.3411	1
ENOG410XPRW	1	1	Metabolism	Lipid transport and metabolism	-1.4121	1	-1.4121	1
ENOG410XPX2	1	1	Metabolism	Amino acid transport and metabolism	-0.1569	1	-0.1569	1
ENOG410XPYY	1	1	Metabolism	Nucleotide transport and metabolism	-1.1947	1	-1.1947	1
ENOG410XQ4S	1	1	Metabolism	Energy production and conversion	-0.173	1	-0.173	1
ENOG410XQ6Y	1	1	Metabolism	Lipid transport and metabolism	-1.1916	1	-1.1916	1
ENOG410XQ8T	1	1	Metabolism	Lipid transport and metabolism	-0.6381	1	-0.6381	1
ENOG410XQHE	1	1	Metabolism	Lipid transport and metabolism	-0.174	1	-0.174	1
ENOG410XQIG	1	1	Metabolism	Lipid transport and metabolism	-1.2355	1	-1.2355	1
ENOG410XQMZ	1	1	Metabolism	Carbohydrate transport and metabolism	-1.4323	1	-1.4323	1
ENOG410XQVB	1	1	Metabolism	Lipid transport and metabolism	-1.6071	1	-1.6071	1
ENOG410XQVT	1	1	Metabolism	Lipid transport and metabolism	-0.4842	1	-0.4842	1
ENOG410XQYG	1	1	Metabolism	Carbohydrate transport and metabolism	-1.046	1	-1.046	1
ENOG410XQZ4	1	1	Metabolism	Lipid transport and metabolism	-1.2323	1	-1.2323	1
ENOG410XR72	1	1	Metabolism	Lipid transport and metabolism	-0.6688	1	-0.6688	1
ENOG410XRN0	1	1	Metabolism	Amino acid transport and metabolism	-0.9021	1	-0.9021	1
ENOG410XRWT	1	1	Metabolism	Lipid transport and metabolism	-0.9681	1	-0.9681	1
ENOG410XS2X	1	1	Metabolism	Lipid transport and metabolism	-1.4221	1	-1.4221	1
ENOG410XS7H	1	1	Metabolism	Lipid transport and metabolism	-1.1101	1	-1.1101	1
ENOG410XSIQ	1	1	Metabolism	Lipid transport and metabolism	-0.8163	1	-0.8163	1
ENOG410XSRM	1	1	Metabolism	Inorganic ion transport and metabolism	0.3528	1	-0.2032	1
ENOG410XTCS	1	1	Metabolism	Carbohydrate transport and metabolism	-1.1626	1	-1.1626	1
ENOG410XTIS	1	1	Metabolism	Carbohydrate transport and metabolism	-1.3186	1	-1.3186	1
ENOG410XVP9	1	1	Metabolism	Coenzyme transport and metabolism	-0.2301	1	-0.2301	1
ENOG410XVSZ	1	1	Metabolism	Lipid transport and metabolism	-1.4755	1	-1.4755	1
ENOG410XWW3	1	1	Metabolism	Carbohydrate transport and metabolism	-0.9874	1	-0.9874	1
ENOG410XX0H	1	1	Metabolism	Amino acid transport and metabolism	-0.9478	1	-0.9478	1
ENOG410XXCQ	1	1	Metabolism	Carbohydrate transport and metabolism	-0.9504	1	-0.9504	1
ENOG410Y45M	1	1	Metabolism	Amino acid transport and metabolism	-0.6867	1	-0.6867	1
ENOG410YBKA	1	1	Metabolism	Energy production and conversion	-0.2288	1	-0.2288	1
ENOG410YDJW	1	1	Metabolism	Carbohydrate transport and metabolism	-0.7474	1	-0.7474	1
ENOG410YUX1	1	1	Metabolism	Inorganic ion transport and metabolism	-0.5943	1	-0.5943	1
ENOG410YV5H	1	1	Metabolism	Lipid transport and metabolism	-0.6769	1	-0.6769	1
ENOG410Z0TP	1	1	Metabolism	Lipid transport and metabolism	-1.0584	1	-1.0584	1
ENOG410Z7J9	1	1	Metabolism	Carbohydrate transport and metabolism	-0.7983	1	-0.7983	1
ENOG410ZQJ8	1	1	Metabolism	Nucleotide transport and metabolism	-1.2835	1	-1.2835	1
ENOG410ZX7S	1	1	Metabolism	Energy production and conversion	-0.3532	1	0.1405	1
ENOG4110AJ7	1	1	Metabolism	Lipid transport and metabolism	-1.0562	1	-1.0562	1
ENOG4110KIK	1	1	Metabolism	Carbohydrate transport and metabolism	-1.3142	1	-1.3142	1
ENOG4111D6J	1	1	Metabolism	Lipid transport and metabolism	-1.1134	1	-1.1134	1
ENOG4111FB6	1	1	Metabolism	Lipid transport and metabolism	-0.9184	1	-0.9184	1
ENOG4111FH0	1	1	Metabolism	Lipid transport and metabolism	-1.0752	1	-1.0752	1
ENOG4111I3F	1	1	Metabolism	Secondary metabolites biosynthesis, transport and catabolism	-0.2901	1	-0.2901	1
ENOG4111IXB	1	1	Metabolism	Lipid transport and metabolism	-0.9097	1	-0.9097	1
ENOG4111JMA	1	1	Metabolism	Energy production and conversion	-0.379	1	1.9101	1
ENOG4111PU8	1	1	Metabolism	Amino acid transport and metabolism	-0.1777	1	-0.1777	1
ENOG4111QHM	1	1	Metabolism	Carbohydrate transport and metabolism	-1.0769	1	-1.0769	1
ENOG4111URT	1	1	Metabolism	Energy production and conversion	-0.3755	1	-0.3755	1
ENOG4111WYH	1	1	Metabolism	Inorganic ion transport and metabolism	-1.0011	1	-1.0011	1
ENOG4111YRI	1	1	Metabolism	Lipid transport and metabolism	-0.7556	1	-0.7556	1
ENOG41121M0	1	1	Metabolism	Energy production and conversion	-0.7166	1	-0.7166	1
ENOG411229B	1	1	Metabolism	Secondary metabolites biosynthesis, transport and catabolism	-0.2096	1	0.5948	1
ENOG411230N	1	1	Metabolism	Lipid transport and metabolism	-0.7814	1	-0.7814	1
ENOG411283D	1	1	Metabolism	Lipid transport and metabolism	-0.4526	1	-0.4526	1
KOG0016	1	1	Metabolism	Lipid transport and metabolism	-1.0345	1	-1.0345	1
KOG0021	1	1	Metabolism	Coenzyme transport and metabolism	-1.3411	1	-1.3411	1
KOG0024	1	1	Metabolism	Amino acid transport and metabolism	-1.2612	1	-1.2612	1
KOG0025	1	1	Metabolism	Energy production and conversion	-1.3821	1	-1.3821	1
KOG0029	1	1	Metabolism	Secondary metabolites biosynthesis, transport and catabolism	-1.2079	1	-1.2079	1
KOG0039	1	1	Metabolism	Inorganic ion transport and metabolism	-0.6069	1	-0.6069	1
KOG0039	1	1	Metabolism	Secondary metabolites biosynthesis, transport and catabolism	-0.6069	1	-0.6069	1
KOG0042	1	1	Metabolism	Energy production and conversion	-1.0436	1	-1.0436	1
KOG0047	1	1	Metabolism	Inorganic ion transport and metabolism	-1.3608	1	-1.3608	1
KOG0054	1	1	Metabolism	Secondary metabolites biosynthesis, transport and catabolism	-1.2632	1	-1.2632	1
KOG0064	1	1	Metabolism	Lipid transport and metabolism	-1.1464	1	-1.1464	1
KOG0068	1	1	Metabolism	Amino acid transport and metabolism	-0.4697	1	-0.4697	1
KOG0069	1	1	Metabolism	Energy production and conversion	-1.7023	1	-1.7023	1
KOG0088	1	1	Metabolism	Amino acid transport and metabolism	-1.0497	1	-1.0497	1
KOG0136	1	1	Metabolism	Lipid transport and metabolism	-1.4818	1	-1.4818	1
KOG0137	1	1	Metabolism	Lipid transport and metabolism	-1.5678	1	-1.5678	1
KOG0139	1	1	Metabolism	Lipid transport and metabolism	-1.2242	1	-1.2242	1
KOG0140	1	1	Metabolism	Lipid transport and metabolism	-1.3782	1	-1.3782	1
KOG0141	1	1	Metabolism	Amino acid transport and metabolism	-1.2869	1	-1.2869	1
KOG0141	1	1	Metabolism	Lipid transport and metabolism	-1.2869	1	-1.2869	1
KOG0156	1	1	Metabolism	Secondary metabolites biosynthesis, transport and catabolism	-0.8354	1	-0.8354	1
KOG0157	1	1	Metabolism	Secondary metabolites biosynthesis, transport and catabolism	-0.8998	1	-0.8998	1
KOG0159	1	1	Metabolism	Secondary metabolites biosynthesis, transport and catabolism	-1.1755	1	-1.1755	1
KOG0169	1	1	Metabolism	Lipid transport and metabolism	-1.545	1	-1.545	1
KOG0172	1	1	Metabolism	Amino acid transport and metabolism	-0.893	1	-0.893	1
KOG0195	1	1	Metabolism	Carbohydrate transport and metabolism	-1.3643	1	-1.3643	1
KOG0202	1	1	Metabolism	Inorganic ion transport and metabolism	-1.2864	1	-1.2864	1
KOG0203	1	1	Metabolism	Inorganic ion transport and metabolism	-1.2195	1	-1.2195	1
KOG0204	1	1	Metabolism	Inorganic ion transport and metabolism	-1.4746	1	-1.4746	1
KOG0208	1	1	Metabolism	Inorganic ion transport and metabolism	-0.928	1	-0.928	1
KOG0209	1	1	Metabolism	Inorganic ion transport and metabolism	-0.9943	1	-0.9943	1
KOG0210	1	1	Metabolism	Inorganic ion transport and metabolism	-1.4083	1	-1.4083	1
KOG0222	1	1	Metabolism	Secondary metabolites biosynthesis, transport and catabolism	-0.4101	1	-0.4101	1
KOG0234	1	1	Metabolism	Carbohydrate transport and metabolism	-0.775	1	-0.775	1
KOG0237	1	1	Metabolism	Nucleotide transport and metabolism	-1.5488	1	-1.5488	1
KOG0238	1	1	Metabolism	Amino acid transport and metabolism	-1.4672	1	-1.4672	1
KOG0238	1	1	Metabolism	Lipid transport and metabolism	-1.4672	1	-1.4672	1
KOG0257	1	1	Metabolism	Amino acid transport and metabolism	-1.0624	1	-1.0624	1
KOG0258	1	1	Metabolism	Amino acid transport and metabolism	-0.3619	1	-0.3619	1
KOG0270	1	1	Metabolism	Lipid transport and metabolism	-0.4373	1	-0.4373	1
KOG0280	1	1	Metabolism	Amino acid transport and metabolism	-0.9716	1	-0.9716	1
KOG0296	1	1	Metabolism	Secondary metabolites biosynthesis, transport and catabolism	-0.4371	1	-0.4371	1
KOG0296	1	1	Metabolism	Lipid transport and metabolism	-0.4371	1	-0.4371	1
KOG0368	1	1	Metabolism	Lipid transport and metabolism	-0.9378	1	-0.9378	1
KOG0372	1	1	Metabolism	Carbohydrate transport and metabolism	-1.5792	1	-1.5792	1
KOG0380	1	1	Metabolism	Lipid transport and metabolism	-1.4098	1	-1.4098	1
KOG0399	1	1	Metabolism	Amino acid transport and metabolism	-1.1055	1	-1.1055	1
KOG0405	1	1	Metabolism	Secondary metabolites biosynthesis, transport and catabolism	-1.7511	1	-1.7511	1
KOG0409	1	1	Metabolism	Lipid transport and metabolism	-1.369	1	-1.369	1
KOG0430	1	1	Metabolism	Nucleotide transport and metabolism	-0.7453	1	-0.7453	1
KOG0450	1	1	Metabolism	Carbohydrate transport and metabolism	-1.4921	1	-1.4921	1
KOG0470	1	1	Metabolism	Carbohydrate transport and metabolism	-1.1268	1	-1.1268	1
KOG0496	1	1	Metabolism	Carbohydrate transport and metabolism	-1.2424	1	-1.2424	1
KOG0497	1	1	Metabolism	Lipid transport and metabolism	-1.5722	1	-1.5722	1
KOG0506	1	1	Metabolism	Amino acid transport and metabolism	-1.0594	1	-1.0594	1
KOG0523	1	1	Metabolism	Carbohydrate transport and metabolism	-1.627	1	-1.627	1
KOG0524	1	1	Metabolism	Energy production and conversion	-1.6287	1	-1.6287	1
KOG0534	1	1	Metabolism	Energy production and conversion	-1.674	1	-1.674	1
KOG0534	1	1	Metabolism	Coenzyme transport and metabolism	-1.674	1	-1.674	1
KOG0536	1	1	Metabolism	Energy production and conversion	-0.9596	1	-0.9596	1
KOG0537	1	1	Metabolism	Energy production and conversion	-1.3994	1	-1.3994	1
KOG0540	1	1	Metabolism	Lipid transport and metabolism	-1.4395	1	-1.4395	1
KOG0557	1	1	Metabolism	Energy production and conversion	-1.2077	1	-1.2077	1
KOG0558	1	1	Metabolism	Energy production and conversion	-0.9583	1	-0.9583	1
KOG0563	1	1	Metabolism	Carbohydrate transport and metabolism	-1.3133	1	-1.3133	1
KOG0564	1	1	Metabolism	Amino acid transport and metabolism	-0.9716	1	-0.9716	1
KOG0571	1	1	Metabolism	Amino acid transport and metabolism	-0.8647	1	-0.8647	1
KOG0577	1	1	Metabolism	Secondary metabolites biosynthesis, transport and catabolism	-1.4102	1	-1.4102	1
KOG0582	1	1	Metabolism	Lipid transport and metabolism	-1.3952	1	-1.3952	1
KOG0583	1	1	Metabolism	Carbohydrate transport and metabolism	-1.2374	1	-1.2374	1
KOG0594	1	1	Metabolism	Carbohydrate transport and metabolism	-1.5503	1	-1.5503	1
KOG0598	1	1	Metabolism	Coenzyme transport and metabolism	-1.449	1	-1.449	1
KOG0599	1	1	Metabolism	Carbohydrate transport and metabolism	-1.3615	1	-1.3615	1
KOG0603	1	1	Metabolism	Carbohydrate transport and metabolism	-0.4946	1	-0.4946	1
KOG0616	1	1	Metabolism	Nucleotide transport and metabolism	-1.3395	1	-1.3395	1
KOG0622	1	1	Metabolism	Amino acid transport and metabolism	-0.8871	1	-0.8871	1
KOG0625	1	1	Metabolism	Carbohydrate transport and metabolism	-0.6694	1	-0.6694	1
KOG0629	1	1	Metabolism	Amino acid transport and metabolism	-1.0067	1	-1.0067	1
KOG0631	1	1	Metabolism	Carbohydrate transport and metabolism	-1.6837	1	-1.6837	1
KOG0634	1	1	Metabolism	Amino acid transport and metabolism	-0.755	1	-0.755	1
KOG0635	1	1	Metabolism	Nucleotide transport and metabolism	-1.2673	1	-1.2673	1
KOG0639	1	1	Metabolism	Secondary metabolites biosynthesis, transport and catabolism	-0.6665	1	-0.6665	1
KOG0658	1	1	Metabolism	Carbohydrate transport and metabolism	-1.5694	1	-1.5694	1
KOG0660	1	1	Metabolism	Coenzyme transport and metabolism	-1.6471	1	-1.6471	1
KOG0661	1	1	Metabolism	Carbohydrate transport and metabolism	-0.8896	1	-0.8896	1
KOG0664	1	1	Metabolism	Coenzyme transport and metabolism	-1.1118	1	-1.1118	1
KOG0665	1	1	Metabolism	Coenzyme transport and metabolism	-1.2232	1	-1.2232	1
KOG0666	1	1	Metabolism	Nucleotide transport and metabolism	-1.2465	1	-1.2465	1
KOG0668	1	1	Metabolism	Nucleotide transport and metabolism	-1.3625	1	-1.3625	1
KOG0673	1	1	Metabolism	Nucleotide transport and metabolism	-0.9886	1	-0.9886	1
KOG0683	1	1	Metabolism	Amino acid transport and metabolism	-0.8337	1	-0.8337	1
KOG0685	1	1	Metabolism	Coenzyme transport and metabolism	-1.2064	1	-1.2064	1
KOG0693	1	1	Metabolism	Lipid transport and metabolism	-0.6869	1	-0.6869	1
KOG0707	1	1	Metabolism	Nucleotide transport and metabolism	-1.2211	1	-1.2211	1
KOG0708	1	1	Metabolism	Nucleotide transport and metabolism	-0.744	1	-0.744	1
KOG0732	1	1	Metabolism	Energy production and conversion	-1.0733	1	-1.0733	1
KOG0747	1	1	Metabolism	Carbohydrate transport and metabolism	-1.0083	1	-1.0083	1
KOG0784	1	1	Metabolism	Energy production and conversion	-1.6539	1	-1.6539	1
KOG0784	1	1	Metabolism	Amino acid transport and metabolism	-1.6539	1	-1.6539	1
KOG0785	1	1	Metabolism	Amino acid transport and metabolism	-1.3047	1	-1.3047	1
KOG0799	1	1	Metabolism	Carbohydrate transport and metabolism	-0.8338	1	-0.8338	1
KOG0817	1	1	Metabolism	Lipid transport and metabolism	-1.0345	1	-1.0345	1
KOG0833	1	1	Metabolism	Nucleotide transport and metabolism	-0.6405	1	-0.6405	1
KOG0872	1	1	Metabolism	Lipid transport and metabolism	-0.7379	1	-0.7379	1
KOG0873	1	1	Metabolism	Lipid transport and metabolism	-0.7896	1	-0.7896	1
KOG0876	1	1	Metabolism	Inorganic ion transport and metabolism	-1.0182	1	-1.0182	1
KOG0888	1	1	Metabolism	Nucleotide transport and metabolism	-1.5414	1	-1.5414	1
KOG0945	1	1	Metabolism	Coenzyme transport and metabolism	-1.1326	1	-1.1326	1
KOG0975	1	1	Metabolism	Amino acid transport and metabolism	-1.328	1	-1.328	1
KOG0986	1	1	Metabolism	Coenzyme transport and metabolism	-1.8083	1	-1.8083	1
KOG1014	1	1	Metabolism	Lipid transport and metabolism	-1.1842	1	-1.1842	1
KOG1021	1	1	Metabolism	Amino acid transport and metabolism	-1.2515	1	-1.2515	1
KOG1037	1	1	Metabolism	Coenzyme transport and metabolism	-1.3583	1	-1.3583	1
KOG1046	1	1	Metabolism	Amino acid transport and metabolism	-1.508	1	-1.508	1
KOG1047	1	1	Metabolism	Lipid transport and metabolism	-1.4009	1	-1.4009	1
KOG1047	1	1	Metabolism	Amino acid transport and metabolism	-1.4009	1	-1.4009	1
KOG1065	1	1	Metabolism	Carbohydrate transport and metabolism	-1.0871	1	-1.0871	1
KOG1066	1	1	Metabolism	Carbohydrate transport and metabolism	-1.6865	1	-1.6865	1
KOG1096	1	1	Metabolism	Nucleotide transport and metabolism	-1.2649	1	-1.2649	1
KOG1097	1	1	Metabolism	Nucleotide transport and metabolism	-1.4145	1	-1.4145	1
KOG1115	1	1	Metabolism	Lipid transport and metabolism	-1.5494	1	-1.5494	1
KOG1116	1	1	Metabolism	Lipid transport and metabolism	-0.3676	1	-0.3676	1
KOG1118	1	1	Metabolism	Lipid transport and metabolism	-0.8495	1	-0.8495	1
KOG1154	1	1	Metabolism	Amino acid transport and metabolism	-1.3211	1	-1.3211	1
KOG1158	1	1	Metabolism	Energy production and conversion	-1.5755	1	-1.5755	1
KOG1159	1	1	Metabolism	Energy production and conversion	-1.0494	1	-1.0494	1
KOG1160	1	1	Metabolism	Energy production and conversion	-1.4933	1	-1.4933	1
KOG1164	1	1	Metabolism	Amino acid transport and metabolism	-1.7226	1	-1.7226	1
KOG1165	1	1	Metabolism	Coenzyme transport and metabolism	-1.52	1	-1.52	1
KOG1166	1	1	Metabolism	Amino acid transport and metabolism	-0.783	1	-0.783	1
KOG1169	1	1	Metabolism	Lipid transport and metabolism	-1.6071	1	-1.6071	1
KOG1170	1	1	Metabolism	Lipid transport and metabolism	-0.9456	1	-0.9456	1
KOG1175	1	1	Metabolism	Lipid transport and metabolism	-1.5094	1	-1.5094	1
KOG1176	1	1	Metabolism	Lipid transport and metabolism	-1.1741	1	-1.1741	1
KOG1176	1	1	Metabolism	Secondary metabolites biosynthesis, transport and catabolism	-1.1741	1	-1.1741	1
KOG1177	1	1	Metabolism	Lipid transport and metabolism	-1.152	1	-1.152	1
KOG1179	1	1	Metabolism	Lipid transport and metabolism	-0.6381	1	-0.6381	1
KOG1182	1	1	Metabolism	Energy production and conversion	-1.2694	1	-1.2694	1
KOG1197	1	1	Metabolism	Energy production and conversion	-1.1509	1	-1.1509	1
KOG1200	1	1	Metabolism	Lipid transport and metabolism	-0.8476	1	-0.8476	1
KOG1201	1	1	Metabolism	Secondary metabolites biosynthesis, transport and catabolism	-0.999	1	-0.999	1
KOG1201	1	1	Metabolism	Lipid transport and metabolism	-0.999	1	-0.999	1
KOG1202	1	1	Metabolism	Lipid transport and metabolism	-0.5541	1	-0.5541	1
KOG1206	1	1	Metabolism	Lipid transport and metabolism	-1.6349	1	-1.6349	1
KOG1220	1	1	Metabolism	Carbohydrate transport and metabolism	-1.0183	1	-1.0183	1
KOG1221	1	1	Metabolism	Lipid transport and metabolism	-1.189	1	-1.189	1
KOG1232	1	1	Metabolism	Energy production and conversion	-0.815	1	-0.815	1
KOG1233	1	1	Metabolism	Energy production and conversion	-1.2968	1	-1.2968	1
KOG1237	1	1	Metabolism	Amino acid transport and metabolism	-0.7471	1	-0.7471	1
KOG1250	1	1	Metabolism	Amino acid transport and metabolism	-0.9736	1	-0.9736	1
KOG1252	1	1	Metabolism	Amino acid transport and metabolism	-0.9066	1	-0.9066	1
KOG1254	1	1	Metabolism	Energy production and conversion	-1.5998	1	-1.5998	1
KOG1255	1	1	Metabolism	Energy production and conversion	-1.3279	1	-1.3279	1
KOG1256	1	1	Metabolism	Lipid transport and metabolism	-0.8616	1	-0.8616	1
KOG1257	1	1	Metabolism	Energy production and conversion	-1.2742	1	-1.2742	1
KOG1262	1	1	Metabolism	Energy production and conversion	-0.3641	1	-0.3641	1
KOG1264	1	1	Metabolism	Lipid transport and metabolism	-1.6733	1	-1.6733	1
KOG1283	1	1	Metabolism	Amino acid transport and metabolism	-1.3092	1	-1.3092	1
KOG1292	1	1	Metabolism	Nucleotide transport and metabolism	-1.1667	1	-1.1667	1
KOG1298	1	1	Metabolism	Lipid transport and metabolism	-0.8784	1	-0.8784	1
KOG1305	1	1	Metabolism	Amino acid transport and metabolism	-1.0227	1	-1.0227	1
KOG1316	1	1	Metabolism	Amino acid transport and metabolism	-1.6321	1	-1.6321	1
KOG1317	1	1	Metabolism	Energy production and conversion	-0.9487	1	-0.9487	1
KOG1321	1	1	Metabolism	Coenzyme transport and metabolism	-1.3996	1	-1.3996	1
KOG1325	1	1	Metabolism	Lipid transport and metabolism	-0.6688	1	-0.6688	1
KOG1329	1	1	Metabolism	Lipid transport and metabolism	-1.2862	1	-1.2862	1
KOG1335	1	1	Metabolism	Energy production and conversion	-1.43	1	-1.43	1
KOG1344	1	1	Metabolism	Secondary metabolites biosynthesis, transport and catabolism	-1.0299	1	-1.0299	1
KOG1350	1	1	Metabolism	Energy production and conversion	-1.5738	1	-1.5738	1
KOG1352	1	1	Metabolism	Energy production and conversion	-1.117	1	-1.117	1
KOG1353	1	1	Metabolism	Energy production and conversion	-0.8018	1	-0.8018	1
KOG1355	1	1	Metabolism	Nucleotide transport and metabolism	-1.3456	1	-1.3456	1
KOG1360	1	1	Metabolism	Coenzyme transport and metabolism	-1.2289	1	-1.2289	1
KOG1367	1	1	Metabolism	Carbohydrate transport and metabolism	-1.0508	1	-1.0508	1
KOG1369	1	1	Metabolism	Carbohydrate transport and metabolism	-1.4572	1	-1.4572	1
KOG1370	1	1	Metabolism	Coenzyme transport and metabolism	-1.4502	1	-1.4502	1
KOG1372	1	1	Metabolism	Carbohydrate transport and metabolism	-1.3789	1	-1.3789	1
KOG1377	1	1	Metabolism	Nucleotide transport and metabolism	-0.5041	1	-0.5041	1
KOG1381	1	1	Metabolism	Coenzyme transport and metabolism	-1.1512	1	-1.1512	1
KOG1383	1	1	Metabolism	Amino acid transport and metabolism	-1.3835	1	-1.3835	1
KOG1385	1	1	Metabolism	Carbohydrate transport and metabolism	-1.703	1	-1.703	1
KOG1386	1	1	Metabolism	Nucleotide transport and metabolism	-1.2929	1	-1.2929	1
KOG1389	1	1	Metabolism	Lipid transport and metabolism	-1.237	1	-1.237	1
KOG1390	1	1	Metabolism	Lipid transport and metabolism	-1.0758	1	-1.0758	1
KOG1391	1	1	Metabolism	Lipid transport and metabolism	-1.0574	1	-1.0574	1
KOG1392	1	1	Metabolism	Lipid transport and metabolism	-1.1393	1	-1.1393	1
KOG1399	1	1	Metabolism	Inorganic ion transport and metabolism	-0.6004	1	-0.6004	1
KOG1402	1	1	Metabolism	Amino acid transport and metabolism	-0.5629	1	-0.5629	1
KOG1406	1	1	Metabolism	Lipid transport and metabolism	-1.4121	1	-1.4121	1
KOG1411	1	1	Metabolism	Amino acid transport and metabolism	-1.2085	1	-1.2085	1
KOG1416	1	1	Metabolism	Amino acid transport and metabolism	-1.2314	1	-1.2314	1
KOG1420	1	1	Metabolism	Inorganic ion transport and metabolism	-0.5943	1	-0.5943	1
KOG1429	1	1	Metabolism	Carbohydrate transport and metabolism	-1.6121	1	-1.6121	1
KOG1430	1	1	Metabolism	Amino acid transport and metabolism	-1.072	1	-1.072	1
KOG1430	1	1	Metabolism	Lipid transport and metabolism	-1.072	1	-1.072	1
KOG1431	1	1	Metabolism	Carbohydrate transport and metabolism	-0.9255	1	-0.9255	1
KOG1440	1	1	Metabolism	Lipid transport and metabolism	-1.1266	1	-1.1266	1
KOG1448	1	1	Metabolism	Nucleotide transport and metabolism	-1.1968	1	-1.1968	1
KOG1448	1	1	Metabolism	Amino acid transport and metabolism	-1.1968	1	-1.1968	1
KOG1455	1	1	Metabolism	Lipid transport and metabolism	-1.3069	1	-1.3069	1
KOG1459	1	1	Metabolism	Lipid transport and metabolism	-1.3041	1	-1.3041	1
KOG1494	1	1	Metabolism	Energy production and conversion	-1.3763	1	-1.3763	1
KOG1495	1	1	Metabolism	Energy production and conversion	-0.7283	1	-0.7283	1
KOG1496	1	1	Metabolism	Energy production and conversion	-0.8914	1	-0.8914	1
KOG1503	1	1	Metabolism	Amino acid transport and metabolism	-1.2676	1	-1.2676	1
KOG1503	1	1	Metabolism	Nucleotide transport and metabolism	-1.2676	1	-1.2676	1
KOG1505	1	1	Metabolism	Lipid transport and metabolism	-1.4629	1	-1.4629	1
KOG1506	1	1	Metabolism	Coenzyme transport and metabolism	-0.8427	1	-0.8427	1
KOG1511	1	1	Metabolism	Lipid transport and metabolism	-0.5045	1	-0.5045	1
KOG1518	1	1	Metabolism	Coenzyme transport and metabolism	-1.1281	1	-1.1281	1
KOG1526	1	1	Metabolism	Energy production and conversion	-0.9128	1	-0.9128	1
KOG1539	1	1	Metabolism	Coenzyme transport and metabolism	-0.4672	1	-0.4672	1
KOG1540	1	1	Metabolism	Coenzyme transport and metabolism	-1.215	1	-1.215	1
KOG1549	1	1	Metabolism	Amino acid transport and metabolism	-1.0021	1	-1.0021	1
KOG1557	1	1	Metabolism	Carbohydrate transport and metabolism	-1.2147	1	-1.2147	1
KOG1562	1	1	Metabolism	Amino acid transport and metabolism	-1.105	1	-1.105	1
KOG1575	1	1	Metabolism	Energy production and conversion	-1.0074	1	-1.0074	1
KOG1579	1	1	Metabolism	Amino acid transport and metabolism	-1.4415	1	-1.4415	1
KOG1584	1	1	Metabolism	Coenzyme transport and metabolism	-1.2975	1	-1.2975	1
KOG1593	1	1	Metabolism	Amino acid transport and metabolism	-1.0574	1	-1.0574	1
KOG1602	1	1	Metabolism	Lipid transport and metabolism	-1.8992	1	-1.8992	1
KOG1604	1	1	Metabolism	Carbohydrate transport and metabolism	-1.0356	1	-1.0356	1
KOG1616	1	1	Metabolism	Carbohydrate transport and metabolism	-1.1218	1	-1.1218	1
KOG1617	1	1	Metabolism	Lipid transport and metabolism	-0.9797	1	-0.9797	1
KOG1620	1	1	Metabolism	Lipid transport and metabolism	-0.7646	1	-0.7646	1
KOG1622	1	1	Metabolism	Nucleotide transport and metabolism	-0.9995	1	-0.9995	1
KOG1626	1	1	Metabolism	Energy production and conversion	-1.075	1	-1.075	1
KOG1663	1	1	Metabolism	Inorganic ion transport and metabolism	-0.9105	1	-0.9105	1
KOG1679	1	1	Metabolism	Lipid transport and metabolism	-1.6834	1	-1.6834	1
KOG1680	1	1	Metabolism	Lipid transport and metabolism	-1.5194	1	-1.5194	1
KOG1684	1	1	Metabolism	Lipid transport and metabolism	-0.6199	1	-0.6199	1
KOG1687	1	1	Metabolism	Energy production and conversion	-1.0307	1	-1.0307	1
KOG1707	1	1	Metabolism	Nucleotide transport and metabolism	-1.6947	1	-1.6947	1
KOG1709	1	1	Metabolism	Amino acid transport and metabolism	-0.4263	1	-0.4263	1
KOG1712	1	1	Metabolism	Nucleotide transport and metabolism	-1.0407	1	-1.0407	1
KOG1713	1	1	Metabolism	Energy production and conversion	-1.2924	1	-1.2924	1
KOG1794	1	1	Metabolism	Carbohydrate transport and metabolism	-1.3611	1	-1.3611	1
KOG1800	1	1	Metabolism	Nucleotide transport and metabolism	-0.656	1	-0.656	1
KOG1879	1	1	Metabolism	Carbohydrate transport and metabolism	-0.7593	1	-0.7593	1
KOG1889	1	1	Metabolism	Lipid transport and metabolism	-1.2209	1	-1.2209	1
KOG1890	1	1	Metabolism	Lipid transport and metabolism	-0.9078	1	-0.9078	1
KOG1907	1	1	Metabolism	Nucleotide transport and metabolism	-1.4894	1	-1.4894	1
KOG1917	1	1	Metabolism	Carbohydrate transport and metabolism	-0.9639	1	-0.9639	1
KOG1917	1	1	Metabolism	Nucleotide transport and metabolism	-0.9639	1	-0.9639	1
KOG1929	1	1	Metabolism	Carbohydrate transport and metabolism	-1.0449	1	-1.0449	1
KOG1959	1	1	Metabolism	Carbohydrate transport and metabolism	-1.4323	1	-1.4323	1
KOG2014	1	1	Metabolism	Coenzyme transport and metabolism	-0.8618	1	-0.8618	1
KOG2015	1	1	Metabolism	Coenzyme transport and metabolism	-1.2391	1	-1.2391	1
KOG2024	1	1	Metabolism	Carbohydrate transport and metabolism	-1.5349	1	-1.5349	1
KOG2036	1	1	Metabolism	Coenzyme transport and metabolism	-1.6579	1	-1.6579	1
KOG2088	1	1	Metabolism	Lipid transport and metabolism	-1.1772	1	-1.1772	1
KOG2099	1	1	Metabolism	Carbohydrate transport and metabolism	-1.3995	1	-1.3995	1
KOG2100	1	1	Metabolism	Amino acid transport and metabolism	-0.9158	1	-0.9158	1
KOG2119	1	1	Metabolism	Carbohydrate transport and metabolism	-1.5388	1	-1.5388	1
KOG2169	1	1	Metabolism	Lipid transport and metabolism	-1.1794	1	-1.1794	1
KOG2178	1	1	Metabolism	Carbohydrate transport and metabolism	-1.4897	1	-1.4897	1
KOG2201	1	1	Metabolism	Coenzyme transport and metabolism	-1.5444	1	-1.5444	1
KOG2208	1	1	Metabolism	Lipid transport and metabolism	-1.3033	1	-1.3033	1
KOG2230	1	1	Metabolism	Carbohydrate transport and metabolism	-0.922	1	-0.922	1
KOG2258	1	1	Metabolism	Energy production and conversion	-1.1522	1	-1.1522	1
KOG2275	1	1	Metabolism	Amino acid transport and metabolism	-1.3716	1	-1.3716	1
KOG2276	1	1	Metabolism	Amino acid transport and metabolism	-1.3684	1	-1.3684	1
KOG2282	1	1	Metabolism	Energy production and conversion	-1.3666	1	-1.3666	1
KOG2292	1	1	Metabolism	Nucleotide transport and metabolism	-1.1523	1	-1.1523	1
KOG2303	1	1	Metabolism	Coenzyme transport and metabolism	-1.3799	1	-1.3799	1
KOG2305	1	1	Metabolism	Lipid transport and metabolism	-1.1966	1	-1.1966	1
KOG2308	1	1	Metabolism	Coenzyme transport and metabolism	-0.7885	1	-0.7885	1
KOG2323	1	1	Metabolism	Carbohydrate transport and metabolism	-0.785	1	-0.785	1
KOG2332	1	1	Metabolism	Inorganic ion transport and metabolism	-0.6196	1	-0.6196	1
KOG2336	1	1	Metabolism	Coenzyme transport and metabolism	-1.097	1	-1.097	1
KOG2366	1	1	Metabolism	Carbohydrate transport and metabolism	-1.3051	1	-1.3051	1
KOG2368	1	1	Metabolism	Amino acid transport and metabolism	-1.2414	1	-1.2414	1
KOG2387	1	1	Metabolism	Nucleotide transport and metabolism	-1.4113	1	-1.4113	1
KOG2388	1	1	Metabolism	Carbohydrate transport and metabolism	-0.7912	1	-0.7912	1
KOG2403	1	1	Metabolism	Energy production and conversion	-1.7261	1	-1.7261	1
KOG2410	1	1	Metabolism	Amino acid transport and metabolism	-1.4947	1	-1.4947	1
KOG2413	1	1	Metabolism	Amino acid transport and metabolism	-1.574	1	-1.574	1
KOG2414	1	1	Metabolism	Amino acid transport and metabolism	-1.3691	1	-1.3691	1
KOG2415	1	1	Metabolism	Energy production and conversion	-1.1281	1	-1.1281	1
KOG2420	1	1	Metabolism	Lipid transport and metabolism	-0.9965	1	-0.9965	1
KOG2421	1	1	Metabolism	Energy production and conversion	-0.3452	1	-0.3452	1
KOG2426	1	1	Metabolism	Carbohydrate transport and metabolism	-1.2131	1	-1.2131	1
KOG2427	1	1	Metabolism	Inorganic ion transport and metabolism	-0.6937	1	-0.6937	1
KOG2429	1	1	Metabolism	Carbohydrate transport and metabolism	-1.195	1	-1.195	1
KOG2431	1	1	Metabolism	Carbohydrate transport and metabolism	-1.3312	1	-1.3312	1
KOG2440	1	1	Metabolism	Carbohydrate transport and metabolism	-1.4321	1	-1.4321	1
KOG2446	1	1	Metabolism	Carbohydrate transport and metabolism	-0.9435	1	-0.9435	1
KOG2450	1	1	Metabolism	Energy production and conversion	-1.3718	1	-1.3718	1
KOG2455	1	1	Metabolism	Energy production and conversion	-0.653	1	-0.653	1
KOG2456	1	1	Metabolism	Energy production and conversion	-0.4601	1	-0.4601	1
KOG2458	1	1	Metabolism	Energy production and conversion	-1.0898	1	-1.0898	1
KOG2467	1	1	Metabolism	Amino acid transport and metabolism	-1.6161	1	-1.6161	1
KOG2480	1	1	Metabolism	Lipid transport and metabolism	-1.0682	1	-1.0682	1
KOG2499	1	1	Metabolism	Carbohydrate transport and metabolism	-1.1631	1	-1.1631	1
KOG2508	1	1	Metabolism	Lipid transport and metabolism	-1.1319	1	-1.1319	1
KOG2511	1	1	Metabolism	Coenzyme transport and metabolism	-1.2238	1	-1.2238	1
KOG2517	1	1	Metabolism	Carbohydrate transport and metabolism	-0.5103	1	-0.5103	1
KOG2525	1	1	Metabolism	Coenzyme transport and metabolism	-1.5923	1	-1.5923	1
KOG2531	1	1	Metabolism	Carbohydrate transport and metabolism	-1.2414	1	-1.2414	1
KOG2537	1	1	Metabolism	Carbohydrate transport and metabolism	-0.9339	1	-0.9339	1
KOG2541	1	1	Metabolism	Lipid transport and metabolism	-1.6186	1	-1.6186	1
KOG2542	1	1	Metabolism	Coenzyme transport and metabolism	-0.9645	1	-0.9645	1
KOG2547	1	1	Metabolism	Amino acid transport and metabolism	-1.044	1	-1.044	1
KOG2550	1	1	Metabolism	Nucleotide transport and metabolism	-1.2999	1	-1.2999	1
KOG2555	1	1	Metabolism	Nucleotide transport and metabolism	-1.5303	1	-1.5303	1
KOG2564	1	1	Metabolism	Secondary metabolites biosynthesis, transport and catabolism	-1.627	1	-1.627	1
KOG2566	1	1	Metabolism	Carbohydrate transport and metabolism	-1.2804	1	-1.2804	1
KOG2584	1	1	Metabolism	Nucleotide transport and metabolism	-1.3287	1	-1.3287	1
KOG2586	1	1	Metabolism	Coenzyme transport and metabolism	-1.3328	1	-1.3328	1
KOG2596	1	1	Metabolism	Amino acid transport and metabolism	-1.6157	1	-1.6157	1
KOG2599	1	1	Metabolism	Coenzyme transport and metabolism	-1.627	1	-1.627	1
KOG2617	1	1	Metabolism	Energy production and conversion	-1.3747	1	-1.3747	1
KOG2624	1	1	Metabolism	Energy production and conversion	-1.1127	1	-1.1127	1
KOG2630	1	1	Metabolism	Amino acid transport and metabolism	-1.1043	1	-1.1043	1
KOG2638	1	1	Metabolism	Carbohydrate transport and metabolism	-0.9152	1	-0.9152	1
KOG2653	1	1	Metabolism	Carbohydrate transport and metabolism	-1.1193	1	-1.1193	1
KOG2658	1	1	Metabolism	Energy production and conversion	-1.2778	1	-1.2778	1
KOG2666	1	1	Metabolism	Carbohydrate transport and metabolism	-1.3037	1	-1.3037	1
KOG2670	1	1	Metabolism	Carbohydrate transport and metabolism	-1.7388	1	-1.7388	1
KOG2692	1	1	Metabolism	Carbohydrate transport and metabolism	-1.5782	1	-1.5782	1
KOG2700	1	1	Metabolism	Nucleotide transport and metabolism	-1.5133	1	-1.5133	1
KOG2711	1	1	Metabolism	Energy production and conversion	-0.503	1	-0.503	1
KOG2721	1	1	Metabolism	Secondary metabolites biosynthesis, transport and catabolism	-1.034	1	-1.034	1
KOG2738	1	1	Metabolism	Amino acid transport and metabolism	-1.3599	1	-1.3599	1
KOG2757	1	1	Metabolism	Carbohydrate transport and metabolism	-1.0062	1	-1.0062	1
KOG2759	1	1	Metabolism	Energy production and conversion	-0.5969	1	-0.5969	1
KOG2762	1	1	Metabolism	Carbohydrate transport and metabolism	-0.8249	1	-0.8249	1
KOG2763	1	1	Metabolism	Lipid transport and metabolism	-1.6859	1	-1.6859	1
KOG2772	1	1	Metabolism	Carbohydrate transport and metabolism	-1.6868	1	-1.6868	1
KOG2779	1	1	Metabolism	Lipid transport and metabolism	-1.5534	1	-1.5534	1
KOG2787	1	1	Metabolism	Secondary metabolites biosynthesis, transport and catabolism	-1.092	1	-1.092	1
KOG2788	1	1	Metabolism	Carbohydrate transport and metabolism	-0.8446	1	-0.8446	1
KOG2794	1	1	Metabolism	Coenzyme transport and metabolism	-1.3868	1	-1.3868	1
KOG2798	1	1	Metabolism	Carbohydrate transport and metabolism	-0.9733	1	-0.9733	1
KOG2803	1	1	Metabolism	Lipid transport and metabolism	-1.4842	1	-1.4842	1
KOG2804	1	1	Metabolism	Lipid transport and metabolism	-1.4212	1	-1.4212	1
KOG2806	1	1	Metabolism	Carbohydrate transport and metabolism	-0.2987	1	-0.2987	1
KOG2825	1	1	Metabolism	Inorganic ion transport and metabolism	-1.6109	1	-1.6109	1
KOG2833	1	1	Metabolism	Lipid transport and metabolism	-1.1372	1	-1.1372	1
KOG2843	1	1	Metabolism	Carbohydrate transport and metabolism	-1.4817	1	-1.4817	1
KOG2848	1	1	Metabolism	Lipid transport and metabolism	-1.2411	1	-1.2411	1
KOG2854	1	1	Metabolism	Carbohydrate transport and metabolism	-1.1928	1	-1.1928	1
KOG2870	1	1	Metabolism	Energy production and conversion	-1.6988	1	-1.6988	1
KOG2872	1	1	Metabolism	Coenzyme transport and metabolism	-1.5282	1	-1.5282	1
KOG2877	1	1	Metabolism	Lipid transport and metabolism	-1.0457	1	-1.0457	1
KOG2892	1	1	Metabolism	Coenzyme transport and metabolism	-1.2634	1	-1.2634	1
KOG2898	1	1	Metabolism	Lipid transport and metabolism	-1.4313	1	-1.4313	1
KOG2951	1	1	Metabolism	Carbohydrate transport and metabolism	-0.6704	1	-0.6704	1
KOG2958	1	1	Metabolism	Energy production and conversion	-0.9045	1	-0.9045	1
KOG2962	1	1	Metabolism	Carbohydrate transport and metabolism	-1.3673	1	-1.3673	1
KOG2987	1	1	Metabolism	Lipid transport and metabolism	-0.4842	1	-0.4842	1
KOG3016	1	1	Metabolism	Lipid transport and metabolism	-0.9823	1	-0.9823	1
KOG3021	1	1	Metabolism	Carbohydrate transport and metabolism	-1.0565	1	-1.0565	1
KOG3030	1	1	Metabolism	Lipid transport and metabolism	-1.4022	1	-1.4022	1
KOG3040	1	1	Metabolism	Carbohydrate transport and metabolism	-1.0809	1	-1.0809	1
KOG3049	1	1	Metabolism	Energy production and conversion	-1.6296	1	-1.6296	1
KOG3052	1	1	Metabolism	Energy production and conversion	-1.6266	1	-1.6266	1
KOG3071	1	1	Metabolism	Lipid transport and metabolism	-0.9681	1	-0.9681	1
KOG3075	1	1	Metabolism	Carbohydrate transport and metabolism	-1.2093	1	-1.2093	1
KOG3076	1	1	Metabolism	Nucleotide transport and metabolism	-1.5488	1	-1.5488	1
KOG3078	1	1	Metabolism	Nucleotide transport and metabolism	-0.5271	1	-0.5271	1
KOG3079	1	1	Metabolism	Nucleotide transport and metabolism	-1.0255	1	-1.0255	1
KOG3099	1	1	Metabolism	Nucleotide transport and metabolism	-1.1398	1	-1.1398	1
KOG3124	1	1	Metabolism	Amino acid transport and metabolism	-1.4094	1	-1.4094	1
KOG3125	1	1	Metabolism	Nucleotide transport and metabolism	-1.089	1	-1.089	1
KOG3127	1	1	Metabolism	Nucleotide transport and metabolism	-1.385	1	-1.385	1
KOG3147	1	1	Metabolism	Carbohydrate transport and metabolism	-1.0684	1	-1.0684	1
KOG3148	1	1	Metabolism	Carbohydrate transport and metabolism	-0.9992	1	-0.9992	1
KOG3196	1	1	Metabolism	Energy production and conversion	-0.4074	1	-0.4074	1
KOG3199	1	1	Metabolism	Coenzyme transport and metabolism	-0.5317	1	-0.5317	1
KOG3201	1	1	Metabolism	Nucleotide transport and metabolism	-1.0967	1	-1.0967	1
KOG3220	1	1	Metabolism	Coenzyme transport and metabolism	-1.1619	1	-1.1619	1
KOG3222	1	1	Metabolism	Nucleotide transport and metabolism	-0.9391	1	-0.9391	1
KOG3240	1	1	Metabolism	Lipid transport and metabolism	-1.229	1	-1.229	1
KOG3256	1	1	Metabolism	Energy production and conversion	-1.0371	1	-1.0371	1
KOG3268	1	1	Metabolism	Secondary metabolites biosynthesis, transport and catabolism	-0.9694	1	-0.9694	1
KOG3307	1	1	Metabolism	Coenzyme transport and metabolism	-1.1784	1	-1.1784	1
KOG3308	1	1	Metabolism	Nucleotide transport and metabolism	-0.7313	1	-0.7313	1
KOG3327	1	1	Metabolism	Nucleotide transport and metabolism	-1.3588	1	-1.3588	1
KOG3328	1	1	Metabolism	Secondary metabolites biosynthesis, transport and catabolism	-1.2748	1	-1.2748	1
KOG3340	1	1	Metabolism	Carbohydrate transport and metabolism	-1.108	1	-1.108	1
KOG3352	1	1	Metabolism	Carbohydrate transport and metabolism	-1.1825	1	-1.1825	1
KOG3367	1	1	Metabolism	Nucleotide transport and metabolism	-1.2098	1	-1.2098	1
KOG3500	1	1	Metabolism	Energy production and conversion	-0.7166	1	-0.7166	1
KOG3516	1	1	Metabolism	Lipid transport and metabolism	-0.64	1	-0.64	1
KOG3581	1	1	Metabolism	Energy production and conversion	-0.3049	1	-0.3049	1
KOG3588	1	1	Metabolism	Carbohydrate transport and metabolism	-0.8368	1	-0.8368	1
KOG3624	1	1	Metabolism	Amino acid transport and metabolism	-1.2854	1	-1.2854	1
KOG3625	1	1	Metabolism	Carbohydrate transport and metabolism	-0.8722	1	-0.8722	1
KOG3635	1	1	Metabolism	Carbohydrate transport and metabolism	-1.4818	1	-1.4818	1
KOG3658	1	1	Metabolism	Nucleotide transport and metabolism	-1.3756	1	-1.3756	1
KOG3668	1	1	Metabolism	Nucleotide transport and metabolism	-0.5486	1	-0.5486	1
KOG3690	1	1	Metabolism	Amino acid transport and metabolism	-1.0526	1	-1.0526	1
KOG3717	1	1	Metabolism	Lipid transport and metabolism	-1.1536	1	-1.1536	1
KOG3718	1	1	Metabolism	Lipid transport and metabolism	-0.8871	1	-0.8871	1
KOG3728	1	1	Metabolism	Nucleotide transport and metabolism	-0.802	1	-0.802	1
KOG3729	1	1	Metabolism	Lipid transport and metabolism	-0.4705	1	-0.4705	1
KOG3730	1	1	Metabolism	Lipid transport and metabolism	-1.0386	1	-1.0386	1
KOG3731	1	1	Metabolism	Inorganic ion transport and metabolism	-1.0835	1	-1.0835	1
KOG3734	1	1	Metabolism	Carbohydrate transport and metabolism	-1.13	1	-1.13	1
KOG3742	1	1	Metabolism	Carbohydrate transport and metabolism	-1.3606	1	-1.3606	1
KOG3746	1	1	Metabolism	Nucleotide transport and metabolism	-1.2106	1	-1.2106	1
KOG3749	1	1	Metabolism	Energy production and conversion	-0.8839	1	-0.8839	1
KOG3820	1	1	Metabolism	Amino acid transport and metabolism	-0.7878	1	-0.7878	1
KOG3822	1	1	Metabolism	Energy production and conversion	-1.1874	1	-1.1874	1
KOG3846	1	1	Metabolism	Amino acid transport and metabolism	-0.9108	1	-0.9108	1
KOG3847	1	1	Metabolism	Lipid transport and metabolism	-1.0752	1	-1.0752	1
KOG3849	1	1	Metabolism	Carbohydrate transport and metabolism	-1.3894	1	-1.3894	1
KOG3851	1	1	Metabolism	Energy production and conversion	-1.0518	1	-1.0518	1
KOG3882	1	1	Metabolism	Energy production and conversion	-1.0157	1	-1.0157	1
KOG3892	1	1	Metabolism	Carbohydrate transport and metabolism	-1.1465	1	-1.1465	1
KOG3906	1	1	Metabolism	Amino acid transport and metabolism	-0.7288	1	-0.7288	1
KOG3916	1	1	Metabolism	Carbohydrate transport and metabolism	-1.1777	1	-1.1777	1
KOG3917	1	1	Metabolism	Carbohydrate transport and metabolism	-1.0584	1	-1.0584	1
KOG3946	1	1	Metabolism	Carbohydrate transport and metabolism	-1.1271	1	-1.1271	1
KOG3974	1	1	Metabolism	Carbohydrate transport and metabolism	-1.4926	1	-1.4926	1
KOG3981	1	1	Metabolism	Nucleotide transport and metabolism	-1.1281	1	-1.1281	1
KOG3984	1	1	Metabolism	Nucleotide transport and metabolism	-1.1403	1	-1.1403	1
KOG3996	1	1	Metabolism	Coenzyme transport and metabolism	-1.4251	1	-1.4251	1
KOG4022	1	1	Metabolism	Secondary metabolites biosynthesis, transport and catabolism	-1.1134	1	-1.1134	1
KOG4022	1	1	Metabolism	Lipid transport and metabolism	-1.1134	1	-1.1134	1
KOG4075	1	1	Metabolism	Energy production and conversion	-1.6631	1	-1.6631	1
KOG4087	1	1	Metabolism	Lipid transport and metabolism	-0.4526	1	-0.4526	1
KOG4105	1	1	Metabolism	Coenzyme transport and metabolism	-1.2537	1	-1.2537	1
KOG4125	1	1	Metabolism	Carbohydrate transport and metabolism	-1.3124	1	-1.3124	1
KOG4128	1	1	Metabolism	Amino acid transport and metabolism	-1.3285	1	-1.3285	1
KOG4132	1	1	Metabolism	Coenzyme transport and metabolism	-1.1545	1	-1.1545	1
KOG4165	1	1	Metabolism	Amino acid transport and metabolism	-1.3211	1	-1.3211	1
KOG4169	1	1	Metabolism	Lipid transport and metabolism	-0.7152	1	-0.7152	1
KOG4170	1	1	Metabolism	Secondary metabolites biosynthesis, transport and catabolism	-1.4121	1	-1.4121	1
KOG4170	1	1	Metabolism	Lipid transport and metabolism	-1.4121	1	-1.4121	1
KOG4178	1	1	Metabolism	Lipid transport and metabolism	-0.5234	1	-0.5234	1
KOG4179	1	1	Metabolism	Carbohydrate transport and metabolism	-1.3072	1	-1.3072	1
KOG4184	1	1	Metabolism	Carbohydrate transport and metabolism	-0.7983	1	-0.7983	1
KOG4230	1	1	Metabolism	Nucleotide transport and metabolism	-1.4288	1	-1.4288	1
KOG4232	1	1	Metabolism	Lipid transport and metabolism	-1.4755	1	-1.4755	1
KOG4235	1	1	Metabolism	Nucleotide transport and metabolism	-1.3806	1	-1.3806	1
KOG4238	1	1	Metabolism	Inorganic ion transport and metabolism	-1.2673	1	-1.2673	1
KOG4254	1	1	Metabolism	Coenzyme transport and metabolism	-1.0451	1	-1.0451	1
KOG4308	1	1	Metabolism	Carbohydrate transport and metabolism	-0.7094	1	-0.7094	1
KOG4342	1	1	Metabolism	Carbohydrate transport and metabolism	-1.4781	1	-1.4781	1
KOG4384	1	1	Metabolism	Amino acid transport and metabolism	-1.4868	1	-1.4868	1
KOG4409	1	1	Metabolism	Amino acid transport and metabolism	-0.6524	1	-0.6524	1
KOG4409	1	1	Metabolism	Coenzyme transport and metabolism	-0.6524	1	-0.6524	1
KOG4419	1	1	Metabolism	Nucleotide transport and metabolism	-1.0908	1	-1.0908	1
KOG4518	1	1	Metabolism	Carbohydrate transport and metabolism	-1.4643	1	-1.4643	1
KOG4581	1	1	Metabolism	Coenzyme transport and metabolism	-0.4581	1	-0.4581	1
KOG4587	1	1	Metabolism	Secondary metabolites biosynthesis, transport and catabolism	-0.5814	1	-0.5814	1
KOG4626	1	1	Metabolism	Carbohydrate transport and metabolism	-0.9777	1	-0.9777	1
KOG4627	1	1	Metabolism	Lipid transport and metabolism	-1.2262	1	-1.2262	1
KOG4666	1	1	Metabolism	Lipid transport and metabolism	-0.8163	1	-0.8163	1
KOG4668	1	1	Metabolism	Energy production and conversion	-0.7682	1	-0.7682	1
KOG4716	1	1	Metabolism	Energy production and conversion	-1.5028	1	-1.5028	1
KOG4720	1	1	Metabolism	Lipid transport and metabolism	-1.0296	1	-1.0296	1
KOG4749	1	1	Metabolism	Coenzyme transport and metabolism	-0.747	1	-0.747	1
KOG4845	1	1	Metabolism	Energy production and conversion	-0.6144	1	-0.6144	1

## Sheet: SA1SixMem1_sratification
Dataset S3E: Showing the sum of the stratified contribtuions to the COG IDs within the AS range in both the S. aureus mono-culture and the 6-Member.
This table has the CPM Counts of each replicate from HUMANn4
COGID	COGID	Species	Six_Mem_WLM_1	Six_Mem_WLM_2	Six_Mem_WLM_3	SA_mono_WLM_1	SA_mono_WLM_2	SA_mono_WLM_3
COG0006|s__Staphylococcus_aureus.t__SGB7852	COG0006	s__Staphylococcus_aureus	31.3764	10.7978	10.9588	152.227	93.0238	121.224
COG0019|s__Staphylococcus_aureus.t__SGB7852	COG0019	s__Staphylococcus_aureus	38.8924	26.3945	20.9213	125.158	103.135	126.46
COG0047|s__Staphylococcus_aureus.t__SGB7852	COG0047	s__Staphylococcus_aureus	20.2813	9.1981	8.41281	31.2462	30.2327	55.4771
COG0063|s__Staphylococcus_aureus.t__SGB7852	COG0063	s__Staphylococcus_aureus	30.422	18.3962	17.7112	56.8349	67.8467	67.962
COG0082|s__Staphylococcus_aureus.t__SGB7852	COG0082	s__Staphylococcus_aureus	5.84579	2.19955	1.54973	12.5333	9.20127	13.4917
COG0104|s__Staphylococcus_aureus.t__SGB7852	COG0104	s__Staphylococcus_aureus	22.0708	16.7965	17.8219	73.0238	54.6009	47.9258
COG0108|s__Staphylococcus_aureus.t__SGB7852	COG0108	s__Staphylococcus_aureus	2.74394	1.99959	2.76737	15.2314	22.2448	19.2307
COG0120|s__Staphylococcus_aureus.t__SGB7852	COG0120	s__Staphylococcus_aureus	5.96509	3.69924	2.1032	46.9998	22.2448	48.6306
COG0123|s__Staphylococcus_aureus.t__SGB7852	COG0123	s__Staphylococcus_aureus	109.161	54.6887	51.3624	300.625	304.046	326.721
COG0136|s__Staphylococcus_aureus.t__SGB7852	COG0136	s__Staphylococcus_aureus	20.8778	19.8959	13.2834	16.8851	25.3793	39.2669
COG0138|s__Staphylococcus_aureus.t__SGB7852	COG0138	s__Staphylococcus_aureus	50.4647	38.2921	22.8031	124.724	107.685	127.467
COG0149|s__Staphylococcus_aureus.t__SGB7852	COG0149	s__Staphylococcus_aureus	52.4928	34.6928	23.0245	638.675	579.781	444.018
COG0204|s__Staphylococcus_aureus.t__SGB7852	COG0204	s__Staphylococcus_aureus	6.80021	1.59967	4.3171	37.4258	25.4804	28.4937
COG0213|s__Staphylococcus_aureus.t__SGB7852	COG0213	s__Staphylococcus_aureus	107.252	70.3855	51.5838	609.431	428.314	584.171
COG0214|s__Staphylococcus_aureus.t__SGB7852	COG0214	s__Staphylococcus_aureus	35.4327	36.9924	33.6512	115.933	107.18	107.33
COG0239|s__Staphylococcus_aureus.t__SGB7852	COG0239	s__Staphylococcus_aureus	12.1688	3.99917	2.32459	13.9259	17.1892	26.3793
COG0281|s__Staphylococcus_aureus.t__SGB7852	COG0281	s__Staphylococcus_aureus	38.4152	17.5964	20.3679	183.473	147.827	210.43
COG0294|s__Staphylococcus_aureus.t__SGB7852	COG0294	s__Staphylococcus_aureus	3.22115	1.29973	1.10695	17.3203	12.4369	15.6061
COG0295|s__Staphylococcus_aureus.t__SGB7852	COG0295	s__Staphylococcus_aureus	10.1407	7.89837	5.86683	59.7942	41.254	69.573
COG0299|s__Staphylococcus_aureus.t__SGB7852	COG0299	s__Staphylococcus_aureus	9.66345	7.79839	4.4278	33.0739	37.5129	36.045
COG0303|s__Staphylococcus_aureus.t__SGB7852	COG0303	s__Staphylococcus_aureus	14.3162	10.4978	8.7449	114.453	87.4626	89.5085
COG0304|s__Staphylococcus_aureus.t__SGB7852	COG0304	s__Staphylococcus_aureus	34.001	26.6945	21.3641	140.477	125.178	133.508
COG0306|s__Staphylococcus_aureus.t__SGB7852	COG0306	s__Staphylococcus_aureus	61.5598	26.8945	27.0096	210.542	214.663	176.601
COG0307|s__Staphylococcus_aureus.t__SGB7852	COG0307	s__Staphylococcus_aureus	4.17557	4.29911	3.65293	29.5054	25.3793	28.5944
COG0369|s__Staphylococcus_aureus.t__SGB7852	COG0369	s__Staphylococcus_aureus	9.54415	7.89837	5.75613	87.6459	77.6547	87.2934
COG0386|s__Staphylococcus_aureus.t__SGB7852	COG0386	s__Staphylococcus_aureus	12.8846	7.29849	3.76362	36.9906	28.615	25.3725
COG0413|s__Staphylococcus_aureus.t__SGB7852	COG0413	s__Staphylococcus_aureus	3.45975	2.69944	2.87807	20.1925	15.1669	16.8143
COG0414|s__Staphylococcus_aureus.t__SGB7852	COG0414	s__Staphylococcus_aureus	18.8497	16.5966	15.608	89.1255	79.4747	64.2367
COG0439|s__Staphylococcus_aureus.t__SGB7852	COG0439	s__Staphylococcus_aureus	78.3813	45.7905	36.9721	337.789	370.882	365.485
COG0444|s__Staphylococcus_aureus.t__SGB7852	COG0444	s__Staphylococcus_aureus	8.11253	3.3993	3.32085	21.498	17.6947	25.8759
COG0451|s__Staphylococcus_aureus.t__SGB7852	COG0451	s__Staphylococcus_aureus	12.8846	11.1977	13.062	198.008	139.435	89.3071
COG0473|s__Staphylococcus_aureus.t__SGB7852	COG0473	s__Staphylococcus_aureus	15.6285	12.6974	8.6342	23.2388	26.7949	18.3246
COG0492|s__Staphylococcus_aureus.t__SGB7852	COG0492	s__Staphylococcus_aureus	184.798	103.278	89.5522	378.697	381.803	409.887
COG0503|s__Staphylococcus_aureus.t__SGB7852	COG0503	s__Staphylococcus_aureus	8.58973	4.79901	6.08822	51.9609	47.7253	63.2298
COG0504|s__Staphylococcus_aureus.t__SGB7852	COG0504	s__Staphylococcus_aureus	36.745	18.6961	17.9326	110.537	88.2715	109.847
COG0505|s__Staphylococcus_aureus.t__SGB7852	COG0505	s__Staphylococcus_aureus	3.57906	2.3995	1.88181	62.8405	63.8022	49.7381
COG0516|s__Staphylococcus_aureus.t__SGB7852	COG0516	s__Staphylococcus_aureus	130.874	65.5865	32.9871	346.232	259.557	391.562
COG0521|s__Staphylococcus_aureus.t__SGB7852	COG0521	s__Staphylococcus_aureus	5.48789	2.59946	2.65668	32.3776	22.2448	37.0519
COG0537|s__Staphylococcus_aureus.t__SGB7852	COG0537	s__Staphylococcus_aureus	8.47043	6.2987	4.64918	109.666	104.753	93.9386
COG0549|s__Staphylococcus_aureus.t__SGB7852	COG0549	s__Staphylococcus_aureus	63.3493	80.4834	66.9704	227.079	266.735	215.767
COG0563|s__Staphylococcus_aureus.t__SGB7852	COG0563	s__Staphylococcus_aureus	102.6	68.086	49.9234	464.341	611.632	389.045
COG0601|s__Staphylococcus_aureus.t__SGB7852	COG0601	s__Staphylococcus_aureus	19.4462	15.0969	11.2909	104.444	109.606	136.83
COG0602|s__Staphylococcus_aureus.t__SGB7852	COG0602	s__Staphylococcus_aureus	85.778	75.6844	42.7282	147.615	96.8661	196.133
COG0607|s__Staphylococcus_aureus.t__SGB7852	COG0607	s__Staphylococcus_aureus	8.11252	6.89858	4.75988	77.4626	56.6232	97.2611
COG0623|s__Staphylococcus_aureus.t__SGB7852	COG0623	s__Staphylococcus_aureus	54.1631	25.7947	20.3679	137.953	111.426	155.658
COG0624|s__Staphylococcus_aureus.t__SGB7852	COG0624	s__Staphylococcus_aureus	11.0951	11.0977	9.29837	20.2795	14.6614	8.86023
COG0634|s__Staphylococcus_aureus.t__SGB7852	COG0634	s__Staphylococcus_aureus	12.7653	6.89858	7.74864	125.855	131.042	134.514
COG0636|s__Staphylococcus_aureus.t__SGB7852	COG0636	s__Staphylococcus_aureus	9.06694	6.19872	3.87432	32.8999	13.8525	30.004
COG0637|s__Staphylococcus_aureus.t__SGB7852	COG0637	s__Staphylococcus_aureus	37.1029	18.4962	16.4935	81.0311	67.4423	76.8222
COG0670|s__Staphylococcus_aureus.t__SGB7852	COG0670	s__Staphylococcus_aureus	17.6567	6.89858	5.31335	53.6146	52.2753	64.438
COG0703|s__Staphylococcus_aureus.t__SGB7852	COG0703	s__Staphylococcus_aureus	3.10185	1.09977	1.43903	23.761	18.807	32.3197
COG0733|s__Staphylococcus_aureus.t__SGB7852	COG0733	s__Staphylococcus_aureus	10.3793	6.19872	2.54598	8.96478	10.2124	26.3793
COG0747|s__Staphylococcus_aureus.t__SGB7852	COG0747	s__Staphylococcus_aureus	62.7528	33.1932	32.5443	54.485	52.1742	62.2229
COG0801|s__Staphylococcus_aureus.t__SGB7852	COG0801	s__Staphylococcus_aureus	8.70904	6.49866	3.65293	14.274	13.2458	21.8485
COG0807|s__Staphylococcus_aureus.t__SGB7852	COG0807	s__Staphylococcus_aureus	2.74394	1.99959	2.76737	15.2314	22.2448	19.2307
COG0824|s__Staphylococcus_aureus.t__SGB7852	COG0824	s__Staphylococcus_aureus	5.96509	2.09957	1.99251	24.0221	12.7402	21.1437
COG0841|s__Staphylococcus_aureus.t__SGB7852	COG0841	s__Staphylococcus_aureus	74.2058	35.5927	20.2572	242.745	231.852	264.196
COG1011|s__Staphylococcus_aureus.t__SGB7852	COG1011	s__Staphylococcus_aureus	20.4006	13.3972	10.9588	164.499	143.479	147.201
COG1045|s__Staphylococcus_aureus.t__SGB7852	COG1045	s__Staphylococcus_aureus	16.1058	11.1977	7.63795	67.4534	56.8254	83.266
COG1063|s__Staphylococcus_aureus.t__SGB7852	COG1063	s__Staphylococcus_aureus	125.744	81.4832	63.3175	625.271	598.285	568.062
COG1104|s__Staphylococcus_aureus.t__SGB7852	COG1104	s__Staphylococcus_aureus	59.8895	31.1936	26.2347	308.197	308.192	310.209
COG1109|s__Staphylococcus_aureus.t__SGB7852	COG1109	s__Staphylococcus_aureus	105.701	57.3881	49.2592	498.111	507.283	450.664
COG1121|s__Staphylococcus_aureus.t__SGB7852	COG1121	s__Staphylococcus_aureus	11.453	3.29932	4.75988	34.5536	34.7828	52.7587
COG1124|s__Staphylococcus_aureus.t__SGB7852	COG1124	s__Staphylococcus_aureus	4.17557	2.3995	3.09946	36.4684	41.254	61.4175
COG1135|s__Staphylococcus_aureus.t__SGB7852	COG1135	s__Staphylococcus_aureus	55.7139	44.1909	19.2609	37.3387	38.9284	42.2874
COG1171|s__Staphylococcus_aureus.t__SGB7852	COG1171	s__Staphylococcus_aureus	15.2706	12.4974	11.623	20.8018	23.6604	15.8075
COG1173|s__Staphylococcus_aureus.t__SGB7852	COG1173	s__Staphylococcus_aureus	15.6285	7.79839	5.31336	60.2294	87.0581	64.9415
COG1263|s__Staphylococcus_aureus.t__SGB7852	COG1263	s__Staphylococcus_aureus	10.9758	8.69821	5.97752	54.572	43.0741	42.3882
COG1271|s__Staphylococcus_aureus.t__SGB7852	COG1271	s__Staphylococcus_aureus	87.4483	41.8914	30.9946	386.965	481.6	495.77
COG1301|s__Staphylococcus_aureus.t__SGB7852	COG1301	s__Staphylococcus_aureus	248.983	175.564	148.774	185.214	235.087	281.514
COG1349|s__Staphylococcus_aureus.t__SGB7852	COG1349	s__Staphylococcus_aureus	8.47043	5.29891	5.20266	32.7258	19.6159	26.7821
COG1435|s__Staphylococcus_aureus.t__SGB7852	COG1435	s__Staphylococcus_aureus	33.1659	16.0967	10.4053	89.9959	81.8003	122.734
COG1454|s__Staphylococcus_aureus.t__SGB7852	COG1454	s__Staphylococcus_aureus	12.646	7.99835	6.08822	448.065	385.442	216.27
COG1473|s__Staphylococcus_aureus.t__SGB7852	COG1473	s__Staphylococcus_aureus	20.5199	11.6976	6.86308	43.6924	49.8486	57.6922
COG1502|s__Staphylococcus_aureus.t__SGB7852	COG1502	s__Staphylococcus_aureus	83.5113	50.0897	35.201	175.727	188.98	197.04
COG1757|s__Staphylococcus_aureus.t__SGB7852	COG1757	s__Staphylococcus_aureus	21.8322	11.7976	8.52351	42.9961	33.6706	39.4683
COG1760|s__Staphylococcus_aureus.t__SGB7852	COG1760	s__Staphylococcus_aureus	13.9583	7.79839	6.64169	50.3072	52.9831	50.9463
COG1762|s__Staphylococcus_aureus.t__SGB7852	COG1762	s__Staphylococcus_aureus	1.55092	0.899814	0.774864	8.26848	6.16788	7.45065
COG1940|s__Staphylococcus_aureus.t__SGB7852	COG1940	s__Staphylococcus_aureus	27.5587	16.8965	17.9326	153.62	119.414	150.423
COG2017|s__Staphylococcus_aureus.t__SGB7852	COG2017	s__Staphylococcus_aureus	9.18624	5.09895	3.43154	60.0553	53.9943	46.3148
COG2030|s__Staphylococcus_aureus.t__SGB7852	COG2030	s__Staphylococcus_aureus	6.0844	3.09936	1.66042	4.52591	4.85342	14.9013
COG2116|s__Staphylococcus_aureus.t__SGB7852	COG2116	s__Staphylococcus_aureus	50.2261	21.4956	19.9251	35.8591	34.1761	42.1868
COG2190|s__Staphylococcus_aureus.t__SGB7852	COG2190	s__Staphylococcus_aureus	122.284	68.2859	66.1955	432.833	368.86	457.913
COG2233|s__Staphylococcus_aureus.t__SGB7852	COG2233	s__Staphylococcus_aureus	157.359	71.9851	40.8464	189.305	178.262	204.49
COG2346|s__Staphylococcus_aureus.t__SGB7852	COG2346	s__Staphylococcus_aureus	6.2037	2.19955	2.76737	18.7129	15.268	16.3109
COG2987|s__Staphylococcus_aureus.t__SGB7852	COG2987	s__Staphylococcus_aureus	56.5491	37.2923	22.139	51.0035	47.3208	44.4018
COG3425|s__Staphylococcus_aureus.t__SGB7852	COG3425	s__Staphylococcus_aureus	1.07372	1.09977	0.664169	2.00184	0.910016	4.43012
COG3443|s__Staphylococcus_aureus.t__SGB7852	COG3443	s__Staphylococcus_aureus	16.9409	9.29808	11.0695	79.6385	56.9265	81.051
COG3832|s__Staphylococcus_aureus.t__SGB7852	COG3832	s__Staphylococcus_aureus	9.54415	5.09895	3.65293	50.1331	39.6362	47.9258
COG3833|s__Staphylococcus_aureus.t__SGB7852	COG3833	s__Staphylococcus_aureus	11.0951	9.29808	8.41281	15.7536	15.1669	12.5856
COG3839|s__Staphylococcus_aureus.t__SGB7852	COG3839	s__Staphylococcus_aureus	2.74394	3.49928	2.2139	6.78886	4.44897	6.04107
COG4193|s__Staphylococcus_aureus.t__SGB7852	COG4193	s__Staphylococcus_aureus	14.1969	5.29891	5.86683	73.2849	74.3179	80.2455
COG4284|s__Staphylococcus_aureus.t__SGB7852	COG4284	s__Staphylococcus_aureus	40.5626	22.2954	20.9213	264.069	243.176	376.661
COG4362|s__Staphylococcus_aureus.t__SGB7852	COG4362	s__Staphylococcus_aureus	56.4298	29.8938	23.578	131.686	150.254	156.967
COG4464|s__Staphylococcus_aureus.t__SGB7852	COG4464	s__Staphylococcus_aureus	2.86324	2.3995	2.1032	4.96109	4.85342	6.74586
COG4608|s__Staphylococcus_aureus.t__SGB7852	COG4608	s__Staphylococcus_aureus	5.60719	2.8994	2.32459	16.8851	14.4591	18.1232
COG0044|s__Staphylococcus_aureus.t__SGB7852	COG0044	s__Staphylococcus_aureus	3.22115	3.29932	0	66.2349	47.9275	43.1936
COG0461|s__Staphylococcus_aureus.t__SGB7852	COG0461	s__Staphylococcus_aureus	2.86325	1.69965	0	19.061	17.7959	12.4849
COG2329|s__Staphylococcus_aureus.t__SGB7852	COG2329	s__Staphylococcus_aureus	4.77207	5.09895	0	40.8202	17.7959	23.4595
COG3684|s__Staphylococcus_aureus.t__SGB7852	COG3684	s__Staphylococcus_aureus	1.31232	0.999794	0	4.96109	3.74118	5.13491
COG0129|s__Staphylococcus_aureus.t__SGB7852	COG0129	s__Staphylococcus_aureus	0	5.99876	0	4.17776	6.37011	5.13491
COG1086|s__Staphylococcus_aureus.t__SGB7852	COG1086	s__Staphylococcus_aureus	2.26674	0	0	3.82961	4.04451	4.12806
COG3591|s__Staphylococcus_aureus.t__SGB7852	COG3591	s__Staphylococcus_aureus	0	0.699856	0	7.65922	4.65119	6.4438
ENOG410XSRM|s__Staphylococcus_aureus.t__SGB7852	ENOG410XSRM	s__Staphylococcus_aureus	0	0	1.77112	36.9906	20.3237	45.8114
COG0062|unclassified	COG0062	unclassified	9.54415	9.1981	11.955	0	0	0
COG0063|unclassified	COG0063	unclassified	9.54415	9.1981	11.955	0	0	0
COG0308|unclassified	COG0308	unclassified	21.8322	7.89837	25.5705	0	0	0
COG0372|unclassified	COG0372	unclassified	0	0	0	0.0304485	0.227674	0.0945242
COG0511|unclassified	COG0511	unclassified	0.715811	0.499897	0.22139	0	0	0
COG0554|unclassified	COG0554	unclassified	29.705	91.9391	91.9185	0	0	0
COG0698|unclassified	COG0698	unclassified	1.0372	3.03009	3.09946	0	0	0
COG0703|unclassified	COG0703	unclassified	0	0.885441	0.82157	0	0	0.201369
COG1027|unclassified	COG1027	unclassified	86.261	123.596	116.286	0	0	0
COG1063|unclassified	COG1063	unclassified	0	0	0	0.69192	0.401612	0.503422
COG1104|unclassified	COG1104	unclassified	28.3938	22.651	48.8164	0	0	0
COG1263|unclassified	COG1263	unclassified	46.5277	50.5896	37.747	0	0	0
COG1435|unclassified	COG1435	unclassified	2.86324	0.199959	4.53849	0	0	0
COG2010|unclassified	COG2010	unclassified	2.74394	5.19893	2.43529	0	0	0
COG2190|unclassified	COG2190	unclassified	46.5277	50.5896	37.747	0	0	0
COG2224|unclassified	COG2224	unclassified	0.357906	2.79942	2.74499	0	0	0
COG3591|unclassified	COG3591	unclassified	1.43163	0.104749	0.175424	0	0	0
COG4166|unclassified	COG4166	unclassified	21.355	6.89858	34.5368	0	0	0
COG0054|unclassified	COG0054	unclassified	0.596509	0.199959	0	0	0	0
COG0082|unclassified	COG0082	unclassified	0	3.00737	2.55853	0	0	0
COG0169|unclassified	COG0169	unclassified	0	0.885441	0.82157	0	0	0
COG0194|unclassified	COG0194	unclassified	0	0.199959	0.110695	0	0	0
COG0288|unclassified	COG0288	unclassified	0	0.499897	1.32834	0	0	0
COG0427|unclassified	COG0427	unclassified	1.78117	0	0.686163	0	0	0
COG0596|unclassified	COG0596	unclassified	6.80021	0	11.5123	0	0	0
COG1893|unclassified	COG1893	unclassified	0	2.09957	2.98876	0	0	0
COG2893|unclassified	COG2893	unclassified	0	0.999794	1.10695	0	0	0
COG3444|unclassified	COG3444	unclassified	0	0.999794	1.10695	0	0	0
COG0019|unclassified	COG0019	unclassified	0	7.19851	0	0	0	0
COG0044|unclassified	COG0044	unclassified	3.69836	0	0	0	0	0
COG0058|unclassified	COG0058	unclassified	5.84579	0	0	0	0	0
COG0138|unclassified	COG0138	unclassified	0	0	3.87432	0	0	0
COG0165|unclassified	COG0165	unclassified	0	0	0	0	0.809368	0
COG0205|unclassified	COG0205	unclassified	0	9.99794	0	0	0	0
COG0207|unclassified	COG0207	unclassified	1.55092	0	0	0	0	0
COG0248|unclassified	COG0248	unclassified	0	0	18.154	0	0	0
COG0277|unclassified	COG0277	unclassified	0	2.09957	0	0	0	0
COG0303|unclassified	COG0303	unclassified	0	1.89961	0	0	0	0
COG0386|unclassified	COG0386	unclassified	0	0	0	9.39996	0	0
COG0493|unclassified	COG0493	unclassified	2.14743	0	0	0	0	0
COG0502|unclassified	COG0502	unclassified	0.823145	0	0	0	0	0
COG0636|unclassified	COG0636	unclassified	0	0	0	0	0.101113	0
COG0656|unclassified	COG0656	unclassified	0	0.199959	0	0	0	0
COG0713|unclassified	COG0713	unclassified	0	0	0.110695	0	0	0
COG0821|unclassified	COG0821	unclassified	0.596509	0	0	0	0	0
COG0855|unclassified	COG0855	unclassified	0	0	4.64918	0	0	0
COG1109|unclassified	COG1109	unclassified	0	2.69944	0	0	0	0
COG1124|unclassified	COG1124	unclassified	0	0	0	0	0	0.201369
COG1274|unclassified	COG1274	unclassified	0	0.499897	0	0	0	0
COG1454|unclassified	COG1454	unclassified	2.82405	0	0	0	0	0
COG1932|unclassified	COG1932	unclassified	0	0	0.996254	0	0	0
COG2609|unclassified	COG2609	unclassified	0	7.69841	0	0	0	0
COG4362|unclassified	COG4362	unclassified	0	0	0	0	0	0.100684
COG0005|s__Streptococcus_agalactiae.t__SGB8216	COG0005	s__Streptococcus_agalactiae	81.9604	38.0921	27.4523	0	0	0
COG0014|s__Streptococcus_agalactiae.t__SGB8216	COG0014	s__Streptococcus_agalactiae	32.4501	13.5972	11.1802	0	0	0
COG0053|s__Streptococcus_agalactiae.t__SGB8216	COG0053	s__Streptococcus_agalactiae	28.7518	11.5976	9.96254	0	0	0
COG0105|s__Streptococcus_agalactiae.t__SGB8216	COG0105	s__Streptococcus_agalactiae	5.01068	1.29973	1.10695	0	0	0
COG0112|s__Streptococcus_agalactiae.t__SGB8216	COG0112	s__Streptococcus_agalactiae	25.5306	12.7974	9.74115	0	0	0
COG0126|s__Streptococcus_agalactiae.t__SGB8216	COG0126	s__Streptococcus_agalactiae	391.787	180.963	140.582	0	0	0
COG0128|s__Streptococcus_agalactiae.t__SGB8216	COG0128	s__Streptococcus_agalactiae	10.0214	3.69924	3.65293	0	0	0
COG0138|s__Streptococcus_agalactiae.t__SGB8216	COG0138	s__Streptococcus_agalactiae	17.4181	12.4974	5.20266	0	0	0
COG0192|s__Streptococcus_agalactiae.t__SGB8216	COG0192	s__Streptococcus_agalactiae	158.91	65.3865	52.5801	0	0	0
COG0196|s__Streptococcus_agalactiae.t__SGB8216	COG0196	s__Streptococcus_agalactiae	9.06694	3.3993	3.32085	0	0	0
COG0224|s__Streptococcus_agalactiae.t__SGB8216	COG0224	s__Streptococcus_agalactiae	323.069	124.774	105.824	0	0	0
COG0226|s__Streptococcus_agalactiae.t__SGB8216	COG0226	s__Streptococcus_agalactiae	4.05626	2.29953	2.65668	0	0	0
COG0236|s__Streptococcus_agalactiae.t__SGB8216	COG0236	s__Streptococcus_agalactiae	19.8041	5.59884	1.77112	0	0	0
COG0237|s__Streptococcus_agalactiae.t__SGB8216	COG0237	s__Streptococcus_agalactiae	14.7934	6.59864	7.19517	0	0	0
COG0274|s__Streptococcus_agalactiae.t__SGB8216	COG0274	s__Streptococcus_agalactiae	98.424	39.7918	30.9946	0	0	0
COG0282|s__Streptococcus_agalactiae.t__SGB8216	COG0282	s__Streptococcus_agalactiae	124.909	53.5889	48.3737	0	0	0
COG0294|s__Streptococcus_agalactiae.t__SGB8216	COG0294	s__Streptococcus_agalactiae	6.5616	4.19913	3.09946	0	0	0
COG0296|s__Streptococcus_agalactiae.t__SGB8216	COG0296	s__Streptococcus_agalactiae	63.1107	27.3943	18.2647	0	0	0
COG0297|s__Streptococcus_agalactiae.t__SGB8216	COG0297	s__Streptococcus_agalactiae	127.653	58.7879	34.7582	0	0	0
COG0304|s__Streptococcus_agalactiae.t__SGB8216	COG0304	s__Streptococcus_agalactiae	43.9031	17.6963	11.8444	0	0	0
COG0308|s__Streptococcus_agalactiae.t__SGB8216	COG0308	s__Streptococcus_agalactiae	149.247	62.6871	53.9084	0	0	0
COG0340|s__Streptococcus_agalactiae.t__SGB8216	COG0340	s__Streptococcus_agalactiae	6.0844	3.79922	3.09946	0	0	0
COG0344|s__Streptococcus_agalactiae.t__SGB8216	COG0344	s__Streptococcus_agalactiae	18.3725	6.69862	4.20641	0	0	0
COG0352|s__Streptococcus_agalactiae.t__SGB8216	COG0352	s__Streptococcus_agalactiae	12.0495	5.29891	3.87432	0	0	0
COG0390|s__Streptococcus_agalactiae.t__SGB8216	COG0390	s__Streptococcus_agalactiae	3.57906	1.09977	0.996254	0	0	0
COG0416|s__Streptococcus_agalactiae.t__SGB8216	COG0416	s__Streptococcus_agalactiae	6.5616	2.69944	2.2139	0	0	0
COG0436|s__Streptococcus_agalactiae.t__SGB8216	COG0436	s__Streptococcus_agalactiae	19.8041	10.6978	7.63795	0	0	0
COG0444|s__Streptococcus_agalactiae.t__SGB8216	COG0444	s__Streptococcus_agalactiae	14.1969	6.99855	5.53475	0	0	0
COG0448|s__Streptococcus_agalactiae.t__SGB8216	COG0448	s__Streptococcus_agalactiae	65.0195	27.7943	12.6192	0	0	0
COG0451|s__Streptococcus_agalactiae.t__SGB8216	COG0451	s__Streptococcus_agalactiae	69.6723	27.4943	33.4299	0	0	0
COG0452|s__Streptococcus_agalactiae.t__SGB8216	COG0452	s__Streptococcus_agalactiae	14.7934	6.49866	4.75988	0	0	0
COG0460|s__Streptococcus_agalactiae.t__SGB8216	COG0460	s__Streptococcus_agalactiae	10.6179	4.79901	2.2139	0	0	0
COG0461|s__Streptococcus_agalactiae.t__SGB8216	COG0461	s__Streptococcus_agalactiae	4.77207	1.89961	1.77112	0	0	0
COG0469|s__Streptococcus_agalactiae.t__SGB8216	COG0469	s__Streptococcus_agalactiae	640.293	298.638	266.885	0	0	0
COG0492|s__Streptococcus_agalactiae.t__SGB8216	COG0492	s__Streptococcus_agalactiae	19.9234	9.698	8.19142	0	0	0
COG0504|s__Streptococcus_agalactiae.t__SGB8216	COG0504	s__Streptococcus_agalactiae	73.132	32.5933	25.7919	0	0	0
COG0505|s__Streptococcus_agalactiae.t__SGB8216	COG0505	s__Streptococcus_agalactiae	3.93696	2.69944	1.66042	0	0	0
COG0509|s__Streptococcus_agalactiae.t__SGB8216	COG0509	s__Streptococcus_agalactiae	2.86324	0.299938	0.22139	0	0	0
COG0527|s__Streptococcus_agalactiae.t__SGB8216	COG0527	s__Streptococcus_agalactiae	4.65277	2.09957	1.77112	0	0	0
COG0528|s__Streptococcus_agalactiae.t__SGB8216	COG0528	s__Streptococcus_agalactiae	76.5918	35.6926	24.9063	0	0	0
COG0554|s__Streptococcus_agalactiae.t__SGB8216	COG0554	s__Streptococcus_agalactiae	25.0534	4.79901	2.98876	0	0	0
COG0572|s__Streptococcus_agalactiae.t__SGB8216	COG0572	s__Streptococcus_agalactiae	13.0039	4.49907	4.64918	0	0	0
COG0580|s__Streptococcus_agalactiae.t__SGB8216	COG0580	s__Streptococcus_agalactiae	79.813	29.6939	19.593	0	0	0
COG0588|s__Streptococcus_agalactiae.t__SGB8216	COG0588	s__Streptococcus_agalactiae	198.996	83.5828	75.3832	0	0	0
COG0601|s__Streptococcus_agalactiae.t__SGB8216	COG0601	s__Streptococcus_agalactiae	5.01068	4.09915	1.66042	0	0	0
COG0624|s__Streptococcus_agalactiae.t__SGB8216	COG0624	s__Streptococcus_agalactiae	226.674	116.576	89.9949	0	0	0
COG0634|s__Streptococcus_agalactiae.t__SGB8216	COG0634	s__Streptococcus_agalactiae	11.453	3.3993	4.09571	0	0	0
COG0669|s__Streptococcus_agalactiae.t__SGB8216	COG0669	s__Streptococcus_agalactiae	8.82834	3.3993	3.21015	0	0	0
COG0671|s__Streptococcus_agalactiae.t__SGB8216	COG0671	s__Streptococcus_agalactiae	47.0049	15.8967	12.6192	0	0	0
COG0698|s__Streptococcus_agalactiae.t__SGB8216	COG0698	s__Streptococcus_agalactiae	32.2115	14.397	7.85934	0	0	0
COG0712|s__Streptococcus_agalactiae.t__SGB8216	COG0712	s__Streptococcus_agalactiae	23.3832	9.89796	6.64169	0	0	0
COG0726|s__Streptococcus_agalactiae.t__SGB8216	COG0726	s__Streptococcus_agalactiae	6.6809	3.69924	2.98876	0	0	0
COG0764|s__Streptococcus_agalactiae.t__SGB8216	COG0764	s__Streptococcus_agalactiae	11.8109	5.29891	3.43154	0	0	0
COG0777|s__Streptococcus_agalactiae.t__SGB8216	COG0777	s__Streptococcus_agalactiae	90.1922	35.8926	21.3641	0	0	0
COG0801|s__Streptococcus_agalactiae.t__SGB8216	COG0801	s__Streptococcus_agalactiae	5.96509	1.89961	1.66042	0	0	0
COG0818|s__Streptococcus_agalactiae.t__SGB8216	COG0818	s__Streptococcus_agalactiae	5.72649	1.99959	1.99251	0	0	0
COG1015|s__Streptococcus_agalactiae.t__SGB8216	COG1015	s__Streptococcus_agalactiae	34.7168	14.697	14.7224	0	0	0
COG1020|s__Streptococcus_agalactiae.t__SGB8216	COG1020	s__Streptococcus_agalactiae	194.939	77.7839	66.6383	0	0	0
COG1028|s__Streptococcus_agalactiae.t__SGB8216	COG1028	s__Streptococcus_agalactiae	54.8789	22.7953	13.2834	0	0	0
COG1063|s__Streptococcus_agalactiae.t__SGB8216	COG1063	s__Streptococcus_agalactiae	7.75462	2.99938	4.64918	0	0	0
COG1109|s__Streptococcus_agalactiae.t__SGB8216	COG1109	s__Streptococcus_agalactiae	408.37	193.66	167.149	0	0	0
COG1115|s__Streptococcus_agalactiae.t__SGB8216	COG1115	s__Streptococcus_agalactiae	13.4811	5.49887	3.87432	0	0	0
COG1135|s__Streptococcus_agalactiae.t__SGB8216	COG1135	s__Streptococcus_agalactiae	19.2076	4.29911	2.76737	0	0	0
COG1173|s__Streptococcus_agalactiae.t__SGB8216	COG1173	s__Streptococcus_agalactiae	5.24928	2.09957	1.21764	0	0	0
COG1181|s__Streptococcus_agalactiae.t__SGB8216	COG1181	s__Streptococcus_agalactiae	48.6752	21.9955	19.0395	0	0	0
COG1227|s__Streptococcus_agalactiae.t__SGB8216	COG1227	s__Streptococcus_agalactiae	42.2329	16.4966	14.501	0	0	0
COG1263|s__Streptococcus_agalactiae.t__SGB8216	COG1263	s__Streptococcus_agalactiae	59.293	24.395	18.8181	0	0	0
COG1271|s__Streptococcus_agalactiae.t__SGB8216	COG1271	s__Streptococcus_agalactiae	82.5569	34.2929	24.3529	0	0	0
COG1286|s__Streptococcus_agalactiae.t__SGB8216	COG1286	s__Streptococcus_agalactiae	6.91951	3.09936	4.64918	0	0	0
COG1307|s__Streptococcus_agalactiae.t__SGB8216	COG1307	s__Streptococcus_agalactiae	15.2706	4.59905	3.32085	0	0	0
COG1349|s__Streptococcus_agalactiae.t__SGB8216	COG1349	s__Streptococcus_agalactiae	24.4569	8.99814	7.30586	0	0	0
COG1461|s__Streptococcus_agalactiae.t__SGB8216	COG1461	s__Streptococcus_agalactiae	106.417	49.5898	42.6175	0	0	0
COG1477|s__Streptococcus_agalactiae.t__SGB8216	COG1477	s__Streptococcus_agalactiae	18.1339	5.39889	4.20641	0	0	0
COG1502|s__Streptococcus_agalactiae.t__SGB8216	COG1502	s__Streptococcus_agalactiae	27.0815	9.698	10.2946	0	0	0
COG1597|s__Streptococcus_agalactiae.t__SGB8216	COG1597	s__Streptococcus_agalactiae	34.2396	16.3966	11.2909	0	0	0
COG1653|s__Streptococcus_agalactiae.t__SGB8216	COG1653	s__Streptococcus_agalactiae	16.7023	8.99814	8.41281	0	0	0
COG1654|s__Streptococcus_agalactiae.t__SGB8216	COG1654	s__Streptococcus_agalactiae	6.0844	3.79922	3.09946	0	0	0
COG1694|s__Streptococcus_agalactiae.t__SGB8216	COG1694	s__Streptococcus_agalactiae	2.74394	1.09977	0.774864	0	0	0
COG1902|s__Streptococcus_agalactiae.t__SGB8216	COG1902	s__Streptococcus_agalactiae	25.8885	12.9973	6.64169	0	0	0
COG1940|s__Streptococcus_agalactiae.t__SGB8216	COG1940	s__Streptococcus_agalactiae	51.5384	19.8959	15.7187	0	0	0
COG2190|s__Streptococcus_agalactiae.t__SGB8216	COG2190	s__Streptococcus_agalactiae	59.293	24.395	18.8181	0	0	0
COG2233|s__Streptococcus_agalactiae.t__SGB8216	COG2233	s__Streptococcus_agalactiae	10.9758	2.8994	1.66042	0	0	0
COG2502|s__Streptococcus_agalactiae.t__SGB8216	COG2502	s__Streptococcus_agalactiae	5.60719	2.29953	2.65668	0	0	0
COG2764|s__Streptococcus_agalactiae.t__SGB8216	COG2764	s__Streptococcus_agalactiae	12.5267	6.59864	5.53474	0	0	0
COG2820|s__Streptococcus_agalactiae.t__SGB8216	COG2820	s__Streptococcus_agalactiae	14.7934	8.09833	6.97378	0	0	0
COG2918|s__Streptococcus_agalactiae.t__SGB8216	COG2918	s__Streptococcus_agalactiae	48.6752	21.9955	19.0395	0	0	0
COG3527|s__Streptococcus_agalactiae.t__SGB8216	COG3527	s__Streptococcus_agalactiae	78.7392	39.2919	30.109	0	0	0
COG3579|s__Streptococcus_agalactiae.t__SGB8216	COG3579	s__Streptococcus_agalactiae	9.06694	3.09936	3.21015	0	0	0
COG3633|s__Streptococcus_agalactiae.t__SGB8216	COG3633	s__Streptococcus_agalactiae	10.1407	3.99917	3.76363	0	0	0
COG3684|s__Streptococcus_agalactiae.t__SGB8216	COG3684	s__Streptococcus_agalactiae	31.3764	10.3979	5.31335	0	0	0
COG3716|s__Streptococcus_agalactiae.t__SGB8216	COG3716	s__Streptococcus_agalactiae	6.6809	3.79922	2.76737	0	0	0
COG3839|s__Streptococcus_agalactiae.t__SGB8216	COG3839	s__Streptococcus_agalactiae	46.0505	18.2962	11.7337	0	0	0
COG4464|s__Streptococcus_agalactiae.t__SGB8216	COG4464	s__Streptococcus_agalactiae	15.6285	3.99917	3.98502	0	0	0
COG4607|s__Streptococcus_agalactiae.t__SGB8216	COG4607	s__Streptococcus_agalactiae	17.776	7.69841	6.19891	0	0	0
COG4608|s__Streptococcus_agalactiae.t__SGB8216	COG4608	s__Streptococcus_agalactiae	46.4084	20.5958	16.7149	0	0	0
COG4708|s__Streptococcus_agalactiae.t__SGB8216	COG4708	s__Streptococcus_agalactiae	7.99323	5.09895	2.87807	0	0	0
ENOG411229B|s__Streptococcus_agalactiae.t__SGB8216	ENOG411229B	s__Streptococcus_agalactiae	2.62464	0.199959	0.664169	0	0	0
COG0614|s__Streptococcus_agalactiae.t__SGB8216	COG0614	s__Streptococcus_agalactiae	2.38604	0.999794	0	0	0	0
COG1816|s__Streptococcus_agalactiae.t__SGB8216	COG1816	s__Streptococcus_agalactiae	1.67023	0.799835	0	0	0	0
COG2608|s__Streptococcus_agalactiae.t__SGB8216	COG2608	s__Streptococcus_agalactiae	0.477207	0.199959	0	0	0	0
COG0502|s__Streptococcus_agalactiae.t__SGB8216	COG0502	s__Streptococcus_agalactiae	0	0.699856	0	0	0	0
COG0560|s__Streptococcus_agalactiae.t__SGB8216	COG0560	s__Streptococcus_agalactiae	0.715811	0	0	0	0	0
COG0620|s__Streptococcus_agalactiae.t__SGB8216	COG0620	s__Streptococcus_agalactiae	4.53347	0	0	0	0	0
COG1932|s__Streptococcus_agalactiae.t__SGB8216	COG1932	s__Streptococcus_agalactiae	0	0.799835	0	0	0	0
COG0063|s__Staphylococcus_singaporensis.t__SGB82652	COG0063	s__Staphylococcus_singaporensis	0	0	0	0.696293	0.606677	1.61095
COG0082|s__Staphylococcus_singaporensis.t__SGB82652	COG0082	s__Staphylococcus_singaporensis	0	0	0	20.9758	22.1437	25.3725
COG0149|s__Staphylococcus_singaporensis.t__SGB82652	COG0149	s__Staphylococcus_singaporensis	0	0	0	1.56666	1.21335	2.41643
COG0413|s__Staphylococcus_singaporensis.t__SGB82652	COG0413	s__Staphylococcus_singaporensis	0	0	0	11.6629	7.58346	8.45749
COG0444|s__Staphylococcus_singaporensis.t__SGB82652	COG0444	s__Staphylococcus_singaporensis	0	0	0	20.8888	20.8292	22.8554
COG0451|s__Staphylococcus_singaporensis.t__SGB82652	COG0451	s__Staphylococcus_singaporensis	0	0	0	83.9033	54.0954	45.308
COG0452|s__Staphylococcus_singaporensis.t__SGB82652	COG0452	s__Staphylococcus_singaporensis	0	0	0	0.0870367	0.101113	0.302053
COG0492|s__Staphylococcus_singaporensis.t__SGB82652	COG0492	s__Staphylococcus_singaporensis	0	0	0	0.870367	0.606677	2.11437
COG0504|s__Staphylococcus_singaporensis.t__SGB82652	COG0504	s__Staphylococcus_singaporensis	0	0	0	0.435183	0.505564	1.40958
COG0516|s__Staphylococcus_singaporensis.t__SGB82652	COG0516	s__Staphylococcus_singaporensis	0	0	0	15.9277	7.17901	27.0841
COG0563|s__Staphylococcus_singaporensis.t__SGB82652	COG0563	s__Staphylococcus_singaporensis	0	0	0	30.2888	31.6483	25.4732
COG0601|s__Staphylococcus_singaporensis.t__SGB82652	COG0601	s__Staphylococcus_singaporensis	0	0	0	2.00184	2.73005	2.11437
COG0607|s__Staphylococcus_singaporensis.t__SGB82652	COG0607	s__Staphylococcus_singaporensis	0	0	0	6.8759	7.38124	9.36365
COG0614|s__Staphylococcus_singaporensis.t__SGB82652	COG0614	s__Staphylococcus_singaporensis	0	0	0	6.70182	4.55008	5.33628
COG0624|s__Staphylococcus_singaporensis.t__SGB82652	COG0624	s__Staphylococcus_singaporensis	0	0	0	65.2775	48.6353	29.1985
COG0636|s__Staphylococcus_singaporensis.t__SGB82652	COG0636	s__Staphylococcus_singaporensis	0	0	0	29.6795	13.3469	25.6745
COG0747|s__Staphylococcus_singaporensis.t__SGB82652	COG0747	s__Staphylococcus_singaporensis	0	0	0	70.1515	71.4868	82.6619
COG0853|s__Staphylococcus_singaporensis.t__SGB82652	COG0853	s__Staphylococcus_singaporensis	0	0	0	2.6111	3.03339	2.81916
COG1109|s__Staphylococcus_singaporensis.t__SGB82652	COG1109	s__Staphylococcus_singaporensis	0	0	0	1.39259	1.82003	2.21506
COG1301|s__Staphylococcus_singaporensis.t__SGB82652	COG1301	s__Staphylococcus_singaporensis	0	0	0	1.04444	1.01113	1.10753
COG1502|s__Staphylococcus_singaporensis.t__SGB82652	COG1502	s__Staphylococcus_singaporensis	0	0	0	72.5886	72.1946	76.3188
COG1760|s__Staphylococcus_singaporensis.t__SGB82652	COG1760	s__Staphylococcus_singaporensis	0	0	0	1.21851	1.11224	1.61095
COG2116|s__Staphylococcus_singaporensis.t__SGB82652	COG2116	s__Staphylococcus_singaporensis	0	0	0	20.3666	21.3348	23.1574
COG2233|s__Staphylococcus_singaporensis.t__SGB82652	COG2233	s__Staphylococcus_singaporensis	0	0	0	14.7092	12.7402	16.7136
COG2346|s__Staphylococcus_singaporensis.t__SGB82652	COG2346	s__Staphylococcus_singaporensis	0	0	0	0.435183	0.101113	0.402738
COG0698|s__Staphylococcus_singaporensis.t__SGB82652	COG0698	s__Staphylococcus_singaporensis	0	0	0	0.609257	0	0.90616
COG0306|s__Staphylococcus_singaporensis.t__SGB82652	COG0306	s__Staphylococcus_singaporensis	0	0	0	0	0	0.100684
COG0414|s__Staphylococcus_singaporensis.t__SGB82652	COG0414	s__Staphylococcus_singaporensis	0	0	0	0.174073	0	0
COG0439|s__Staphylococcus_singaporensis.t__SGB82652	COG0439	s__Staphylococcus_singaporensis	0	0	0	0.0870367	0	0
COG0537|s__Staphylococcus_singaporensis.t__SGB82652	COG0537	s__Staphylococcus_singaporensis	0	0	0	0	0.101113	0
COG0549|s__Staphylococcus_singaporensis.t__SGB82652	COG0549	s__Staphylococcus_singaporensis	0	0	0	0.174073	0	0
COG0623|s__Staphylococcus_singaporensis.t__SGB82652	COG0623	s__Staphylococcus_singaporensis	0	0	0	0.174073	0	0
COG1063|s__Staphylococcus_singaporensis.t__SGB82652	COG1063	s__Staphylococcus_singaporensis	0	0	0	0.0870367	0	0
COG1171|s__Staphylococcus_singaporensis.t__SGB82652	COG1171	s__Staphylococcus_singaporensis	0	0	0	0	0.101113	0
COG1173|s__Staphylococcus_singaporensis.t__SGB82652	COG1173	s__Staphylococcus_singaporensis	0	0	0	0.0870367	0	0
COG1349|s__Staphylococcus_singaporensis.t__SGB82652	COG1349	s__Staphylococcus_singaporensis	0	0	0	0	0.101113	0
COG1435|s__Staphylococcus_singaporensis.t__SGB82652	COG1435	s__Staphylococcus_singaporensis	0	0	0	0	0	0.100684
COG1454|s__Staphylococcus_singaporensis.t__SGB82652	COG1454	s__Staphylococcus_singaporensis	0	0	0	0	0	0.100684
COG4284|s__Staphylococcus_singaporensis.t__SGB82652	COG4284	s__Staphylococcus_singaporensis	0	0	0	0	0.202226	0
COG0082|s__Staphylococcus_simiae.t__SGB7851	COG0082	s__Staphylococcus_simiae	0	0	0	2.52406	1.31447	2.71848
COG1301|s__Staphylococcus_simiae.t__SGB7851	COG1301	s__Staphylococcus_simiae	0	0	0	0.0870367	0.101113	0.302053
COG1063|s__Staphylococcus_simiae.t__SGB7851	COG1063	s__Staphylococcus_simiae	0	0	0	0.0870367	0	0.100684
COG0019|s__Staphylococcus_schweitzeri.t__SGB7854	COG0019	s__Staphylococcus_schweitzeri	0	0	0	6.8759	9.10016	4.43012
COG0082|s__Staphylococcus_schweitzeri.t__SGB7854	COG0082	s__Staphylococcus_schweitzeri	0	0	0	18.974	15.0658	22.1506
COG0104|s__Staphylococcus_schweitzeri.t__SGB7854	COG0104	s__Staphylococcus_schweitzeri	0	0	0	1.21851	0.404451	0.402738
COG0134|s__Staphylococcus_schweitzeri.t__SGB7854	COG0134	s__Staphylococcus_schweitzeri	0	0	0	2.00184	1.21335	1.20821
COG0149|s__Staphylococcus_schweitzeri.t__SGB7854	COG0149	s__Staphylococcus_schweitzeri	0	0	0	0.348147	0.101113	0.503422
COG0304|s__Staphylococcus_schweitzeri.t__SGB7854	COG0304	s__Staphylococcus_schweitzeri	0	0	0	29.8536	19.0092	22.9561
COG0413|s__Staphylococcus_schweitzeri.t__SGB7854	COG0413	s__Staphylococcus_schweitzeri	0	0	0	15.4925	8.59459	12.5856
COG0414|s__Staphylococcus_schweitzeri.t__SGB7854	COG0414	s__Staphylococcus_schweitzeri	0	0	0	9.74811	3.23561	8.35681
COG0444|s__Staphylococcus_schweitzeri.t__SGB7854	COG0444	s__Staphylococcus_schweitzeri	0	0	0	35.2499	41.8607	52.5573
COG0492|s__Staphylococcus_schweitzeri.t__SGB7854	COG0492	s__Staphylococcus_schweitzeri	0	0	0	0.348147	0.70779	0.503422
COG0516|s__Staphylococcus_schweitzeri.t__SGB7854	COG0516	s__Staphylococcus_schweitzeri	0	0	0	1.21851	2.42671	3.92669
COG0549|s__Staphylococcus_schweitzeri.t__SGB7854	COG0549	s__Staphylococcus_schweitzeri	0	0	0	3.22036	3.23561	2.6178
COG0563|s__Staphylococcus_schweitzeri.t__SGB7854	COG0563	s__Staphylococcus_schweitzeri	0	0	0	40.472	42.4674	33.2259
COG0601|s__Staphylococcus_schweitzeri.t__SGB7854	COG0601	s__Staphylococcus_schweitzeri	0	0	0	20.5406	28.7161	27.1848
COG0614|s__Staphylococcus_schweitzeri.t__SGB7854	COG0614	s__Staphylococcus_schweitzeri	0	0	0	1.21851	0.808903	0.503422
COG0615|s__Staphylococcus_schweitzeri.t__SGB7854	COG0615	s__Staphylococcus_schweitzeri	0	0	0	1.04444	0.505564	0.704791
COG0747|s__Staphylococcus_schweitzeri.t__SGB7854	COG0747	s__Staphylococcus_schweitzeri	0	0	0	197.225	229.324	224.426
COG0801|s__Staphylococcus_schweitzeri.t__SGB7854	COG0801	s__Staphylococcus_schweitzeri	0	0	0	14.7962	11.7291	19.7342
COG0853|s__Staphylococcus_schweitzeri.t__SGB7854	COG0853	s__Staphylococcus_schweitzeri	0	0	0	7.57219	5.05564	6.74586
COG1063|s__Staphylococcus_schweitzeri.t__SGB7854	COG1063	s__Staphylococcus_schweitzeri	0	0	0	6.35368	5.35898	5.23559
COG1109|s__Staphylococcus_schweitzeri.t__SGB7854	COG1109	s__Staphylococcus_schweitzeri	0	0	0	19.2351	21.537	16.2102
COG1124|s__Staphylococcus_schweitzeri.t__SGB7854	COG1124	s__Staphylococcus_schweitzeri	0	0	0	24.9795	25.1771	36.2464
COG1171|s__Staphylococcus_schweitzeri.t__SGB7854	COG1171	s__Staphylococcus_schweitzeri	0	0	0	6.1796	5.66232	5.8397
COG1173|s__Staphylococcus_schweitzeri.t__SGB7854	COG1173	s__Staphylococcus_schweitzeri	0	0	0	35.2499	50.5564	41.0792
COG1271|s__Staphylococcus_schweitzeri.t__SGB7854	COG1271	s__Staphylococcus_schweitzeri	0	0	0	0.870367	0.303339	0.704791
COG1349|s__Staphylococcus_schweitzeri.t__SGB7854	COG1349	s__Staphylococcus_schweitzeri	0	0	0	0.957403	0.808903	1.10753
COG1454|s__Staphylococcus_schweitzeri.t__SGB7854	COG1454	s__Staphylococcus_schweitzeri	0	0	0	21.411	20.5259	8.75955
COG1502|s__Staphylococcus_schweitzeri.t__SGB7854	COG1502	s__Staphylococcus_schweitzeri	0	0	0	7.04997	3.1345	8.15544
COG2116|s__Staphylococcus_schweitzeri.t__SGB7854	COG2116	s__Staphylococcus_schweitzeri	0	0	0	2.00184	0.606677	3.62464
COG3684|s__Staphylococcus_schweitzeri.t__SGB7854	COG3684	s__Staphylococcus_schweitzeri	0	0	0	2.78517	1.61781	2.21506
COG3833|s__Staphylococcus_schweitzeri.t__SGB7854	COG3833	s__Staphylococcus_schweitzeri	0	0	0	1.30555	1.01113	1.61095
COG3839|s__Staphylococcus_schweitzeri.t__SGB7854	COG3839	s__Staphylococcus_schweitzeri	0	0	0	3.39443	1.61781	2.51711
COG4362|s__Staphylococcus_schweitzeri.t__SGB7854	COG4362	s__Staphylococcus_schweitzeri	0	0	0	2.78517	5.56121	4.32943
COG0439|s__Staphylococcus_schweitzeri.t__SGB7854	COG0439	s__Staphylococcus_schweitzeri	0	0	0	0	0.101113	0.100684
COG0636|s__Staphylococcus_schweitzeri.t__SGB7854	COG0636	s__Staphylococcus_schweitzeri	0	0	0	0.174073	0.101113	0
COG0698|s__Staphylococcus_schweitzeri.t__SGB7854	COG0698	s__Staphylococcus_schweitzeri	0	0	0	0.0870367	0	0.302053
COG1301|s__Staphylococcus_schweitzeri.t__SGB7854	COG1301	s__Staphylococcus_schweitzeri	0	0	0	0	0.202226	0.100684
COG0063|s__Staphylococcus_schweitzeri.t__SGB7854	COG0063	s__Staphylococcus_schweitzeri	0	0	0	0.0870367	0	0
COG0136|s__Staphylococcus_schweitzeri.t__SGB7854	COG0136	s__Staphylococcus_schweitzeri	0	0	0	0	0	0.100684
COG0504|s__Staphylococcus_schweitzeri.t__SGB7854	COG0504	s__Staphylococcus_schweitzeri	0	0	0	0	0	0.302053
COG1045|s__Staphylococcus_schweitzeri.t__SGB7854	COG1045	s__Staphylococcus_schweitzeri	0	0	0	0.0870367	0	0
COG1435|s__Staphylococcus_schweitzeri.t__SGB7854	COG1435	s__Staphylococcus_schweitzeri	0	0	0	0.174073	0	0
COG2233|s__Staphylococcus_schweitzeri.t__SGB7854	COG2233	s__Staphylococcus_schweitzeri	0	0	0	0.26111	0	0
COG0549|s__Staphylococcus_hominis.t__SGB7858	COG0549	s__Staphylococcus_hominis	0	0	0	46.3905	0	0
COG2030|s__Staphylococcus_hominis.t__SGB7858	COG2030	s__Staphylococcus_hominis	0	0	0	6.61479	0	0
COG3425|s__Staphylococcus_hominis.t__SGB7858	COG3425	s__Staphylococcus_hominis	0	0	0	2.43703	0	0
COG0549|s__Staphylococcus_capitis.t__SGB7863	COG0549	s__Staphylococcus_capitis	0	0	0	4.35183	2.3256	3.62464
COG0607|s__Staphylococcus_capitis.t__SGB7863	COG0607	s__Staphylococcus_capitis	0	0	0	5.83146	5.35898	8.55818
COG2030|s__Staphylococcus_capitis.t__SGB7863	COG2030	s__Staphylococcus_capitis	0	0	0	9.05181	10.3135	28.4937
COG3425|s__Staphylococcus_capitis.t__SGB7863	COG3425	s__Staphylococcus_capitis	0	0	0	3.22036	2.02226	5.73901
COG0636|s__Staphylococcus_capitis.t__SGB7863	COG0636	s__Staphylococcus_capitis	0	0	0	0.0870367	0	0
COG0134|s__Staphylococcus_aureus.t__SGB7852	COG0134	s__Staphylococcus_aureus	0	0	0	1.04444	0.606677	1.51027
COG0370|s__Staphylococcus_aureus.t__SGB7852	COG0370	s__Staphylococcus_aureus	0	0	0	7.22404	6.57234	10.3705
COG0452|s__Staphylococcus_aureus.t__SGB7852	COG0452	s__Staphylococcus_aureus	0	0	0	4.09072	1.51669	4.5308
COG0614|s__Staphylococcus_aureus.t__SGB7852	COG0614	s__Staphylococcus_aureus	0	0	0	107.055	97.1694	84.4743
COG0615|s__Staphylococcus_aureus.t__SGB7852	COG0615	s__Staphylococcus_aureus	0	0	0	10.0963	6.06677	9.56502
COG0726|s__Staphylococcus_aureus.t__SGB7852	COG0726	s__Staphylococcus_aureus	0	0	0	4.17776	3.9434	3.72532
COG0853|s__Staphylococcus_aureus.t__SGB7852	COG0853	s__Staphylococcus_aureus	0	0	0	7.04997	5.35898	9.46434
COG2423|s__Staphylococcus_aureus.t__SGB7852	COG2423	s__Staphylococcus_aureus	0	0	0	9.57403	9.70683	6.54449
COG4607|s__Staphylococcus_aureus.t__SGB7852	COG4607	s__Staphylococcus_aureus	0	0	0	26.8943	21.9415	21.1437
COG0698|s__Staphylococcus_aureus.t__SGB7852	COG0698	s__Staphylococcus_aureus	0	0	0	0.52222	0	0.503422
COG1918|s__Staphylococcus_aureus.t__SGB7852	COG1918	s__Staphylococcus_aureus	0	0	0	0.0870367	0	0.100684
COG2030|s__Staphylococcus_arlettae.t__SGB7838	COG2030	s__Staphylococcus_arlettae	0	0	0	0	9.70683	0
COG3425|s__Staphylococcus_arlettae.t__SGB7838	COG3425	s__Staphylococcus_arlettae	0	0	0	0	1.71892	0
COG0082|s__Staphylococcus_argenteus.t__SGB7853	COG0082	s__Staphylococcus_argenteus	0	0	0	0	4.95453	0
COG0104|s__Staphylococcus_argenteus.t__SGB7853	COG0104	s__Staphylococcus_argenteus	0	0	0	0	2.12337	0
COG0149|s__Staphylococcus_argenteus.t__SGB7853	COG0149	s__Staphylococcus_argenteus	0	0	0	0	3.03339	0
COG0386|s__Staphylococcus_argenteus.t__SGB7853	COG0386	s__Staphylococcus_argenteus	0	0	0	0	0.202226	0
COG0413|s__Staphylococcus_argenteus.t__SGB7853	COG0413	s__Staphylococcus_argenteus	0	0	0	0	0.202226	0
COG0414|s__Staphylococcus_argenteus.t__SGB7853	COG0414	s__Staphylococcus_argenteus	0	0	0	0	1.31447	0
COG0444|s__Staphylococcus_argenteus.t__SGB7853	COG0444	s__Staphylococcus_argenteus	0	0	0	0	1.41558	0
COG0451|s__Staphylococcus_argenteus.t__SGB7853	COG0451	s__Staphylococcus_argenteus	0	0	0	0	2.02226	0
COG0504|s__Staphylococcus_argenteus.t__SGB7853	COG0504	s__Staphylococcus_argenteus	0	0	0	0	0.606677	0
COG0516|s__Staphylococcus_argenteus.t__SGB7853	COG0516	s__Staphylococcus_argenteus	0	0	0	0	14.8636	0
COG0549|s__Staphylococcus_argenteus.t__SGB7853	COG0549	s__Staphylococcus_argenteus	0	0	0	0	0.101113	0
COG0563|s__Staphylococcus_argenteus.t__SGB7853	COG0563	s__Staphylococcus_argenteus	0	0	0	0	50.0509	0
COG0607|s__Staphylococcus_argenteus.t__SGB7853	COG0607	s__Staphylococcus_argenteus	0	0	0	0	4.85342	0
COG0636|s__Staphylococcus_argenteus.t__SGB7853	COG0636	s__Staphylococcus_argenteus	0	0	0	0	0.303339	0
COG0747|s__Staphylococcus_argenteus.t__SGB7853	COG0747	s__Staphylococcus_argenteus	0	0	0	0	18.0992	0
COG1109|s__Staphylococcus_argenteus.t__SGB7853	COG1109	s__Staphylococcus_argenteus	0	0	0	0	0.505564	0
COG1171|s__Staphylococcus_argenteus.t__SGB7853	COG1171	s__Staphylococcus_argenteus	0	0	0	0	0.404451	0
COG1173|s__Staphylococcus_argenteus.t__SGB7853	COG1173	s__Staphylococcus_argenteus	0	0	0	0	1.51669	0
COG1301|s__Staphylococcus_argenteus.t__SGB7853	COG1301	s__Staphylococcus_argenteus	0	0	0	0	0.70779	0
COG1502|s__Staphylococcus_argenteus.t__SGB7853	COG1502	s__Staphylococcus_argenteus	0	0	0	0	0.70779	0
COG2030|s__Staphylococcus_argenteus.t__SGB7853	COG2030	s__Staphylococcus_argenteus	0	0	0	0	9.10016	0
COG2116|s__Staphylococcus_argenteus.t__SGB7853	COG2116	s__Staphylococcus_argenteus	0	0	0	0	2.52782	0
COG2233|s__Staphylococcus_argenteus.t__SGB7853	COG2233	s__Staphylococcus_argenteus	0	0	0	0	1.01113	0
COG2346|s__Staphylococcus_argenteus.t__SGB7853	COG2346	s__Staphylococcus_argenteus	0	0	0	0	0.101113	0
COG3425|s__Staphylococcus_argenteus.t__SGB7853	COG3425	s__Staphylococcus_argenteus	0	0	0	0	1.51669	0
COG3443|s__Staphylococcus_argenteus.t__SGB7853	COG3443	s__Staphylococcus_argenteus	0	0	0	0	0.202226	0
COG0054|s__Klebsiella_pneumoniae.t__SGB10115	COG0054	s__Klebsiella_pneumoniae	0.835113	0	0	0	0	0
COG0104|s__Klebsiella_pneumoniae.t__SGB10115	COG0104	s__Klebsiella_pneumoniae	2.50534	0	0	0	0	0
COG0108|s__Klebsiella_pneumoniae.t__SGB10115	COG0108	s__Klebsiella_pneumoniae	1.55092	0	0	0	0	0
COG0112|s__Klebsiella_pneumoniae.t__SGB10115	COG0112	s__Klebsiella_pneumoniae	3.93696	0	0	0	0	0
COG0150|s__Klebsiella_pneumoniae.t__SGB10115	COG0150	s__Klebsiella_pneumoniae	2.86324	0	0	0	0	0
COG0152|s__Klebsiella_pneumoniae.t__SGB10115	COG0152	s__Klebsiella_pneumoniae	0.357906	0	0	0	0	0
COG0224|s__Klebsiella_pneumoniae.t__SGB10115	COG0224	s__Klebsiella_pneumoniae	0.477207	0	0	0	0	0
COG0226|s__Klebsiella_pneumoniae.t__SGB10115	COG0226	s__Klebsiella_pneumoniae	6.0844	0	0	0	0	0
COG0236|s__Klebsiella_pneumoniae.t__SGB10115	COG0236	s__Klebsiella_pneumoniae	0.477207	0	0	0	0	0
COG0259|s__Klebsiella_pneumoniae.t__SGB10115	COG0259	s__Klebsiella_pneumoniae	0.357906	0	0	0	0	0
COG0280|s__Klebsiella_pneumoniae.t__SGB10115	COG0280	s__Klebsiella_pneumoniae	4.05626	0	0	0	0	0
COG0282|s__Klebsiella_pneumoniae.t__SGB10115	COG0282	s__Klebsiella_pneumoniae	3.57906	0	0	0	0	0
COG0304|s__Klebsiella_pneumoniae.t__SGB10115	COG0304	s__Klebsiella_pneumoniae	7.51602	0	0	0	0	0
COG0329|s__Klebsiella_pneumoniae.t__SGB10115	COG0329	s__Klebsiella_pneumoniae	2.26674	0	0	0	0	0
COG0337|s__Klebsiella_pneumoniae.t__SGB10115	COG0337	s__Klebsiella_pneumoniae	2.62464	0	0	0	0	0
COG0416|s__Klebsiella_pneumoniae.t__SGB10115	COG0416	s__Klebsiella_pneumoniae	2.50534	0	0	0	0	0
COG0439|s__Klebsiella_pneumoniae.t__SGB10115	COG0439	s__Klebsiella_pneumoniae	2.50534	0	0	0	0	0
COG0469|s__Klebsiella_pneumoniae.t__SGB10115	COG0469	s__Klebsiella_pneumoniae	2.14743	0	0	0	0	0
COG0503|s__Klebsiella_pneumoniae.t__SGB10115	COG0503	s__Klebsiella_pneumoniae	1.67023	0	0	0	0	0
COG0504|s__Klebsiella_pneumoniae.t__SGB10115	COG0504	s__Klebsiella_pneumoniae	8.47043	0	0	0	0	0
COG0516|s__Klebsiella_pneumoniae.t__SGB10115	COG0516	s__Klebsiella_pneumoniae	4.53347	0	0	0	0	0
COG0563|s__Klebsiella_pneumoniae.t__SGB10115	COG0563	s__Klebsiella_pneumoniae	2.02813	0	0	0	0	0
COG0580|s__Klebsiella_pneumoniae.t__SGB10115	COG0580	s__Klebsiella_pneumoniae	1.43162	0	0	0	0	0
COG0588|s__Klebsiella_pneumoniae.t__SGB10115	COG0588	s__Klebsiella_pneumoniae	2.02813	0	0	0	0	0
COG0623|s__Klebsiella_pneumoniae.t__SGB10115	COG0623	s__Klebsiella_pneumoniae	1.31232	0	0	0	0	0
COG0633|s__Klebsiella_pneumoniae.t__SGB10115	COG0633	s__Klebsiella_pneumoniae	0.119302	0	0	0	0	0
COG0636|s__Klebsiella_pneumoniae.t__SGB10115	COG0636	s__Klebsiella_pneumoniae	0.119302	0	0	0	0	0
COG0697|s__Klebsiella_pneumoniae.t__SGB10115	COG0697	s__Klebsiella_pneumoniae	4.05626	0	0	0	0	0
COG0711|s__Klebsiella_pneumoniae.t__SGB10115	COG0711	s__Klebsiella_pneumoniae	2.02813	0	0	0	0	0
COG0712|s__Klebsiella_pneumoniae.t__SGB10115	COG0712	s__Klebsiella_pneumoniae	0.596509	0	0	0	0	0
COG0764|s__Klebsiella_pneumoniae.t__SGB10115	COG0764	s__Klebsiella_pneumoniae	1.07372	0	0	0	0	0
COG0801|s__Klebsiella_pneumoniae.t__SGB10115	COG0801	s__Klebsiella_pneumoniae	0.357906	0	0	0	0	0
COG0814|s__Klebsiella_pneumoniae.t__SGB10115	COG0814	s__Klebsiella_pneumoniae	3.22115	0	0	0	0	0
COG0821|s__Klebsiella_pneumoniae.t__SGB10115	COG0821	s__Klebsiella_pneumoniae	1.07372	0	0	0	0	0
COG0857|s__Klebsiella_pneumoniae.t__SGB10115	COG0857	s__Klebsiella_pneumoniae	4.05626	0	0	0	0	0
COG1049|s__Klebsiella_pneumoniae.t__SGB10115	COG1049	s__Klebsiella_pneumoniae	2.98255	0	0	0	0	0
COG1104|s__Klebsiella_pneumoniae.t__SGB10115	COG1104	s__Klebsiella_pneumoniae	3.22115	0	0	0	0	0
COG1121|s__Klebsiella_pneumoniae.t__SGB10115	COG1121	s__Klebsiella_pneumoniae	0.954415	0	0	0	0	0
COG1271|s__Klebsiella_pneumoniae.t__SGB10115	COG1271	s__Klebsiella_pneumoniae	4.89138	0	0	0	0	0
COG1280|s__Klebsiella_pneumoniae.t__SGB10115	COG1280	s__Klebsiella_pneumoniae	1.31232	0	0	0	0	0
COG1448|s__Klebsiella_pneumoniae.t__SGB10115	COG1448	s__Klebsiella_pneumoniae	1.19302	0	0	0	0	0
COG1560|s__Klebsiella_pneumoniae.t__SGB10115	COG1560	s__Klebsiella_pneumoniae	3.22115	0	0	0	0	0
COG2076|s__Klebsiella_pneumoniae.t__SGB10115	COG2076	s__Klebsiella_pneumoniae	2.50534	0	0	0	0	0
COG2116|s__Klebsiella_pneumoniae.t__SGB10115	COG2116	s__Klebsiella_pneumoniae	2.74394	0	0	0	0	0
COG2609|s__Klebsiella_pneumoniae.t__SGB10115	COG2609	s__Klebsiella_pneumoniae	6.2037	0	0	0	0	0
COG2937|s__Klebsiella_pneumoniae.t__SGB10115	COG2937	s__Klebsiella_pneumoniae	1.67023	0	0	0	0	0
COG3004|s__Klebsiella_pneumoniae.t__SGB10115	COG3004	s__Klebsiella_pneumoniae	3.45975	0	0	0	0	0
COG0006|s__Finegoldia_magna.t__SGB6683	COG0006	s__Finegoldia_magna	6.0844	3.29932	3.65293	0	0	0
COG0046|s__Finegoldia_magna.t__SGB6683	COG0046	s__Finegoldia_magna	25.8885	11.2977	12.5085	0	0	0
COG0047|s__Finegoldia_magna.t__SGB6683	COG0047	s__Finegoldia_magna	25.8885	11.2977	12.5085	0	0	0
COG0053|s__Finegoldia_magna.t__SGB6683	COG0053	s__Finegoldia_magna	4.17557	3.99917	2.98876	0	0	0
COG0061|s__Finegoldia_magna.t__SGB6683	COG0061	s__Finegoldia_magna	1.55092	1.79963	1.10695	0	0	0
COG0112|s__Finegoldia_magna.t__SGB6683	COG0112	s__Finegoldia_magna	67.4056	34.1929	33.0978	0	0	0
COG0125|s__Finegoldia_magna.t__SGB6683	COG0125	s__Finegoldia_magna	14.0776	3.99917	4.53849	0	0	0
COG0138|s__Finegoldia_magna.t__SGB6683	COG0138	s__Finegoldia_magna	5.48789	4.79901	4.75988	0	0	0
COG0149|s__Finegoldia_magna.t__SGB6683	COG0149	s__Finegoldia_magna	2.86324	1.79963	1.77112	0	0	0
COG0150|s__Finegoldia_magna.t__SGB6683	COG0150	s__Finegoldia_magna	29.9448	16.4966	18.2647	0	0	0
COG0152|s__Finegoldia_magna.t__SGB6683	COG0152	s__Finegoldia_magna	8.35113	4.49907	2.76737	0	0	0
COG0237|s__Finegoldia_magna.t__SGB6683	COG0237	s__Finegoldia_magna	2.50534	0.899814	2.32459	0	0	0
COG0248|s__Finegoldia_magna.t__SGB6683	COG0248	s__Finegoldia_magna	1.43162	1.39971	0.996254	0	0	0
COG0274|s__Finegoldia_magna.t__SGB6683	COG0274	s__Finegoldia_magna	4.77207	2.3995	2.43529	0	0	0
COG0281|s__Finegoldia_magna.t__SGB6683	COG0281	s__Finegoldia_magna	12.2881	4.09915	5.42405	0	0	0
COG0297|s__Finegoldia_magna.t__SGB6683	COG0297	s__Finegoldia_magna	7.75462	3.49928	2.1032	0	0	0
COG0299|s__Finegoldia_magna.t__SGB6683	COG0299	s__Finegoldia_magna	1.07372	0.599876	1.21764	0	0	0
COG0301|s__Finegoldia_magna.t__SGB6683	COG0301	s__Finegoldia_magna	14.4355	4.49907	5.31335	0	0	0
COG0303|s__Finegoldia_magna.t__SGB6683	COG0303	s__Finegoldia_magna	1.19302	0.699856	1.66042	0	0	0
COG0404|s__Finegoldia_magna.t__SGB6683	COG0404	s__Finegoldia_magna	46.1698	22.7953	20.8106	0	0	0
COG0452|s__Finegoldia_magna.t__SGB6683	COG0452	s__Finegoldia_magna	4.41417	1.59967	1.54973	0	0	0
COG0469|s__Finegoldia_magna.t__SGB6683	COG0469	s__Finegoldia_magna	6.80021	3.8992	3.54224	0	0	0
COG0516|s__Finegoldia_magna.t__SGB6683	COG0516	s__Finegoldia_magna	19.2076	8.99814	9.96254	0	0	0
COG0528|s__Finegoldia_magna.t__SGB6683	COG0528	s__Finegoldia_magna	6.6809	2.8994	2.43529	0	0	0
COG0569|s__Finegoldia_magna.t__SGB6683	COG0569	s__Finegoldia_magna	3.45975	1.99959	0.553474	0	0	0
COG0572|s__Finegoldia_magna.t__SGB6683	COG0572	s__Finegoldia_magna	5.9651	1.49969	1.77112	0	0	0
COG0637|s__Finegoldia_magna.t__SGB6683	COG0637	s__Finegoldia_magna	4.41417	2.39951	3.43154	0	0	0
COG0674|s__Finegoldia_magna.t__SGB6683	COG0674	s__Finegoldia_magna	24.2183	16.5966	11.623	0	0	0
COG0726|s__Finegoldia_magna.t__SGB6683	COG0726	s__Finegoldia_magna	2.98255	1.09977	1.99251	0	0	0
COG0785|s__Finegoldia_magna.t__SGB6683	COG0785	s__Finegoldia_magna	2.14743	1.59967	1.10695	0	0	0
COG1013|s__Finegoldia_magna.t__SGB6683	COG1013	s__Finegoldia_magna	24.2183	16.5966	11.623	0	0	0
COG1014|s__Finegoldia_magna.t__SGB6683	COG1014	s__Finegoldia_magna	24.2183	16.5966	11.623	0	0	0
COG1079|s__Finegoldia_magna.t__SGB6683	COG1079	s__Finegoldia_magna	2.74394	3.49928	2.54598	0	0	0
COG1109|s__Finegoldia_magna.t__SGB6683	COG1109	s__Finegoldia_magna	15.0321	4.19913	7.30586	0	0	0
COG1115|s__Finegoldia_magna.t__SGB6683	COG1115	s__Finegoldia_magna	167.261	130.773	107.595	0	0	0
COG1117|s__Finegoldia_magna.t__SGB6683	COG1117	s__Finegoldia_magna	3.34045	1.09977	1.32834	0	0	0
COG1145|s__Finegoldia_magna.t__SGB6683	COG1145	s__Finegoldia_magna	16.4637	16.4966	10.2946	0	0	0
COG1155|s__Finegoldia_magna.t__SGB6683	COG1155	s__Finegoldia_magna	12.0495	9.29808	7.52725	0	0	0
COG1164|s__Finegoldia_magna.t__SGB6683	COG1164	s__Finegoldia_magna	33.6431	15.4968	15.4973	0	0	0
COG1181|s__Finegoldia_magna.t__SGB6683	COG1181	s__Finegoldia_magna	2.14743	1.59967	2.32459	0	0	0
COG1269|s__Finegoldia_magna.t__SGB6683	COG1269	s__Finegoldia_magna	10.0214	6.49866	6.531	0	0	0
COG1301|s__Finegoldia_magna.t__SGB6683	COG1301	s__Finegoldia_magna	4.77207	4.19913	2.87807	0	0	0
COG1328|s__Finegoldia_magna.t__SGB6683	COG1328	s__Finegoldia_magna	27.7973	10.2979	9.85184	0	0	0
COG1362|s__Finegoldia_magna.t__SGB6683	COG1362	s__Finegoldia_magna	12.0495	7.49845	6.86308	0	0	0
COG1394|s__Finegoldia_magna.t__SGB6683	COG1394	s__Finegoldia_magna	9.30555	6.69862	2.98876	0	0	0
COG1461|s__Finegoldia_magna.t__SGB6683	COG1461	s__Finegoldia_magna	11.453	7.99835	5.53474	0	0	0
COG1488|s__Finegoldia_magna.t__SGB6683	COG1488	s__Finegoldia_magna	6.4423	4.29911	1.77112	0	0	0
COG1528|s__Finegoldia_magna.t__SGB6683	COG1528	s__Finegoldia_magna	64.423	31.8934	27.3416	0	0	0
COG1592|s__Finegoldia_magna.t__SGB6683	COG1592	s__Finegoldia_magna	13.9583	7.09853	3.32085	0	0	0
COG1775|s__Finegoldia_magna.t__SGB6683	COG1775	s__Finegoldia_magna	13.9583	7.09854	4.75988	0	0	0
COG1893|s__Finegoldia_magna.t__SGB6683	COG1893	s__Finegoldia_magna	4.29487	2.79942	4.53849	0	0	0
COG1894|s__Finegoldia_magna.t__SGB6683	COG1894	s__Finegoldia_magna	16.4637	16.4966	10.2946	0	0	0
COG1947|s__Finegoldia_magna.t__SGB6683	COG1947	s__Finegoldia_magna	6.2037	3.29932	2.43529	0	0	0
COG2209|s__Finegoldia_magna.t__SGB6683	COG2209	s__Finegoldia_magna	2.98255	2.29953	1.66042	0	0	0
COG2233|s__Finegoldia_magna.t__SGB6683	COG2233	s__Finegoldia_magna	5.48789	4.19913	3.32085	0	0	0
COG2820|s__Finegoldia_magna.t__SGB6683	COG2820	s__Finegoldia_magna	6.6809	2.29953	2.76737	0	0	0
COG2871|s__Finegoldia_magna.t__SGB6683	COG2871	s__Finegoldia_magna	4.29487	2.8994	2.54598	0	0	0
COG3037|s__Finegoldia_magna.t__SGB6683	COG3037	s__Finegoldia_magna	28.8711	19.6959	19.2609	0	0	0
COG3601|s__Finegoldia_magna.t__SGB6683	COG3601	s__Finegoldia_magna	31.1378	10.0979	11.955	0	0	0
COG3848|s__Finegoldia_magna.t__SGB6683	COG3848	s__Finegoldia_magna	6.80021	3.8992	3.54224	0	0	0
COG3853|s__Finegoldia_magna.t__SGB6683	COG3853	s__Finegoldia_magna	10.8565	3.79922	4.87057	0	0	0
COG3855|s__Finegoldia_magna.t__SGB6683	COG3855	s__Finegoldia_magna	14.3162	6.89858	5.42405	0	0	0
COG4166|s__Finegoldia_magna.t__SGB6683	COG4166	s__Finegoldia_magna	156.047	99.4795	91.3233	0	0	0
COG4608|s__Finegoldia_magna.t__SGB6683	COG4608	s__Finegoldia_magna	19.0883	7.99835	6.4203	0	0	0
COG4657|s__Finegoldia_magna.t__SGB6683	COG4657	s__Finegoldia_magna	1.07372	1.99959	0.553474	0	0	0
COG4658|s__Finegoldia_magna.t__SGB6683	COG4658	s__Finegoldia_magna	2.86324	2.59946	2.76737	0	0	0
COG4659|s__Finegoldia_magna.t__SGB6683	COG4659	s__Finegoldia_magna	1.43162	0.799835	0.885559	0	0	0
COG4660|s__Finegoldia_magna.t__SGB6683	COG4660	s__Finegoldia_magna	1.07372	0.699856	0.664169	0	0	0
COG4690|s__Finegoldia_magna.t__SGB6683	COG4690	s__Finegoldia_magna	8.70904	5.39889	4.87057	0	0	0
ENOG410XNUJ|s__Finegoldia_magna.t__SGB6683	ENOG410XNUJ	s__Finegoldia_magna	20.8778	10.4978	12.5085	0	0	0
ENOG410ZX7S|s__Finegoldia_magna.t__SGB6683	ENOG410ZX7S	s__Finegoldia_magna	6.80021	4.09915	3.76363	0	0	0
ENOG4111JMA|s__Finegoldia_magna.t__SGB6683	ENOG4111JMA	s__Finegoldia_magna	124.313	72.0851	59.4432	0	0	0
COG0205|s__Finegoldia_magna.t__SGB6683	COG0205	s__Finegoldia_magna	6.0844	0	2.87807	0	0	0
COG0282|s__Finegoldia_magna.t__SGB6683	COG0282	s__Finegoldia_magna	3.10185	2.29953	0	0	0	0
COG0399|s__Finegoldia_magna.t__SGB6683	COG0399	s__Finegoldia_magna	3.93696	2.49948	0	0	0	0
COG0546|s__Finegoldia_magna.t__SGB6683	COG0546	s__Finegoldia_magna	1.55092	0	1.10695	0	0	0
COG0574|s__Finegoldia_magna.t__SGB6683	COG0574	s__Finegoldia_magna	12.4074	0	6.30961	0	0	0
COG0602|s__Finegoldia_magna.t__SGB6683	COG0602	s__Finegoldia_magna	0.954415	0.599876	0	0	0	0
COG0620|s__Finegoldia_magna.t__SGB6683	COG0620	s__Finegoldia_magna	0	1.99959	1.32834	0	0	0
COG0698|s__Finegoldia_magna.t__SGB6683	COG0698	s__Finegoldia_magna	0	0.999794	0.44278	0	0	0
COG0716|s__Finegoldia_magna.t__SGB6683	COG0716	s__Finegoldia_magna	1.31232	0.299938	0	0	0	0
COG0775|s__Finegoldia_magna.t__SGB6683	COG0775	s__Finegoldia_magna	3.45975	0	1.99251	0	0	0
COG0818|s__Finegoldia_magna.t__SGB6683	COG0818	s__Finegoldia_magna	0.954415	0	0.996254	0	0	0
COG1122|s__Finegoldia_magna.t__SGB6683	COG1122	s__Finegoldia_magna	2.74395	1.69965	0	0	0	0
COG1235|s__Finegoldia_magna.t__SGB6683	COG1235	s__Finegoldia_magna	0	0.699856	0.996254	0	0	0
COG1307|s__Finegoldia_magna.t__SGB6683	COG1307	s__Finegoldia_magna	4.89138	0	1.66042	0	0	0
COG1351|s__Finegoldia_magna.t__SGB6683	COG1351	s__Finegoldia_magna	2.26674	1.59967	0	0	0	0
COG1473|s__Finegoldia_magna.t__SGB6683	COG1473	s__Finegoldia_magna	22.5481	0	8.41281	0	0	0
COG1918|s__Finegoldia_magna.t__SGB6683	COG1918	s__Finegoldia_magna	0.596509	0.299938	0	0	0	0
COG2131|s__Finegoldia_magna.t__SGB6683	COG2131	s__Finegoldia_magna	1.55092	0.599876	0	0	0	0
COG3808|s__Finegoldia_magna.t__SGB6683	COG3808	s__Finegoldia_magna	0	11.3976	9.07698	0	0	0
COG3845|s__Finegoldia_magna.t__SGB6683	COG3845	s__Finegoldia_magna	1.90883	0	2.1032	0	0	0
COG0044|s__Finegoldia_magna.t__SGB6683	COG0044	s__Finegoldia_magna	2.62464	0	0	0	0	0
COG0104|s__Finegoldia_magna.t__SGB6683	COG0104	s__Finegoldia_magna	4.17557	0	0	0	0	0
COG0128|s__Finegoldia_magna.t__SGB6683	COG0128	s__Finegoldia_magna	3.57906	0	0	0	0	0
COG0142|s__Finegoldia_magna.t__SGB6683	COG0142	s__Finegoldia_magna	1.90883	0	0	0	0	0
COG0169|s__Finegoldia_magna.t__SGB6683	COG0169	s__Finegoldia_magna	1.55092	0	0	0	0	0
COG0194|s__Finegoldia_magna.t__SGB6683	COG0194	s__Finegoldia_magna	0.238604	0	0	0	0	0
COG0240|s__Finegoldia_magna.t__SGB6683	COG0240	s__Finegoldia_magna	1.78953	0	0	0	0	0
COG0280|s__Finegoldia_magna.t__SGB6683	COG0280	s__Finegoldia_magna	0	2.3995	0	0	0	0
COG0296|s__Finegoldia_magna.t__SGB6683	COG0296	s__Finegoldia_magna	4.89138	0	0	0	0	0
COG0344|s__Finegoldia_magna.t__SGB6683	COG0344	s__Finegoldia_magna	0.715811	0	0	0	0	0
COG0426|s__Finegoldia_magna.t__SGB6683	COG0426	s__Finegoldia_magna	4.41417	0	0	0	0	0
COG0503|s__Finegoldia_magna.t__SGB6683	COG0503	s__Finegoldia_magna	0	0	0.332085	0	0	0
COG0563|s__Finegoldia_magna.t__SGB6683	COG0563	s__Finegoldia_magna	2.14743	0	0	0	0	0
COG0697|s__Finegoldia_magna.t__SGB6683	COG0697	s__Finegoldia_magna	2.26674	0	0	0	0	0
COG0703|s__Finegoldia_magna.t__SGB6683	COG0703	s__Finegoldia_magna	1.55092	0	0	0	0	0
COG0736|s__Finegoldia_magna.t__SGB6683	COG0736	s__Finegoldia_magna	0.477207	0	0	0	0	0
COG1250|s__Finegoldia_magna.t__SGB6683	COG1250	s__Finegoldia_magna	2.50534	0	0	0	0	0
COG1304|s__Finegoldia_magna.t__SGB6683	COG1304	s__Finegoldia_magna	2.62464	0	0	0	0	0
COG1436|s__Finegoldia_magna.t__SGB6683	COG1436	s__Finegoldia_magna	0	0.599876	0	0	0	0
COG1924|s__Finegoldia_magna.t__SGB6683	COG1924	s__Finegoldia_magna	7.03881	0	0	0	0	0
COG4464|s__Finegoldia_magna.t__SGB6683	COG4464	s__Finegoldia_magna	0.835113	0	0	0	0	0
COG1015|s__Enterococcus_faecalis.t__SGB7962	COG1015	s__Enterococcus_faecalis	8.94764	1.69965	1.77112	0	0	0
COG3591|s__Enterococcus_faecalis.t__SGB7962	COG3591	s__Enterococcus_faecalis	1.78953	0.699856	1.43903	0	0	0
COG1051|s__Enterococcus_faecalis.t__SGB7962	COG1051	s__Enterococcus_faecalis	1.31232	0.299938	0	0	0	0
COG0112|s__Enterococcus_faecalis.t__SGB7962	COG0112	s__Enterococcus_faecalis	2.50534	0	0	0	0	0
COG0125|s__Enterococcus_faecalis.t__SGB7962	COG0125	s__Enterococcus_faecalis	1.67023	0	0	0	0	0
COG0149|s__Enterococcus_faecalis.t__SGB7962	COG0149	s__Enterococcus_faecalis	0	0.699856	0	0	0	0
COG0363|s__Enterococcus_faecalis.t__SGB7962	COG0363	s__Enterococcus_faecalis	6.323	0	0	0	0	0
COG0549|s__Enterococcus_faecalis.t__SGB7962	COG0549	s__Enterococcus_faecalis	1.67023	0	0	0	0	0
COG0588|s__Enterococcus_faecalis.t__SGB7962	COG0588	s__Enterococcus_faecalis	0	0.299938	0	0	0	0
COG1117|s__Enterococcus_faecalis.t__SGB7962	COG1117	s__Enterococcus_faecalis	0	0	0.553474	0	0	0
COG1122|s__Enterococcus_faecalis.t__SGB7962	COG1122	s__Enterococcus_faecalis	0.835113	0	0	0	0	0
COG1181|s__Enterococcus_faecalis.t__SGB7962	COG1181	s__Enterococcus_faecalis	6.0844	0	0	0	0	0
COG2918|s__Enterococcus_faecalis.t__SGB7962	COG2918	s__Enterococcus_faecalis	6.0844	0	0	0	0	0
COG0656|s__Cutibacterium_acnes.t__SGB16955	COG0656	s__Cutibacterium_acnes	0	0.699856	0	0	0	0
COG0029|s__Corynebacterium_vitaeruminis.t__SGB33692	COG0029	s__Corynebacterium_vitaeruminis	0	0.0999794	0	0	0	0
COG0044|s__Corynebacterium_vitaeruminis.t__SGB33692	COG0044	s__Corynebacterium_vitaeruminis	0	21.9955	0	0	0	0
COG0058|s__Corynebacterium_vitaeruminis.t__SGB33692	COG0058	s__Corynebacterium_vitaeruminis	0	0.299938	0	0	0	0
COG0061|s__Corynebacterium_vitaeruminis.t__SGB33692	COG0061	s__Corynebacterium_vitaeruminis	0	43.9909	0	0	0	0
COG0062|s__Corynebacterium_vitaeruminis.t__SGB33692	COG0062	s__Corynebacterium_vitaeruminis	0	2.99938	0	0	0	0
COG0063|s__Corynebacterium_vitaeruminis.t__SGB33692	COG0063	s__Corynebacterium_vitaeruminis	0	2.99938	0	0	0	0
COG0105|s__Corynebacterium_vitaeruminis.t__SGB33692	COG0105	s__Corynebacterium_vitaeruminis	0	7.69841	0	0	0	0
COG0109|s__Corynebacterium_vitaeruminis.t__SGB33692	COG0109	s__Corynebacterium_vitaeruminis	0	63.8868	0	0	0	0
COG0147|s__Corynebacterium_vitaeruminis.t__SGB33692	COG0147	s__Corynebacterium_vitaeruminis	0	4.29911	0	0	0	0
COG0179|s__Corynebacterium_vitaeruminis.t__SGB33692	COG0179	s__Corynebacterium_vitaeruminis	0	7.59843	0	0	0	0
COG0213|s__Corynebacterium_vitaeruminis.t__SGB33692	COG0213	s__Corynebacterium_vitaeruminis	0	7.19851	0	0	0	0
COG0214|s__Corynebacterium_vitaeruminis.t__SGB33692	COG0214	s__Corynebacterium_vitaeruminis	0	1.49969	0	0	0	0
COG0289|s__Corynebacterium_vitaeruminis.t__SGB33692	COG0289	s__Corynebacterium_vitaeruminis	0	28.1942	0	0	0	0
COG0308|s__Corynebacterium_vitaeruminis.t__SGB33692	COG0308	s__Corynebacterium_vitaeruminis	0	193.96	0	0	0	0
COG0340|s__Corynebacterium_vitaeruminis.t__SGB33692	COG0340	s__Corynebacterium_vitaeruminis	0	6.2987	0	0	0	0
COG0469|s__Corynebacterium_vitaeruminis.t__SGB33692	COG0469	s__Corynebacterium_vitaeruminis	0	207.657	0	0	0	0
COG0473|s__Corynebacterium_vitaeruminis.t__SGB33692	COG0473	s__Corynebacterium_vitaeruminis	0	17.6964	0	0	0	0
COG0596|s__Corynebacterium_vitaeruminis.t__SGB33692	COG0596	s__Corynebacterium_vitaeruminis	0	34.2929	0	0	0	0
COG0614|s__Corynebacterium_vitaeruminis.t__SGB33692	COG0614	s__Corynebacterium_vitaeruminis	0	69.5857	0	0	0	0
COG0624|s__Corynebacterium_vitaeruminis.t__SGB33692	COG0624	s__Corynebacterium_vitaeruminis	0	0.0999794	0	0	0	0
COG0671|s__Corynebacterium_vitaeruminis.t__SGB33692	COG0671	s__Corynebacterium_vitaeruminis	0	0.0999794	0	0	0	0
COG1024|s__Corynebacterium_vitaeruminis.t__SGB33692	COG1024	s__Corynebacterium_vitaeruminis	0	4.59905	0	0	0	0
COG1028|s__Corynebacterium_vitaeruminis.t__SGB33692	COG1028	s__Corynebacterium_vitaeruminis	0	102.379	0	0	0	0
COG1104|s__Corynebacterium_vitaeruminis.t__SGB33692	COG1104	s__Corynebacterium_vitaeruminis	0	0.299938	0	0	0	0
COG1109|s__Corynebacterium_vitaeruminis.t__SGB33692	COG1109	s__Corynebacterium_vitaeruminis	0	0.899814	0	0	0	0
COG1250|s__Corynebacterium_vitaeruminis.t__SGB33692	COG1250	s__Corynebacterium_vitaeruminis	0	7.59843	0	0	0	0
COG1263|s__Corynebacterium_vitaeruminis.t__SGB33692	COG1263	s__Corynebacterium_vitaeruminis	0	122.775	0	0	0	0
COG1435|s__Corynebacterium_vitaeruminis.t__SGB33692	COG1435	s__Corynebacterium_vitaeruminis	0	71.3853	0	0	0	0
COG1488|s__Corynebacterium_vitaeruminis.t__SGB33692	COG1488	s__Corynebacterium_vitaeruminis	0	0.799835	0	0	0	0
COG1893|s__Corynebacterium_vitaeruminis.t__SGB33692	COG1893	s__Corynebacterium_vitaeruminis	0	4.79901	0	0	0	0
COG2116|s__Corynebacterium_vitaeruminis.t__SGB33692	COG2116	s__Corynebacterium_vitaeruminis	0	3.79922	0	0	0	0
COG2190|s__Corynebacterium_vitaeruminis.t__SGB33692	COG2190	s__Corynebacterium_vitaeruminis	0	122.775	0	0	0	0
COG4799|s__Corynebacterium_vitaeruminis.t__SGB33692	COG4799	s__Corynebacterium_vitaeruminis	0	52.4891	0	0	0	0
COG0029|s__Corynebacterium_amycolatum.t__SGB17036	COG0029	s__Corynebacterium_amycolatum	32.808	54.5887	54.794	0	0	0
COG0044|s__Corynebacterium_amycolatum.t__SGB17036	COG0044	s__Corynebacterium_amycolatum	49.9875	66.0864	69.0736	0	0	0
COG0054|s__Corynebacterium_amycolatum.t__SGB17036	COG0054	s__Corynebacterium_amycolatum	27.4394	42.0913	46.9346	0	0	0
COG0058|s__Corynebacterium_amycolatum.t__SGB17036	COG0058	s__Corynebacterium_amycolatum	171.914	211.456	203.236	0	0	0
COG0061|s__Corynebacterium_amycolatum.t__SGB17036	COG0061	s__Corynebacterium_amycolatum	17.6567	15.1969	36.9721	0	0	0
COG0062|s__Corynebacterium_amycolatum.t__SGB17036	COG0062	s__Corynebacterium_amycolatum	27.5587	38.2921	47.7095	0	0	0
COG0063|s__Corynebacterium_amycolatum.t__SGB17036	COG0063	s__Corynebacterium_amycolatum	27.5587	38.2921	47.7095	0	0	0
COG0105|s__Corynebacterium_amycolatum.t__SGB17036	COG0105	s__Corynebacterium_amycolatum	65.0195	92.5809	105.935	0	0	0
COG0109|s__Corynebacterium_amycolatum.t__SGB17036	COG0109	s__Corynebacterium_amycolatum	95.2029	47.7901	133.719	0	0	0
COG0142|s__Corynebacterium_amycolatum.t__SGB17036	COG0142	s__Corynebacterium_amycolatum	44.8575	107.078	101.729	0	0	0
COG0147|s__Corynebacterium_amycolatum.t__SGB17036	COG0147	s__Corynebacterium_amycolatum	47.1242	55.7885	55.4581	0	0	0
COG0153|s__Corynebacterium_amycolatum.t__SGB17036	COG0153	s__Corynebacterium_amycolatum	59.8895	89.2816	85.4564	0	0	0
COG0179|s__Corynebacterium_amycolatum.t__SGB17036	COG0179	s__Corynebacterium_amycolatum	24.4569	29.7939	37.1935	0	0	0
COG0213|s__Corynebacterium_amycolatum.t__SGB17036	COG0213	s__Corynebacterium_amycolatum	27.678	45.6906	44.61	0	0	0
COG0214|s__Corynebacterium_amycolatum.t__SGB17036	COG0214	s__Corynebacterium_amycolatum	25.7692	25.9946	30.109	0	0	0
COG0289|s__Corynebacterium_amycolatum.t__SGB17036	COG0289	s__Corynebacterium_amycolatum	72.0583	51.0895	85.8992	0	0	0
COG0308|s__Corynebacterium_amycolatum.t__SGB17036	COG0308	s__Corynebacterium_amycolatum	94.7257	27.8942	122.761	0	0	0
COG0311|s__Corynebacterium_amycolatum.t__SGB17036	COG0311	s__Corynebacterium_amycolatum	13.7197	17.2964	20.0358	0	0	0
COG0340|s__Corynebacterium_amycolatum.t__SGB17036	COG0340	s__Corynebacterium_amycolatum	6.323	13.9971	13.5048	0	0	0
COG0469|s__Corynebacterium_amycolatum.t__SGB17036	COG0469	s__Corynebacterium_amycolatum	350.748	283.042	401.601	0	0	0
COG0473|s__Corynebacterium_amycolatum.t__SGB17036	COG0473	s__Corynebacterium_amycolatum	33.0466	41.0915	41.8427	0	0	0
COG0503|s__Corynebacterium_amycolatum.t__SGB17036	COG0503	s__Corynebacterium_amycolatum	28.2745	28.6941	29.9983	0	0	0
COG0511|s__Corynebacterium_amycolatum.t__SGB17036	COG0511	s__Corynebacterium_amycolatum	49.7489	54.9887	56.5651	0	0	0
COG0596|s__Corynebacterium_amycolatum.t__SGB17036	COG0596	s__Corynebacterium_amycolatum	34.7168	27.9942	69.295	0	0	0
COG0614|s__Corynebacterium_amycolatum.t__SGB17036	COG0614	s__Corynebacterium_amycolatum	116.558	122.275	170.802	0	0	0
COG0624|s__Corynebacterium_amycolatum.t__SGB17036	COG0624	s__Corynebacterium_amycolatum	2.98255	7.79839	8.52351	0	0	0
COG0656|s__Corynebacterium_amycolatum.t__SGB17036	COG0656	s__Corynebacterium_amycolatum	18.6111	24.6949	33.7619	0	0	0
COG0671|s__Corynebacterium_amycolatum.t__SGB17036	COG0671	s__Corynebacterium_amycolatum	20.162	39.1919	42.2854	0	0	0
COG0697|s__Corynebacterium_amycolatum.t__SGB17036	COG0697	s__Corynebacterium_amycolatum	5.48789	19.596	16.8256	0	0	0
COG0853|s__Corynebacterium_amycolatum.t__SGB17036	COG0853	s__Corynebacterium_amycolatum	5.36858	12.2975	10.516	0	0	0
COG1011|s__Corynebacterium_amycolatum.t__SGB17036	COG1011	s__Corynebacterium_amycolatum	1.78953	0.999794	0.885559	0	0	0
COG1020|s__Corynebacterium_amycolatum.t__SGB17036	COG1020	s__Corynebacterium_amycolatum	366.376	653.165	648.229	0	0	0
COG1024|s__Corynebacterium_amycolatum.t__SGB17036	COG1024	s__Corynebacterium_amycolatum	55.1175	87.8819	83.9067	0	0	0
COG1028|s__Corynebacterium_amycolatum.t__SGB17036	COG1028	s__Corynebacterium_amycolatum	70.9846	98.2797	167.371	0	0	0
COG1063|s__Corynebacterium_amycolatum.t__SGB17036	COG1063	s__Corynebacterium_amycolatum	13.839	16.5966	18.0433	0	0	0
COG1109|s__Corynebacterium_amycolatum.t__SGB17036	COG1109	s__Corynebacterium_amycolatum	11.2144	18.9961	18.7074	0	0	0
COG1117|s__Corynebacterium_amycolatum.t__SGB17036	COG1117	s__Corynebacterium_amycolatum	5.36858	8.89816	12.1764	0	0	0
COG1122|s__Corynebacterium_amycolatum.t__SGB17036	COG1122	s__Corynebacterium_amycolatum	13.4811	36.2925	35.7544	0	0	0
COG1250|s__Corynebacterium_amycolatum.t__SGB17036	COG1250	s__Corynebacterium_amycolatum	78.262	77.8839	98.6291	0	0	0
COG1263|s__Corynebacterium_amycolatum.t__SGB17036	COG1263	s__Corynebacterium_amycolatum	188.497	172.864	134.716	0	0	0
COG1435|s__Corynebacterium_amycolatum.t__SGB17036	COG1435	s__Corynebacterium_amycolatum	40.9205	7.89837	72.9479	0	0	0
COG1488|s__Corynebacterium_amycolatum.t__SGB17036	COG1488	s__Corynebacterium_amycolatum	25.6499	37.3923	34.3154	0	0	0
COG1502|s__Corynebacterium_amycolatum.t__SGB17036	COG1502	s__Corynebacterium_amycolatum	25.1727	30.4937	34.3154	0	0	0
COG1893|s__Corynebacterium_amycolatum.t__SGB17036	COG1893	s__Corynebacterium_amycolatum	16.583	20.0959	22.0283	0	0	0
COG1940|s__Corynebacterium_amycolatum.t__SGB17036	COG1940	s__Corynebacterium_amycolatum	5.48789	9.09812	9.29837	0	0	0
COG2017|s__Corynebacterium_amycolatum.t__SGB17036	COG2017	s__Corynebacterium_amycolatum	25.1727	33.3931	36.0865	0	0	0
COG2190|s__Corynebacterium_amycolatum.t__SGB17036	COG2190	s__Corynebacterium_amycolatum	188.497	172.864	134.716	0	0	0
COG2329|s__Corynebacterium_amycolatum.t__SGB17036	COG2329	s__Corynebacterium_amycolatum	2.50534	2.79942	3.87432	0	0	0
COG4799|s__Corynebacterium_amycolatum.t__SGB17036	COG4799	s__Corynebacterium_amycolatum	155.331	143.87	204.343	0	0	0
COG2116|s__Corynebacterium_amycolatum.t__SGB17036	COG2116	s__Corynebacterium_amycolatum	0	1.69965	3.54224	0	0	0
COG1104|s__Corynebacterium_amycolatum.t__SGB17036	COG1104	s__Corynebacterium_amycolatum	0	17.0965	0	0	0	0
COG0280|s__Anaerococcus_jeddahensis.t__SGB6665	COG0280	s__Anaerococcus_jeddahensis	12.1688	4.39909	3.76363	0	0	0
COG0282|s__Anaerococcus_jeddahensis.t__SGB6665	COG0282	s__Anaerococcus_jeddahensis	3.69836	1.59967	1.66042	0	0	0
COG0296|s__Anaerococcus_jeddahensis.t__SGB6665	COG0296	s__Anaerococcus_jeddahensis	13.4811	5.19893	3.98502	0	0	0
COG0297|s__Anaerococcus_jeddahensis.t__SGB6665	COG0297	s__Anaerococcus_jeddahensis	10.26	4.39909	3.87432	0	0	0
COG0448|s__Anaerococcus_jeddahensis.t__SGB6665	COG0448	s__Anaerococcus_jeddahensis	18.6111	7.89837	7.52725	0	0	0
COG0493|s__Anaerococcus_jeddahensis.t__SGB6665	COG0493	s__Anaerococcus_jeddahensis	8.35113	5.49887	6.4203	0	0	0
COG0503|s__Anaerococcus_jeddahensis.t__SGB6665	COG0503	s__Anaerococcus_jeddahensis	2.74394	0.399917	0.553474	0	0	0
COG0537|s__Anaerococcus_jeddahensis.t__SGB6665	COG0537	s__Anaerococcus_jeddahensis	6.6809	1.49969	0.774864	0	0	0
COG0549|s__Anaerococcus_jeddahensis.t__SGB6665	COG0549	s__Anaerococcus_jeddahensis	5.36858	2.3995	2.98876	0	0	0
COG0554|s__Anaerococcus_jeddahensis.t__SGB6665	COG0554	s__Anaerococcus_jeddahensis	14.6741	7.89837	5.42405	0	0	0
COG0574|s__Anaerococcus_jeddahensis.t__SGB6665	COG0574	s__Anaerococcus_jeddahensis	33.8817	14.497	11.0695	0	0	0
COG0580|s__Anaerococcus_jeddahensis.t__SGB6665	COG0580	s__Anaerococcus_jeddahensis	18.7304	6.2987	8.52351	0	0	0
COG0624|s__Anaerococcus_jeddahensis.t__SGB6665	COG0624	s__Anaerococcus_jeddahensis	14.6741	7.39847	6.4203	0	0	0
COG0636|s__Anaerococcus_jeddahensis.t__SGB6665	COG0636	s__Anaerococcus_jeddahensis	1.31232	1.29973	1.54973	0	0	0
COG0674|s__Anaerococcus_jeddahensis.t__SGB6665	COG0674	s__Anaerococcus_jeddahensis	60.486	23.3952	21.6962	0	0	0
COG1013|s__Anaerococcus_jeddahensis.t__SGB6665	COG1013	s__Anaerococcus_jeddahensis	60.486	23.3952	21.6962	0	0	0
COG1014|s__Anaerococcus_jeddahensis.t__SGB6665	COG1014	s__Anaerococcus_jeddahensis	60.486	23.3952	21.6962	0	0	0
COG1155|s__Anaerococcus_jeddahensis.t__SGB6665	COG1155	s__Anaerococcus_jeddahensis	11.453	5.69882	2.76737	0	0	0
COG1156|s__Anaerococcus_jeddahensis.t__SGB6665	COG1156	s__Anaerococcus_jeddahensis	17.5374	10.0979	8.08073	0	0	0
COG1164|s__Anaerococcus_jeddahensis.t__SGB6665	COG1164	s__Anaerococcus_jeddahensis	5.12998	1.69965	2.87807	0	0	0
COG1301|s__Anaerococcus_jeddahensis.t__SGB6665	COG1301	s__Anaerococcus_jeddahensis	42.1136	16.3966	15.3866	0	0	0
COG1394|s__Anaerococcus_jeddahensis.t__SGB6665	COG1394	s__Anaerococcus_jeddahensis	6.4423	2.49948	2.43528	0	0	0
COG1521|s__Anaerococcus_jeddahensis.t__SGB6665	COG1521	s__Anaerococcus_jeddahensis	2.98255	0.699856	0.885559	0	0	0
COG1592|s__Anaerococcus_jeddahensis.t__SGB6665	COG1592	s__Anaerococcus_jeddahensis	11.3337	6.39868	6.30961	0	0	0
COG1760|s__Anaerococcus_jeddahensis.t__SGB6665	COG1760	s__Anaerococcus_jeddahensis	5.96509	2.09957	1.88181	0	0	0
COG1773|s__Anaerococcus_jeddahensis.t__SGB6665	COG1773	s__Anaerococcus_jeddahensis	0.596509	0.199959	0.332085	0	0	0
COG2080|s__Anaerococcus_jeddahensis.t__SGB6665	COG2080	s__Anaerococcus_jeddahensis	25.8885	9.39806	10.8481	0	0	0
COG2233|s__Anaerococcus_jeddahensis.t__SGB6665	COG2233	s__Anaerococcus_jeddahensis	8.47043	2.3995	3.09946	0	0	0
COG3716|s__Anaerococcus_jeddahensis.t__SGB6665	COG3716	s__Anaerococcus_jeddahensis	3.34045	3.09936	1.32834	0	0	0
COG4656|s__Anaerococcus_jeddahensis.t__SGB6665	COG4656	s__Anaerococcus_jeddahensis	4.17557	1.89961	1.54973	0	0	0
COG0192|s__Anaerococcus_jeddahensis.t__SGB6665	COG0192	s__Anaerococcus_jeddahensis	2.74394	1.19975	0	0	0	0
COG0402|s__Anaerococcus_jeddahensis.t__SGB6665	COG0402	s__Anaerococcus_jeddahensis	7.63532	2.79942	0	0	0	0
COG0426|s__Anaerococcus_jeddahensis.t__SGB6665	COG0426	s__Anaerococcus_jeddahensis	2.62464	0.999794	0	0	0	0
COG0428|s__Anaerococcus_jeddahensis.t__SGB6665	COG0428	s__Anaerococcus_jeddahensis	4.29487	0	0.996254	0	0	0
COG0474|s__Anaerococcus_jeddahensis.t__SGB6665	COG0474	s__Anaerococcus_jeddahensis	5.24928	2.59946	0	0	0	0
COG0601|s__Anaerococcus_jeddahensis.t__SGB6665	COG0601	s__Anaerococcus_jeddahensis	4.89138	1.59967	0	0	0	0
COG1171|s__Anaerococcus_jeddahensis.t__SGB6665	COG1171	s__Anaerococcus_jeddahensis	13.1232	1.09977	0	0	0	0
COG1227|s__Anaerococcus_jeddahensis.t__SGB6665	COG1227	s__Anaerococcus_jeddahensis	1.78953	1.29973	0	0	0	0
COG1757|s__Anaerococcus_jeddahensis.t__SGB6665	COG1757	s__Anaerococcus_jeddahensis	5.36858	1.69965	0	0	0	0
COG2116|s__Anaerococcus_jeddahensis.t__SGB6665	COG2116	s__Anaerococcus_jeddahensis	6.80021	2.29953	0	0	0	0
COG2878|s__Anaerococcus_jeddahensis.t__SGB6665	COG2878	s__Anaerococcus_jeddahensis	2.98255	0	1.77112	0	0	0
COG3585|s__Anaerococcus_jeddahensis.t__SGB6665	COG3585	s__Anaerococcus_jeddahensis	0.835113	0.599876	0	0	0	0
COG3715|s__Anaerococcus_jeddahensis.t__SGB6665	COG3715	s__Anaerococcus_jeddahensis	2.50534	3.3993	0	0	0	0
COG0054|s__Anaerococcus_jeddahensis.t__SGB6665	COG0054	s__Anaerococcus_jeddahensis	0.954415	0	0	0	0	0
COG0329|s__Anaerococcus_jeddahensis.t__SGB6665	COG0329	s__Anaerococcus_jeddahensis	0	0	0.44278	0	0	0
COG0370|s__Anaerococcus_jeddahensis.t__SGB6665	COG0370	s__Anaerococcus_jeddahensis	2.62464	0	0	0	0	0
COG0444|s__Anaerococcus_jeddahensis.t__SGB6665	COG0444	s__Anaerococcus_jeddahensis	2.38604	0	0	0	0	0
COG0469|s__Anaerococcus_jeddahensis.t__SGB6665	COG0469	s__Anaerococcus_jeddahensis	3.57906	0	0	0	0	0
COG1173|s__Anaerococcus_jeddahensis.t__SGB6665	COG1173	s__Anaerococcus_jeddahensis	3.45975	0	0	0	0	0
COG1175|s__Anaerococcus_jeddahensis.t__SGB6665	COG1175	s__Anaerococcus_jeddahensis	2.74394	0	0	0	0	0
COG1263|s__Anaerococcus_jeddahensis.t__SGB6665	COG1263	s__Anaerococcus_jeddahensis	3.10185	0	0	0	0	0
COG1653|s__Anaerococcus_jeddahensis.t__SGB6665	COG1653	s__Anaerococcus_jeddahensis	2.26674	0	0	0	0	0
COG2059|s__Anaerococcus_jeddahensis.t__SGB6665	COG2059	s__Anaerococcus_jeddahensis	0	0	0.22139	0	0	0
COG3808|s__Anaerococcus_jeddahensis.t__SGB6665	COG3808	s__Anaerococcus_jeddahensis	7.63532	0	0	0	0	0
COG3848|s__Anaerococcus_jeddahensis.t__SGB6665	COG3848	s__Anaerococcus_jeddahensis	3.57906	0	0	0	0	0
COG4149|s__Anaerococcus_jeddahensis.t__SGB6665	COG4149	s__Anaerococcus_jeddahensis	0	0.599876	0	0	0	0
COG4658|s__Anaerococcus_jeddahensis.t__SGB6665	COG4658	s__Anaerococcus_jeddahensis	0	0.699856	0	0	0	0
COG4660|s__Anaerococcus_jeddahensis.t__SGB6665	COG4660	s__Anaerococcus_jeddahensis	0.477207	0	0	0	0	0

## Sheet: SA1SixMem1_COG_ID_anotations
Dataset S3F: Showing the annotation of the COG IDs within the AS range in both the S. aureus mono-culture and the 6-Member.
We pulled the anotations of these organisms from NCBI and MAGE
COGID	Sa_48H_wlm	sixmem_wlm	Meta	Main	Sa_48H_wlm_Z	Sa_48H_wlm_AS	sixmem_wlm_Z	sixmem_wlm_AS	Sa_Product	GBS_Annotation	Coryne_Annotation.y	Fm_Annotation.x	Ah_Annotation.y	Cacnes_Annotation
COG0757	1	1	Metabolism	Amino acid transport and metabolism	-0.2128	1	-0.2128	1	NA	NA	3-dehydroquinate dehydratase, type II	3-dehydroquinate dehydratase, type II	NA	3-dehydroquinate dehydratase, type II
COG0337	1	1	Metabolism	Amino acid transport and metabolism	-0.3231	1	-0.3083	1	3-dehydroquinate synthetase	3-dehydroquinate synthetase	3-dehydroquinate synthetase	3-dehydroquinate synthetase	NA	3-dehydroquinate synthetase
COG0289	1	1	Metabolism	Amino acid transport and metabolism	-0.2552	1	1.6158	1	4-hydroxy-tetrahydrodipicolinate reductase	NA	4-hydroxy-tetrahydrodipicolinate reductase	NA	NA	4-hydroxy-tetrahydrodipicolinate reductase
COG0329	1	1	Metabolism	Amino acid transport and metabolism	-0.5599	1	-0.5423	1	4-hydroxy-tetrahydrodipicolinate synthase/N-acetylneuraminate lyase	4-hydroxy-tetrahydrodipicolinate synthase/N-acetylneuraminate lyase	4-hydroxy-tetrahydrodipicolinate synthase/N-acetylneuraminate lyase	NA	NA	4-hydroxy-tetrahydrodipicolinate synthase/N-acetylneuraminate lyase
COG0128	1	1	Metabolism	Amino acid transport and metabolism	-0.3367	1	-0.1946	1	5-enolpyruvylshikimate-3-phosphate synthase	5-enolpyruvylshikimate-3-phosphate synthase	5-enolpyruvylshikimate-3-phosphate synthase	5-enolpyruvylshikimate-3-phosphate synthase	NA	5-enolpyruvylshikimate-3-phosphate synthase
COG0444	1	1	Metabolism	Amino acid transport and metabolism	0.1735	1	-0.2892	1	ABC-type dipeptide/oligopeptide/nickel transport system, ATPase component	ABC-type dipeptide/oligopeptide/nickel transport system, ATPase component	ABC-type dipeptide/oligopeptide/nickel transport system, ATPase component	ABC-type dipeptide/oligopeptide/nickel transport system, ATPase component	ABC-type dipeptide/oligopeptide/nickel transport system, ATPase component	ABC-type dipeptide/oligopeptide/nickel transport system, ATPase component
COG0444	1	1	Metabolism	Amino acid transport and metabolism	0.1735	1	-0.2892	1	ABC-type dipeptide/oligopeptide/nickel transport system, ATPase component	Dipeptide transport ATP-binding protein DppD (TC 3.A.1.5.2)	ABC-type dipeptide/oligopeptide/nickel transport system, ATPase component	ABC-type dipeptide/oligopeptide/nickel transport system, ATPase component	ABC-type dipeptide/oligopeptide/nickel transport system, ATPase component	ABC-type dipeptide/oligopeptide/nickel transport system, ATPase component
COG0444	1	1	Metabolism	Amino acid transport and metabolism	0.1735	1	-0.2892	1	peptide ABC transporter ATP-binding protein	ABC-type dipeptide/oligopeptide/nickel transport system, ATPase component	ABC-type dipeptide/oligopeptide/nickel transport system, ATPase component	ABC-type dipeptide/oligopeptide/nickel transport system, ATPase component	ABC-type dipeptide/oligopeptide/nickel transport system, ATPase component	ABC-type dipeptide/oligopeptide/nickel transport system, ATPase component
COG0444	1	1	Metabolism	Amino acid transport and metabolism	0.1735	1	-0.2892	1	peptide ABC transporter ATP-binding protein	Dipeptide transport ATP-binding protein DppD (TC 3.A.1.5.2)	ABC-type dipeptide/oligopeptide/nickel transport system, ATPase component	ABC-type dipeptide/oligopeptide/nickel transport system, ATPase component	ABC-type dipeptide/oligopeptide/nickel transport system, ATPase component	ABC-type dipeptide/oligopeptide/nickel transport system, ATPase component
COG0601	1	1	Metabolism	Amino acid transport and metabolism	0.6919	1	-0.1688	1	ABC-type dipeptide/oligopeptide/nickel transport system, permease component	ABC-type dipeptide/oligopeptide/nickel transport system, permease component	ABC-type dipeptide/oligopeptide/nickel transport system, permease component	ABC-type dipeptide/oligopeptide/nickel transport system, permease component	ABC-type dipeptide/oligopeptide/nickel transport system, permease component	ABC-type dipeptide/oligopeptide/nickel transport system, permease component
COG1173	1	1	Metabolism	Amino acid transport and metabolism	0.3492	1	-0.2561	1	ABC-type dipeptide/oligopeptide/nickel transport system, permease component	ABC-type dipeptide/oligopeptide/nickel transport system, permease component	ABC-type dipeptide/oligopeptide/nickel transport system, permease component	ABC-type dipeptide/oligopeptide/nickel transport system, permease component	ABC-type dipeptide/oligopeptide/nickel transport system, permease component	ABC-type dipeptide/oligopeptide/nickel transport system, permease component
COG1135	1	1	Metabolism	Amino acid transport and metabolism	0.7142	1	0.9378	1	ABC-type methionine transport system, ATPase component	ABC-type methionine transport system, ATPase component	ABC-type methionine transport system, ATPase component	ABC-type methionine transport system, ATPase component	ABC-type methionine transport system, ATPase component	ABC-type methionine transport system, ATPase component
COG4608	1	1	Metabolism	Amino acid transport and metabolism	-0.2031	1	-0.0309	1	oligopeptide ABC transporter ATP-binding protein	oligopeptide ABC transporter (ATP-binding protein)	NA	NA	ABC-type oligopeptide transport system, ATPase component	ABC-type oligopeptide transport system, ATPase component
COG4166	1	1	Metabolism	Amino acid transport and metabolism	-0.288	1	0.6993	1	ABC-type oligopeptide transport system, periplasmic component	ABC-type oligopeptide transport system, periplasmic component	ABC-type oligopeptide transport system, periplasmic component	ABC-type oligopeptide transport system, periplasmic component	ABC-type oligopeptide transport system, periplasmic component	ABC-type oligopeptide transport system, periplasmic component
COG0747	1	1	Metabolism	Amino acid transport and metabolism	0.4093	1	-0.1854	1	ABC-type transport system, periplasmic component	ABC-type transport system, periplasmic component	ABC-type transport system, periplasmic component	ABC-type transport system, periplasmic component	ABC-type transport system, periplasmic component	ABC-type transport system, periplasmic component
COG0624	1	1	Metabolism	Amino acid transport and metabolism	-0.2143	1	1.0586	1	Acetylornithine deacetylase/Succinyl-diaminopimelate desuccinylase or related deacylase	Acetylornithine deacetylase/Succinyl-diaminopimelate desuccinylase or related deacylase	Acetylornithine deacetylase/Succinyl-diaminopimelate desuccinylase or related deacylase	NA	Acetylornithine deacetylase/Succinyl-diaminopimelate desuccinylase or related deacylase	Acetylornithine deacetylase/Succinyl-diaminopimelate desuccinylase or related deacylase
COG0697	1	1	Metabolism	Amino acid transport and metabolism	-0.4049	1	-0.1598	1	Amino acid export permease, drug/metabolite transporter (DMT) superfamily	Amino acid export permease, drug/metabolite transporter (DMT) superfamily	Amino acid export permease, drug/metabolite transporter (DMT) superfamily	Amino acid export permease, drug/metabolite transporter (DMT) superfamily	Amino acid export permease, drug/metabolite transporter (DMT) superfamily	Amino acid export permease, drug/metabolite transporter (DMT) superfamily
COG0814	1	1	Metabolism	Amino acid transport and metabolism	-0.2374	1	-0.2303	1	NA	NA	Amino acid permease	NA	NA	Amino acid permease
COG0308	1	1	Metabolism	Amino acid transport and metabolism	-1.715	1	-1.1369	1	NA	Aminopeptidase N, contains DUF3458 domain	Aminopeptidase N, contains DUF3458 domain	NA	NA	Aminopeptidase N, contains DUF3458 domain
COG0147	1	1	Metabolism	Amino acid transport and metabolism	-0.2803	1	0.9781	1	Anthranilate/para-aminobenzoate synthases component I	Anthranilate/para-aminobenzoate synthases component I	Anthranilate/para-aminobenzoate synthases component I	Anthranilate/para-aminobenzoate synthases component I	NA	Anthranilate/para-aminobenzoate synthases component I
COG0165	1	1	Metabolism	Amino acid transport and metabolism	-0.7855	1	-0.7926	1	Argininosuccinate lyase	Argininosuccinate lyase	Argininosuccinate lyase	NA	Argininosuccinate lyase	Argininosuccinate lyase
COG1027	1	1	Metabolism	Amino acid transport and metabolism	-0.2682	1	1.2358	1	NA	NA	Aspartate ammonia-lyase	Aspartate ammonia-lyase	Aspartate ammonia-lyase	Aspartate ammonia-lyase
COG0527	1	1	Metabolism	Amino acid transport and metabolism	-0.3257	1	-0.2909	1	Aspartate kinase	Aspartate kinase	Aspartate kinase	Aspartate kinase	NA	Aspartate kinase
COG0136	1	1	Metabolism	Amino acid transport and metabolism	0.1967	1	0.0218	1	Aspartate-semialdehyde dehydrogenase	Aspartate-semialdehyde dehydrogenase	Aspartate-semialdehyde dehydrogenase	Aspartate-semialdehyde dehydrogenase	NA	Aspartate-semialdehyde dehydrogenase
COG0436	1	1	Metabolism	Amino acid transport and metabolism	-0.6348	1	-0.4716	1	Aspartate/methionine/tyrosine aminotransferase	Aspartate/methionine/tyrosine aminotransferase	Aspartate/methionine/tyrosine aminotransferase	Aspartate/methionine/tyrosine aminotransferase	NA	Aspartate/methionine/tyrosine aminotransferase
COG1362	1	1	Metabolism	Amino acid transport and metabolism	-0.7077	1	-0.5527	1	NA	NA	Aspartyl aminopeptidase	Aspartyl aminopeptidase	Aspartyl aminopeptidase	Aspartyl aminopeptidase
COG1114	1	1	Metabolism	Amino acid transport and metabolism	-0.3556	1	-0.3556	1	Branched-chain amino acid permease	Branched-chain amino acid permease	Branched-chain amino acid permease	Branched-chain amino acid permease	Branched-chain amino acid permease	Branched-chain amino acid permease
COG0549	1	1	Metabolism	Amino acid transport and metabolism	0.1789	1	-0.0721	1	Carbamate kinase	Carbamate kinase	NA	Carbamate kinase	Carbamate kinase	Carbamate kinase
COG0458	1	1	Metabolism	Amino acid transport and metabolism	-1.303	1	-1.303	1	Carbamoylphosphate synthase large subunit	Carbamoylphosphate synthase large subunit	Carbamoylphosphate synthase large subunit	NA	NA	Carbamoylphosphate synthase large subunit
COG0505	1	1	Metabolism	Amino acid transport and metabolism	-0.4443	1	-0.82	1	Carbamoylphosphate synthase small subunit	Carbamoylphosphate synthase small subunit	Carbamoylphosphate synthase small subunit	NA	NA	Carbamoylphosphate synthase small subunit
COG2939	1	1	Metabolism	Amino acid transport and metabolism	-1.4203	1	-1.4203	1	NA	NA	NA	NA	NA	Carboxypeptidase C (cathepsin A)
COG0082	1	1	Metabolism	Amino acid transport and metabolism	0.9424	1	-0.2428	1	Chorismate synthase	Chorismate synthase	Chorismate synthase	Chorismate synthase	NA	Chorismate synthase
COG1104	1	1	Metabolism	Amino acid transport and metabolism	1.7561	1	-0.2572	1	Cysteine desulfurase/Cysteine sulfinate desulfinase IscS or related enzyme, NifS family	Cysteine desulfurase/Cysteine sulfinate desulfinase IscS or related enzyme, NifS family	Cysteine desulfurase/Cysteine sulfinate desulfinase IscS or related enzyme, NifS family	Cysteine desulfurase/Cysteine sulfinate desulfinase IscS or related enzyme, NifS family	Cysteine desulfurase/Cysteine sulfinate desulfinase IscS or related enzyme, NifS family	Cysteine desulfurase/Cysteine sulfinate desulfinase IscS or related enzyme, NifS family
COG0019	1	1	Metabolism	Amino acid transport and metabolism	1.3794	1	-0.1321	1	Diaminopimelate decarboxylase	NA	Diaminopimelate decarboxylase	NA	NA	Diaminopimelate decarboxylase
COG1506	1	1	Metabolism	Amino acid transport and metabolism	-1.0453	1	-1.0453	1	Dipeptidyl aminopeptidase/acylaminoacyl peptidase	NA	Dipeptidyl aminopeptidase/acylaminoacyl peptidase	Dipeptidyl aminopeptidase/acylaminoacyl peptidase	Dipeptidyl aminopeptidase/acylaminoacyl peptidase	Dipeptidyl aminopeptidase/acylaminoacyl peptidase
COG1167	1	1	Metabolism	Amino acid transport and metabolism	-0.6712	1	-0.6712	1	DNA-binding transcriptional regulator, MocR family, contains an aminotransferase domain	DNA-binding transcriptional regulator, MocR family, contains an aminotransferase domain	DNA-binding transcriptional regulator, MocR family, contains an aminotransferase domain	DNA-binding transcriptional regulator, MocR family, contains an aminotransferase domain	NA	DNA-binding transcriptional regulator, MocR family, contains an aminotransferase domain
COG0399	1	1	Metabolism	Amino acid transport and metabolism	-0.3801	1	-0.351	1	NA	NA	dTDP-4-amino-4,6-dideoxygalactose transaminase	dTDP-4-amino-4,6-dideoxygalactose transaminase	dTDP-4-amino-4,6-dideoxygalactose transaminase	dTDP-4-amino-4,6-dideoxygalactose transaminase
COG0014	1	1	Metabolism	Amino acid transport and metabolism	-1.7279	1	-1.2489	1	NA	Gamma-glutamyl phosphate reductase	Gamma-glutamyl phosphate reductase	NA	NA	Gamma-glutamyl phosphate reductase
COG0263	1	1	Metabolism	Amino acid transport and metabolism	-1.5385	1	-1.5385	1	NA	Glutamate 5-kinase	Glutamate 5-kinase	NA	NA	Glutamate 5-kinase
COG0509	1	1	Metabolism	Amino acid transport and metabolism	-0.2558	1	-0.2437	1	Glycine cleavage system protein H (lipoate-binding)	Glycine cleavage system protein H (lipoate-binding)	NA	Glycine cleavage system protein H (lipoate-binding)	NA	Glycine cleavage system protein H (lipoate-binding)
COG0404	1	1	Metabolism	Amino acid transport and metabolism	-0.3755	1	-0.1521	1	Glycine cleavage system protein T (aminomethyltransferase)	Glycine cleavage system protein T (aminomethyltransferase)	NA	Glycine cleavage system protein T (aminomethyltransferase)	NA	Glycine cleavage system protein T (aminomethyltransferase)
COG0665	1	1	Metabolism	Amino acid transport and metabolism	-0.2077	1	-0.2077	1	NA	Glycine/D-amino acid oxidase (deaminating)	Glycine/D-amino acid oxidase (deaminating)	NA	NA	Glycine/D-amino acid oxidase (deaminating)
COG0112	1	1	Metabolism	Amino acid transport and metabolism	-0.4696	1	-0.2103	1	Glycine/serine hydroxymethyltransferase	Glycine/serine hydroxymethyltransferase	Glycine/serine hydroxymethyltransferase	Glycine/serine hydroxymethyltransferase	Glycine/serine hydroxymethyltransferase	Glycine/serine hydroxymethyltransferase
COG2986	1	1	Metabolism	Amino acid transport and metabolism	-0.4836	1	-0.4836	1	Histidine ammonia-lyase	NA	NA	NA	NA	Histidine ammonia-lyase
COG0079	1	1	Metabolism	Amino acid transport and metabolism	-0.2554	1	-0.2554	1	Histidinol-phosphate/aromatic aminotransferase or cobyric acid decarboxylase	NA	Histidinol-phosphate/aromatic aminotransferase or cobyric acid decarboxylase	Histidinol-phosphate/aromatic aminotransferase or cobyric acid decarboxylase	NA	Histidinol-phosphate/aromatic aminotransferase or cobyric acid decarboxylase
COG0460	1	1	Metabolism	Amino acid transport and metabolism	-0.352	1	-0.1879	1	Homoserine dehydrogenase	Homoserine dehydrogenase	Homoserine dehydrogenase	Homoserine dehydrogenase	NA	Homoserine dehydrogenase
COG0083	1	1	Metabolism	Amino acid transport and metabolism	-0.2353	1	-0.2353	1	Homoserine kinase	Homoserine kinase	Homoserine kinase	Homoserine kinase	NA	Homoserine kinase
COG0134	1	1	Metabolism	Amino acid transport and metabolism	0.1702	1	-0.2075	1	Indole-3-glycerol phosphate synthase	NA	Indole-3-glycerol phosphate synthase	NA	NA	Indole-3-glycerol phosphate synthase
COG1446	1	1	Metabolism	Amino acid transport and metabolism	-1.119	1	-1.119	1	NA	NA	NA	NA	NA	Isoaspartyl peptidase or L-asparaginase, Ntn-hydrolase superfamily
COG0473	1	1	Metabolism	Amino acid transport and metabolism	-1.321	1	-0.3397	1	Isocitrate/isopropylmalate dehydrogenase	NA	Isocitrate/isopropylmalate dehydrogenase	NA	Isocitrate/isopropylmalate dehydrogenase	Isocitrate/isopropylmalate dehydrogenase
COG0119	1	1	Metabolism	Amino acid transport and metabolism	-1.1051	1	-1.1051	1	Isopropylmalate/homocitrate/citramalate synthases	NA	Isopropylmalate/homocitrate/citramalate synthases	NA	NA	Isopropylmalate/homocitrate/citramalate synthases
COG0059	1	1	Metabolism	Amino acid transport and metabolism	-0.2721	1	-0.2721	1	Ketol-acid reductoisomerase	NA	Ketol-acid reductoisomerase	NA	NA	Ketol-acid reductoisomerase
COG1760	1	1	Metabolism	Amino acid transport and metabolism	-0.0099	1	-0.2221	1	L-serine deaminase	L-serine deaminase	L-serine deaminase	L-serine deaminase	L-serine deaminase	L-serine deaminase
COG0260	1	1	Metabolism	Amino acid transport and metabolism	-0.7628	1	-0.7628	1	Leucyl aminopeptidase	NA	Leucyl aminopeptidase	NA	NA	Leucyl aminopeptidase
COG0646	1	1	Metabolism	Amino acid transport and metabolism	-1.6901	1	-1.6901	1	Methionine synthase I (cobalamin-dependent), methyltransferase domain	Methionine synthase I (cobalamin-dependent), methyltransferase domain	Methionine synthase I (cobalamin-dependent), methyltransferase domain	NA	NA	Methionine synthase I (cobalamin-dependent), methyltransferase domain
COG0620	1	1	Metabolism	Amino acid transport and metabolism	-0.2383	1	-0.2068	1	Methionine synthase II (cobalamin-independent)	Methionine synthase II (cobalamin-independent)	Methionine synthase II (cobalamin-independent)	Methionine synthase II (cobalamin-independent)	Methionine synthase II (cobalamin-independent)	Methionine synthase II (cobalamin-independent)
COG1231	1	1	Metabolism	Amino acid transport and metabolism	-0.2786	1	-0.2786	1	NA	NA	Monoamine oxidase	NA	NA	Monoamine oxidase
COG1834	1	1	Metabolism	Amino acid transport and metabolism	-0.7484	1	-0.7484	1	NA	NA	NA	NA	NA	N-Dimethylarginine dimethylaminohydrolase
COG0076	1	1	Metabolism	Amino acid transport and metabolism	-1.4427	1	-1.4427	1	NA	NA	NA	NA	NA	NA
COG0129	1	1	Metabolism	Amino acid transport and metabolism	-0.1213	1	-0.221	1	Dihydroxyacid dehydratase/phosphogluconate dehydratase	NA	Dihydroxyacid dehydratase/phosphogluconate dehydratase	NA	NA	NA
COG0160	1	1	Metabolism	Amino acid transport and metabolism	-1.0172	1	-1.0172	1	Acetylornithine aminotransferase/4-aminobutyrate aminotransferase/amino acid racemase	NA	Acetylornithine aminotransferase/4-aminobutyrate aminotransferase/amino acid racemase	NA	NA	NA
COG0182	1	1	Metabolism	Amino acid transport and metabolism	-1.2279	1	-1.2279	1	NA	NA	NA	NA	NA	NA
COG0189	1	1	Metabolism	Amino acid transport and metabolism	-0.1802	1	-0.1802	1	NA	NA	Glutathione synthase, LysX or RimK-type ligase, ATP-grasp superfamily	NA	NA	NA
COG0241	1	1	Metabolism	Amino acid transport and metabolism	-1.8859	1	-1.8859	1	NA	NA	NA	NA	NA	NA
COG0339	1	1	Metabolism	Amino acid transport and metabolism	-0.477	1	-0.477	1	NA	NA	Zn-dependent oligopeptidase, M3 family	NA	NA	NA
COG0367	1	1	Metabolism	Amino acid transport and metabolism	-0.8471	1	-0.8471	1	NA	NA	Asparagine synthetase B (glutamine-hydrolyzing)	NA	NA	NA
COG0405	1	1	Metabolism	Amino acid transport and metabolism	-1.5856	1	-1.5856	1	Gamma-glutamyltranspeptidase	NA	Gamma-glutamyltranspeptidase	NA	NA	NA
COG0683	1	1	Metabolism	Amino acid transport and metabolism	-0.352	1	-0.352	1	NA	ABC-type branched-chain amino acid transport system, periplasmic component	ABC-type branched-chain amino acid transport system, periplasmic component	NA	NA	NA
COG0685	1	1	Metabolism	Amino acid transport and metabolism	-0.4371	1	-0.4371	1	5,10-methylenetetrahydrofolate reductase	5,10-methylenetetrahydrofolate reductase	5,10-methylenetetrahydrofolate reductase	NA	NA	NA
COG0722	1	1	Metabolism	Amino acid transport and metabolism	-0.2265	1	-0.2265	1	NA	3-deoxy-D-arabino-heptulosonate 7-phosphate (DAHP) synthase	3-deoxy-D-arabino-heptulosonate 7-phosphate (DAHP) synthase	NA	NA	NA
COG0804	1	1	Metabolism	Amino acid transport and metabolism	-0.1736	1	-0.1736	1	Urease alpha subunit	NA	Urease alpha subunit	NA	Urease alpha subunit	NA
COG0831	1	1	Metabolism	Amino acid transport and metabolism	-0.1666	1	-0.1666	1	Urease gamma subunit	NA	Urease gamma subunit	NA	Urease gamma subunit	NA
COG0832	1	1	Metabolism	Amino acid transport and metabolism	-0.1653	1	-0.1653	1	Urease beta subunit	NA	Urease beta subunit	NA	Urease beta subunit	NA
COG1124	1	1	Metabolism	Amino acid transport and metabolism	0.4543	1	-0.1533	1	ABC-type dipeptide/oligopeptide/nickel transport system, ATPase component	ABC-type dipeptide/oligopeptide/nickel transport system, ATPase component	ABC-type dipeptide/oligopeptide/nickel transport system, ATPase component	NA	NA	NA
COG1164	1	1	Metabolism	Amino acid transport and metabolism	-0.4035	1	-0.202	1	Oligoendopeptidase F	Oligoendopeptidase F	NA	Oligoendopeptidase F	Oligoendopeptidase F	NA
COG1166	1	1	Metabolism	Amino acid transport and metabolism	-0.2956	1	-0.2956	1	NA	NA	NA	NA	NA	NA
COG1171	1	1	Metabolism	Amino acid transport and metabolism	0.0204	1	-0.1361	1	Threonine deaminase	NA	Threonine deaminase	NA	Threonine deaminase	NA
COG1280	1	1	Metabolism	Amino acid transport and metabolism	-0.2695	1	-0.2086	1	NA	NA	Threonine/homoserine/homoserine lactone efflux protein	NA	NA	NA
COG1287	1	1	Metabolism	Amino acid transport and metabolism	-1.1523	1	-1.1523	1	NA	NA	NA	NA	NA	NA
COG1410	1	1	Metabolism	Amino acid transport and metabolism	-1.6551	1	-1.6551	1	NA	NA	Methionine synthase I, cobalamin-binding domain	NA	NA	NA
COG1448	1	1	Metabolism	Amino acid transport and metabolism	-0.5836	1	-0.5634	1	NA	NA	NA	NA	Aspartate/aromatic aminotransferase	NA
COG1505	1	1	Metabolism	Amino acid transport and metabolism	-0.9516	1	-0.9516	1	NA	NA	Prolyl endopeptidase PreP, S9A serine peptidase family	NA	NA	NA
COG1509	1	1	Metabolism	Amino acid transport and metabolism	-0.2309	1	-0.2309	1	NA	NA	NA	NA	NA	NA
COG1748	1	1	Metabolism	Amino acid transport and metabolism	-0.6221	1	-0.6221	1	NA	NA	Saccharopine dehydrogenase, NADP-dependent	NA	NA	NA
COG1775	1	1	Metabolism	Amino acid transport and metabolism	-0.3454	1	-0.0515	1	NA	NA	NA	Benzoyl-CoA reductase/2-hydroxyglutaryl-CoA dehydratase subunit, BcrC/BadD/HgdB	NA	NA
COG2066	1	1	Metabolism	Amino acid transport and metabolism	-1.1119	1	-1.1119	1	NA	NA	Glutaminase	NA	Glutaminase	NA
COG2095	1	1	Metabolism	Amino acid transport and metabolism	-0.1936	1	-0.1936	1	NA	Small neutral amino acid transporter SnatA, MarC family	NA	NA	NA	NA
COG2195	1	1	Metabolism	Amino acid transport and metabolism	-0.3076	1	-0.3076	1	M20/M25/M40 family peptidase	peptidase T (tripeptidase)	NA	Di- or tripeptidase	Di- or tripeptidase	NA
COG2195	1	1	Metabolism	Amino acid transport and metabolism	-0.3076	1	-0.3076	1	Di- or tripeptidase	peptidase T (tripeptidase)	NA	Di- or tripeptidase	Di- or tripeptidase	NA
COG2195	1	1	Metabolism	Amino acid transport and metabolism	-0.3076	1	-0.3076	1	Di- or tripeptidase	Di- or tripeptidase	NA	Di- or tripeptidase	Di- or tripeptidase	NA
COG2195	1	1	Metabolism	Amino acid transport and metabolism	-0.3076	1	-0.3076	1	M20/M25/M40 family peptidase	Di- or tripeptidase	NA	Di- or tripeptidase	Di- or tripeptidase	NA
COG2234	1	1	Metabolism	Amino acid transport and metabolism	-0.5187	1	-0.5187	1	NA	NA	NA	NA	NA	NA
COG2309	1	1	Metabolism	Amino acid transport and metabolism	-0.3301	1	-0.3301	1	Leucyl aminopeptidase (aminopeptidase T)	Leucyl aminopeptidase (aminopeptidase T)	NA	Leucyl aminopeptidase (aminopeptidase T)	Leucyl aminopeptidase (aminopeptidase T)	NA
COG2355	1	1	Metabolism	Amino acid transport and metabolism	-0.2328	1	-0.2328	1	NA	NA	NA	NA	NA	NA
COG2502	1	1	Metabolism	Amino acid transport and metabolism	-0.3946	1	-0.3438	1	NA	Asparagine synthetase A	NA	Asparagine synthetase A	Asparagine synthetase A	NA
COG2764	1	1	Metabolism	Amino acid transport and metabolism	-0.1733	1	0.189	1	Zn-dependent glyoxalase, PhnB family	Zn-dependent glyoxalase, PhnB family	Zn-dependent glyoxalase, PhnB family	NA	Zn-dependent glyoxalase, PhnB family	NA
COG2866	1	1	Metabolism	Amino acid transport and metabolism	-0.7537	1	-0.7537	1	NA	NA	NA	NA	NA	NA
COG2987	1	1	Metabolism	Amino acid transport and metabolism	0.0627	1	0.0055	1	Urocanate hydratase	NA	NA	NA	NA	NA
COG3186	1	1	Metabolism	Amino acid transport and metabolism	-0.8064	1	-0.8064	1	NA	NA	NA	NA	NA	NA
COG3404	1	1	Metabolism	Amino acid transport and metabolism	-0.2597	1	-0.2597	1	NA	NA	NA	Formiminotetrahydrofolate cyclodeaminase	Formiminotetrahydrofolate cyclodeaminase	NA
COG3483	1	1	Metabolism	Amino acid transport and metabolism	-0.7386	1	-0.7386	1	NA	NA	NA	NA	NA	NA
COG3579	1	1	Metabolism	Amino acid transport and metabolism	-0.7765	1	-0.6336	1	NA	Aminopeptidase C	NA	NA	Aminopeptidase C	NA
COG3591	1	1	Metabolism	Amino acid transport and metabolism	-0.0135	1	-0.1155	1	V8-like Glu-specific endopeptidase	NA	V8-like Glu-specific endopeptidase	NA	NA	NA
COG3633	1	1	Metabolism	Amino acid transport and metabolism	-0.2343	1	-0.0909	1	NA	Na+/serine and Na+/threonine symporter SstT	NA	NA	NA	NA
COG3643	1	1	Metabolism	Amino acid transport and metabolism	-0.2798	1	-0.2798	1	NA	NA	NA	NA	NA	NA
COG3842	1	1	Metabolism	Amino acid transport and metabolism	-0.4363	1	-0.4363	1	ABC-type Fe3+/spermidine/putrescine transport systems, ATPase component	ABC-type Fe3+/spermidine/putrescine transport systems, ATPase component	ABC-type Fe3+/spermidine/putrescine transport systems, ATPase component	ABC-type Fe3+/spermidine/putrescine transport systems, ATPase component	ABC-type Fe3+/spermidine/putrescine transport systems, ATPase component	NA
COG3844	1	1	Metabolism	Amino acid transport and metabolism	-0.9115	1	-0.9115	1	NA	NA	NA	NA	NA	NA
COG3858	1	1	Metabolism	Amino acid transport and metabolism	-0.3171	1	-0.3171	1	NA	NA	NA	NA	NA	NA
COG3869	1	1	Metabolism	Amino acid transport and metabolism	-0.3407	1	-0.3407	1	Protein-arginine kinase McsB	NA	NA	Protein-arginine kinase McsB	Protein-arginine kinase McsB	NA
COG3938	1	1	Metabolism	Amino acid transport and metabolism	-0.7937	1	-0.7937	1	NA	NA	NA	NA	NA	NA
COG4091	1	1	Metabolism	Amino acid transport and metabolism	-0.3368	1	-0.3368	1	NA	NA	NA	Predicted homoserine dehydrogenase, contains C-terminal SAF domain	Predicted homoserine dehydrogenase, contains C-terminal SAF domain	NA
COG4229	1	1	Metabolism	Amino acid transport and metabolism	-1.1817	1	-1.1817	1	NA	NA	NA	NA	NA	NA
COG4336	1	1	Metabolism	Amino acid transport and metabolism	-1.3945	1	-1.3945	1	NA	NA	5-oxoproline utilization protein PxpI/YcsI, D-glutamate cyclase/UPF0317 family	NA	NA	NA
COG4362	1	1	Metabolism	Amino acid transport and metabolism	1.5775	1	-0.2339	1	Nitric oxide synthase, oxygenase domain	NA	NA	NA	NA	NA
COG4690	1	1	Metabolism	Amino acid transport and metabolism	-0.2507	1	-0.2128	1	NA	Dipeptidase	NA	Dipeptidase	NA	NA
ENOG410XPX2	1	1	Metabolism	Amino acid transport and metabolism	-0.1569	1	-0.1569	1	NA	NA	NA	NA	NA	NA
ENOG410XRN0	1	1	Metabolism	Amino acid transport and metabolism	-0.9021	1	-0.9021	1	NA	NA	NA	NA	NA	NA
ENOG410XX0H	1	1	Metabolism	Amino acid transport and metabolism	-0.9478	1	-0.9478	1	NA	NA	NA	NA	NA	NA
ENOG410Y45M	1	1	Metabolism	Amino acid transport and metabolism	-0.6867	1	-0.6867	1	NA	NA	NA	NA	NA	NA
ENOG4111PU8	1	1	Metabolism	Amino acid transport and metabolism	-0.1777	1	-0.1777	1	NA	NA	NA	NA	NA	NA
KOG0024	1	1	Metabolism	Amino acid transport and metabolism	-1.2612	1	-1.2612	1	NA	NA	NA	NA	NA	NA
KOG0068	1	1	Metabolism	Amino acid transport and metabolism	-0.4697	1	-0.4697	1	NA	NA	NA	NA	NA	NA
KOG0088	1	1	Metabolism	Amino acid transport and metabolism	-1.0497	1	-1.0497	1	NA	NA	NA	NA	NA	NA
KOG0141	1	1	Metabolism	Amino acid transport and metabolism	-1.2869	1	-1.2869	1	NA	NA	NA	NA	NA	NA
KOG0172	1	1	Metabolism	Amino acid transport and metabolism	-0.893	1	-0.893	1	NA	NA	NA	NA	NA	NA
KOG0238	1	1	Metabolism	Amino acid transport and metabolism	-1.4672	1	-1.4672	1	NA	NA	NA	NA	NA	NA
KOG0257	1	1	Metabolism	Amino acid transport and metabolism	-1.0624	1	-1.0624	1	NA	NA	NA	NA	NA	NA
KOG0258	1	1	Metabolism	Amino acid transport and metabolism	-0.3619	1	-0.3619	1	NA	NA	NA	NA	NA	NA
KOG0280	1	1	Metabolism	Amino acid transport and metabolism	-0.9716	1	-0.9716	1	NA	NA	NA	NA	NA	NA
KOG0399	1	1	Metabolism	Amino acid transport and metabolism	-1.1055	1	-1.1055	1	NA	NA	NA	NA	NA	NA
KOG0506	1	1	Metabolism	Amino acid transport and metabolism	-1.0594	1	-1.0594	1	NA	NA	NA	NA	NA	NA
KOG0564	1	1	Metabolism	Amino acid transport and metabolism	-0.9716	1	-0.9716	1	NA	NA	NA	NA	NA	NA
KOG0571	1	1	Metabolism	Amino acid transport and metabolism	-0.8647	1	-0.8647	1	NA	NA	NA	NA	NA	NA
KOG0622	1	1	Metabolism	Amino acid transport and metabolism	-0.8871	1	-0.8871	1	NA	NA	NA	NA	NA	NA
KOG0629	1	1	Metabolism	Amino acid transport and metabolism	-1.0067	1	-1.0067	1	NA	NA	NA	NA	NA	NA
KOG0634	1	1	Metabolism	Amino acid transport and metabolism	-0.755	1	-0.755	1	NA	NA	NA	NA	NA	NA
KOG0683	1	1	Metabolism	Amino acid transport and metabolism	-0.8337	1	-0.8337	1	NA	NA	NA	NA	NA	NA
KOG0784	1	1	Metabolism	Amino acid transport and metabolism	-1.6539	1	-1.6539	1	NA	NA	NA	NA	NA	NA
KOG0785	1	1	Metabolism	Amino acid transport and metabolism	-1.3047	1	-1.3047	1	NA	NA	NA	NA	NA	NA
KOG0975	1	1	Metabolism	Amino acid transport and metabolism	-1.328	1	-1.328	1	NA	NA	NA	NA	NA	NA
KOG1021	1	1	Metabolism	Amino acid transport and metabolism	-1.2515	1	-1.2515	1	NA	NA	NA	NA	NA	NA
KOG1046	1	1	Metabolism	Amino acid transport and metabolism	-1.508	1	-1.508	1	NA	NA	NA	NA	NA	NA
KOG1047	1	1	Metabolism	Amino acid transport and metabolism	-1.4009	1	-1.4009	1	NA	NA	NA	NA	NA	NA
KOG1154	1	1	Metabolism	Amino acid transport and metabolism	-1.3211	1	-1.3211	1	NA	NA	NA	NA	NA	NA
KOG1164	1	1	Metabolism	Amino acid transport and metabolism	-1.7226	1	-1.7226	1	NA	NA	NA	NA	NA	NA
KOG1166	1	1	Metabolism	Amino acid transport and metabolism	-0.783	1	-0.783	1	NA	NA	NA	NA	NA	NA
KOG1237	1	1	Metabolism	Amino acid transport and metabolism	-0.7471	1	-0.7471	1	NA	NA	NA	NA	NA	NA
KOG1250	1	1	Metabolism	Amino acid transport and metabolism	-0.9736	1	-0.9736	1	NA	NA	NA	NA	NA	NA
KOG1252	1	1	Metabolism	Amino acid transport and metabolism	-0.9066	1	-0.9066	1	NA	NA	NA	NA	NA	NA
KOG1283	1	1	Metabolism	Amino acid transport and metabolism	-1.3092	1	-1.3092	1	NA	NA	NA	NA	NA	NA
KOG1305	1	1	Metabolism	Amino acid transport and metabolism	-1.0227	1	-1.0227	1	NA	NA	NA	NA	NA	NA
KOG1316	1	1	Metabolism	Amino acid transport and metabolism	-1.6321	1	-1.6321	1	NA	NA	NA	NA	NA	NA
KOG1383	1	1	Metabolism	Amino acid transport and metabolism	-1.3835	1	-1.3835	1	NA	NA	NA	NA	NA	NA
KOG1402	1	1	Metabolism	Amino acid transport and metabolism	-0.5629	1	-0.5629	1	NA	NA	NA	NA	NA	NA
KOG1411	1	1	Metabolism	Amino acid transport and metabolism	-1.2085	1	-1.2085	1	NA	NA	NA	NA	NA	NA
KOG1416	1	1	Metabolism	Amino acid transport and metabolism	-1.2314	1	-1.2314	1	NA	NA	NA	NA	NA	NA
KOG1430	1	1	Metabolism	Amino acid transport and metabolism	-1.072	1	-1.072	1	NA	NA	NA	NA	NA	NA
KOG1448	1	1	Metabolism	Amino acid transport and metabolism	-1.1968	1	-1.1968	1	NA	NA	NA	NA	NA	NA
KOG1503	1	1	Metabolism	Amino acid transport and metabolism	-1.2676	1	-1.2676	1	NA	NA	NA	NA	NA	NA
KOG1549	1	1	Metabolism	Amino acid transport and metabolism	-1.0021	1	-1.0021	1	NA	NA	NA	NA	NA	NA
KOG1562	1	1	Metabolism	Amino acid transport and metabolism	-1.105	1	-1.105	1	NA	NA	NA	NA	NA	NA
KOG1579	1	1	Metabolism	Amino acid transport and metabolism	-1.4415	1	-1.4415	1	NA	NA	NA	NA	NA	NA
KOG1593	1	1	Metabolism	Amino acid transport and metabolism	-1.0574	1	-1.0574	1	NA	NA	NA	NA	NA	NA
KOG1709	1	1	Metabolism	Amino acid transport and metabolism	-0.4263	1	-0.4263	1	NA	NA	NA	NA	NA	NA
KOG2100	1	1	Metabolism	Amino acid transport and metabolism	-0.9158	1	-0.9158	1	NA	NA	NA	NA	NA	NA
KOG2275	1	1	Metabolism	Amino acid transport and metabolism	-1.3716	1	-1.3716	1	NA	NA	NA	NA	NA	NA
KOG2276	1	1	Metabolism	Amino acid transport and metabolism	-1.3684	1	-1.3684	1	NA	NA	NA	NA	NA	NA
KOG2368	1	1	Metabolism	Amino acid transport and metabolism	-1.2414	1	-1.2414	1	NA	NA	NA	NA	NA	NA
KOG2410	1	1	Metabolism	Amino acid transport and metabolism	-1.4947	1	-1.4947	1	NA	NA	NA	NA	NA	NA
KOG2413	1	1	Metabolism	Amino acid transport and metabolism	-1.574	1	-1.574	1	NA	NA	NA	NA	NA	NA
KOG2414	1	1	Metabolism	Amino acid transport and metabolism	-1.3691	1	-1.3691	1	NA	NA	NA	NA	NA	NA
KOG2467	1	1	Metabolism	Amino acid transport and metabolism	-1.6161	1	-1.6161	1	NA	NA	NA	NA	NA	NA
KOG2547	1	1	Metabolism	Amino acid transport and metabolism	-1.044	1	-1.044	1	NA	NA	NA	NA	NA	NA
KOG2596	1	1	Metabolism	Amino acid transport and metabolism	-1.6157	1	-1.6157	1	NA	NA	NA	NA	NA	NA
KOG2630	1	1	Metabolism	Amino acid transport and metabolism	-1.1043	1	-1.1043	1	NA	NA	NA	NA	NA	NA
KOG2738	1	1	Metabolism	Amino acid transport and metabolism	-1.3599	1	-1.3599	1	NA	NA	NA	NA	NA	NA
KOG3124	1	1	Metabolism	Amino acid transport and metabolism	-1.4094	1	-1.4094	1	NA	NA	NA	NA	NA	NA
KOG3624	1	1	Metabolism	Amino acid transport and metabolism	-1.2854	1	-1.2854	1	NA	NA	NA	NA	NA	NA
KOG3690	1	1	Metabolism	Amino acid transport and metabolism	-1.0526	1	-1.0526	1	NA	NA	NA	NA	NA	NA
KOG3820	1	1	Metabolism	Amino acid transport and metabolism	-0.7878	1	-0.7878	1	NA	NA	NA	NA	NA	NA
KOG3846	1	1	Metabolism	Amino acid transport and metabolism	-0.9108	1	-0.9108	1	NA	NA	NA	NA	NA	NA
KOG3906	1	1	Metabolism	Amino acid transport and metabolism	-0.7288	1	-0.7288	1	NA	NA	NA	NA	NA	NA
KOG4128	1	1	Metabolism	Amino acid transport and metabolism	-1.3285	1	-1.3285	1	NA	NA	NA	NA	NA	NA
KOG4165	1	1	Metabolism	Amino acid transport and metabolism	-1.3211	1	-1.3211	1	NA	NA	NA	NA	NA	NA
KOG4384	1	1	Metabolism	Amino acid transport and metabolism	-1.4868	1	-1.4868	1	NA	NA	NA	NA	NA	NA
KOG4409	1	1	Metabolism	Amino acid transport and metabolism	-0.6524	1	-0.6524	1	NA	NA	NA	NA	NA	NA
COG1115	1	1	Metabolism	Amino acid transport and metabolism	-0.3591	1	1.2097	1	Na+/alanine symporter	Na+/alanine symporter	Na+/alanine symporter	Na+/alanine symporter	Na+/alanine symporter	Na+/alanine symporter
COG0493	1	1	Metabolism	Amino acid transport and metabolism	-1.4295	1	-1.3375	1	NADPH-dependent glutamate synthase beta chain or related oxidoreductase	NA	NADPH-dependent glutamate synthase beta chain or related oxidoreductase	NA	NADPH-dependent glutamate synthase beta chain or related oxidoreductase	NADPH-dependent glutamate synthase beta chain or related oxidoreductase
COG2423	1	1	Metabolism	Amino acid transport and metabolism	0.3819	1	-0.2014	1	Ornithine cyclodeaminase/archaeal alanine dehydrogenase, mu-crystallin family	NA	Ornithine cyclodeaminase/archaeal alanine dehydrogenase, mu-crystallin family	NA	NA	Ornithine cyclodeaminase/archaeal alanine dehydrogenase, mu-crystallin family
COG3340	1	1	Metabolism	Amino acid transport and metabolism	-0.1948	1	-0.1948	1	NA	NA	Peptidase E	Peptidase E	NA	Peptidase E
COG0111	1	1	Metabolism	Amino acid transport and metabolism	-0.7763	1	-0.7763	1	Phosphoglycerate dehydrogenase or related dehydrogenase	Phosphoglycerate dehydrogenase or related dehydrogenase	Phosphoglycerate dehydrogenase or related dehydrogenase	NA	Phosphoglycerate dehydrogenase or related dehydrogenase	Phosphoglycerate dehydrogenase or related dehydrogenase
COG1932	1	1	Metabolism	Amino acid transport and metabolism	-0.3055	1	-0.3018	1	NA	fragment of phosphoserine aminotransferase (part 2)	Phosphoserine aminotransferase	NA	NA	Phosphoserine aminotransferase
COG0560	1	1	Metabolism	Amino acid transport and metabolism	-0.3783	1	-0.3735	1	NA	Phosphoserine phosphatase	Phosphoserine phosphatase	Phosphoserine phosphatase	Phosphoserine phosphatase	Phosphoserine phosphatase
COG0077	1	1	Metabolism	Amino acid transport and metabolism	-0.2585	1	-0.2585	1	Prephenate dehydratase (decarboxylase)	NA	Prephenate dehydratase (decarboxylase)	NA	NA	Prephenate dehydratase (decarboxylase)
COG1045	1	1	Metabolism	Amino acid transport and metabolism	1.7726	1	-0.0788	1	Serine acetyltransferase	Serine acetyltransferase	Serine acetyltransferase	NA	Serine acetyltransferase	Serine acetyltransferase
COG0169	1	1	Metabolism	Amino acid transport and metabolism	-0.3594	1	-0.3018	1	Shikimate 5-dehydrogenase	Shikimate 5-dehydrogenase	Shikimate 5-dehydrogenase	Shikimate 5-dehydrogenase	NA	Shikimate 5-dehydrogenase
COG0703	1	1	Metabolism	Amino acid transport and metabolism	0.3784	1	-0.2367	1	Shikimate kinase	Shikimate kinase	Shikimate kinase	Shikimate kinase	NA	Shikimate kinase
COG0421	1	1	Metabolism	Amino acid transport and metabolism	-1.0545	1	-1.0545	1	NA	NA	Spermidine synthase (polyamine aminopropyltransferase)	NA	NA	Spermidine synthase (polyamine aminopropyltransferase)
COG2171	1	1	Metabolism	Amino acid transport and metabolism	-0.2199	1	-0.2199	1	Tetrahydrodipicolinate N-succinyltransferase	NA	Tetrahydrodipicolinate N-succinyltransferase	NA	NA	Tetrahydrodipicolinate N-succinyltransferase
COG1063	1	1	Metabolism	Amino acid transport and metabolism	1.1805	1	0.0466	1	Threonine dehydrogenase or related Zn-dependent dehydrogenase	Threonine dehydrogenase or related Zn-dependent dehydrogenase	Threonine dehydrogenase or related Zn-dependent dehydrogenase	NA	Threonine dehydrogenase or related Zn-dependent dehydrogenase	Threonine dehydrogenase or related Zn-dependent dehydrogenase
COG0133	1	1	Metabolism	Amino acid transport and metabolism	-0.2961	1	-0.2961	1	Tryptophan synthase beta chain	NA	Tryptophan synthase beta chain	NA	NA	Tryptophan synthase beta chain
COG3033	1	1	Metabolism	Amino acid transport and metabolism	-0.2009	1	-0.2009	1	NA	NA	NA	NA	NA	Tryptophanase
COG0006	1	1	Metabolism	Amino acid transport and metabolism	0.0904	1	-0.995	1	Xaa-Pro aminopeptidase	Xaa-Pro aminopeptidase	Xaa-Pro aminopeptidase	Xaa-Pro aminopeptidase	Xaa-Pro aminopeptidase	Xaa-Pro aminopeptidase
COG0296	1	1	Metabolism	Carbohydrate transport and metabolism	-0.9577	1	-0.5925	1	NA	1,4-alpha-glucan branching enzyme	1,4-alpha-glucan branching enzyme	1,4-alpha-glucan branching enzyme	1,4-alpha-glucan branching enzyme	1,4-alpha-glucan branching enzyme
COG0800	1	1	Metabolism	Carbohydrate transport and metabolism	-0.3325	1	-0.3325	1	NA	2-keto-3-deoxy-6-phosphogluconate aldolase	NA	NA	2-keto-3-deoxy-6-phosphogluconate aldolase	2-keto-3-deoxy-6-phosphogluconate aldolase
COG0126	1	1	Metabolism	Carbohydrate transport and metabolism	-0.389	1	0.1461	1	3-phosphoglycerate kinase	3-phosphoglycerate kinase	3-phosphoglycerate kinase	3-phosphoglycerate kinase	3-phosphoglycerate kinase	3-phosphoglycerate kinase
COG0205	1	1	Metabolism	Carbohydrate transport and metabolism	-1.4073	1	-1.3806	1	6-phosphofructokinase	6-phosphofructokinase	6-phosphofructokinase	6-phosphofructokinase	6-phosphofructokinase	6-phosphofructokinase
COG2706	1	1	Metabolism	Carbohydrate transport and metabolism	-0.2058	1	-0.2058	1	6-phosphogluconolactonase, cycloisomerase 2 family	NA	NA	NA	NA	6-phosphogluconolactonase, cycloisomerase 2 family
COG0363	1	1	Metabolism	Carbohydrate transport and metabolism	-0.9205	1	-0.8562	1	6-phosphogluconolactonase/Glucosamine-6-phosphate isomerase/deaminase	6-phosphogluconolactonase/Glucosamine-6-phosphate isomerase/deaminase	6-phosphogluconolactonase/Glucosamine-6-phosphate isomerase/deaminase	NA	6-phosphogluconolactonase/Glucosamine-6-phosphate isomerase/deaminase	6-phosphogluconolactonase/Glucosamine-6-phosphate isomerase/deaminase
COG1653	1	1	Metabolism	Carbohydrate transport and metabolism	-0.2753	1	-0.0756	1	NA	ABC transporter, predicted N-acetylneuraminate-binding protein	ABC-type glycerol-3-phosphate transport system, periplasmic component	ABC-type glycerol-3-phosphate transport system, periplasmic component	ABC-type glycerol-3-phosphate transport system, periplasmic component	ABC-type glycerol-3-phosphate transport system, periplasmic component
COG1653	1	1	Metabolism	Carbohydrate transport and metabolism	-0.2753	1	-0.0756	1	NA	ABC-type glycerol-3-phosphate transport system, periplasmic component	ABC-type glycerol-3-phosphate transport system, periplasmic component	ABC-type glycerol-3-phosphate transport system, periplasmic component	ABC-type glycerol-3-phosphate transport system, periplasmic component	ABC-type glycerol-3-phosphate transport system, periplasmic component
COG3833	1	1	Metabolism	Carbohydrate transport and metabolism	0.415	1	0.1362	1	ABC-type maltose transport system, permease component MalG	ABC-type maltose transport system, permease component MalG	ABC-type maltose transport system, permease component MalG	NA	ABC-type maltose transport system, permease component MalG	ABC-type maltose transport system, permease component MalG
COG3839	1	1	Metabolism	Carbohydrate transport and metabolism	-0.1815	1	0.2049	1	ABC-type sugar transport system, ATPase component MalK	ABC-type sugar transport system, ATPase component MalK	ABC-type sugar transport system, ATPase component MalK	ABC-type sugar transport system, ATPase component MalK	ABC-type sugar transport system, ATPase component MalK	ABC-type sugar transport system, ATPase component MalK
COG1879	1	1	Metabolism	Carbohydrate transport and metabolism	-0.237	1	-0.237	1	NA	ABC-type sugar transport system, periplasmic component, contains N-terminal xre family HTH domain	ABC-type sugar transport system, periplasmic component, contains N-terminal xre family HTH domain	NA	ABC-type sugar transport system, periplasmic component, contains N-terminal xre family HTH domain	ABC-type sugar transport system, periplasmic component, contains N-terminal xre family HTH domain
COG1175	1	1	Metabolism	Carbohydrate transport and metabolism	-0.2969	1	-0.2624	1	ABC-type sugar transport system, permease component	ABC-type sugar transport system, permease component	ABC-type sugar transport system, permease component	ABC-type sugar transport system, permease component	ABC-type sugar transport system, permease component	ABC-type sugar transport system, permease component
COG1501	1	1	Metabolism	Carbohydrate transport and metabolism	-1.6945	1	-1.6945	1	NA	NA	NA	NA	NA	Alpha-glucosidase/xylosidase, GH31 family
COG3669	1	1	Metabolism	Carbohydrate transport and metabolism	-1.0846	1	-1.0846	1	NA	NA	NA	NA	NA	Alpha-L-fucosidase
COG0383	1	1	Metabolism	Carbohydrate transport and metabolism	-1.4842	1	-1.4842	1	NA	NA	NA	NA	Alpha-mannosidase	Alpha-mannosidase
COG0697	1	1	Metabolism	Carbohydrate transport and metabolism	-0.4049	1	-0.1598	1	Amino acid export permease, drug/metabolite transporter (DMT) superfamily	Amino acid export permease, drug/metabolite transporter (DMT) superfamily	Amino acid export permease, drug/metabolite transporter (DMT) superfamily	Amino acid export permease, drug/metabolite transporter (DMT) superfamily	Amino acid export permease, drug/metabolite transporter (DMT) superfamily	Amino acid export permease, drug/metabolite transporter (DMT) superfamily
COG0483	1	1	Metabolism	Carbohydrate transport and metabolism	-0.6337	1	-0.6337	1	Archaeal fructose-1,6-bisphosphatase or related enzyme, inositol monophosphatase family	Archaeal fructose-1,6-bisphosphatase or related enzyme, inositol monophosphatase family	Archaeal fructose-1,6-bisphosphatase or related enzyme, inositol monophosphatase family	NA	NA	Archaeal fructose-1,6-bisphosphatase or related enzyme, inositol monophosphatase family
COG3037	1	1	Metabolism	Carbohydrate transport and metabolism	-0.3345	1	1.3122	1	Ascorbate-specific PTS system IIC component UlaA	Ascorbate-specific PTS system IIC component UlaA	Ascorbate-specific PTS system IIC component UlaA	Ascorbate-specific PTS system IIC component UlaA	NA	Ascorbate-specific PTS system IIC component UlaA
COG2971	1	1	Metabolism	Carbohydrate transport and metabolism	-1.4104	1	-1.4104	1	NA	NA	NA	NA	BadF-type ATPase, related to human N-acetylglucosamine kinase	BadF-type ATPase, related to human N-acetylglucosamine kinase
COG3250	1	1	Metabolism	Carbohydrate transport and metabolism	-1.3084	1	-1.3084	1	NA	Beta-galactosidase/beta-glucuronidase	NA	NA	Beta-galactosidase/beta-glucuronidase	Beta-galactosidase/beta-glucuronidase
COG0637	1	1	Metabolism	Carbohydrate transport and metabolism	1.9019	1	0.4843	1	Beta-phosphoglucomutase, HAD superfamily	Beta-phosphoglucomutase, HAD superfamily	Beta-phosphoglucomutase, HAD superfamily	Beta-phosphoglucomutase, HAD superfamily	Beta-phosphoglucomutase, HAD superfamily	Beta-phosphoglucomutase, HAD superfamily
COG0406	1	1	Metabolism	Carbohydrate transport and metabolism	-0.8325	1	-0.8325	1	Broad specificity phosphatase PhoE	Broad specificity phosphatase PhoE	Broad specificity phosphatase PhoE	NA	Broad specificity phosphatase PhoE	Broad specificity phosphatase PhoE
COG3325	1	1	Metabolism	Carbohydrate transport and metabolism	-0.2987	1	-0.2987	1	NA	NA	NA	NA	NA	Chitinase, GH18 family
COG2301	1	1	Metabolism	Carbohydrate transport and metabolism	-0.4909	1	-0.4909	1	NA	NA	Citrate lyase beta subunit	NA	NA	Citrate lyase beta subunit
COG1869	1	1	Metabolism	Carbohydrate transport and metabolism	-0.2419	1	-0.2419	1	D-ribose pyranose/furanose isomerase RbsD	D-ribose pyranose/furanose isomerase RbsD	D-ribose pyranose/furanose isomerase RbsD	NA	D-ribose pyranose/furanose isomerase RbsD	D-ribose pyranose/furanose isomerase RbsD
COG1349	1	1	Metabolism	Carbohydrate transport and metabolism	0.7515	1	0.4335	1	DNA-binding transcriptional regulator of sugar metabolism, DeoR/GlpR family	DNA-binding transcriptional regulator of sugar metabolism, DeoR/GlpR family	DNA-binding transcriptional regulator of sugar metabolism, DeoR/GlpR family	NA	DNA-binding transcriptional regulator of sugar metabolism, DeoR/GlpR family	DNA-binding transcriptional regulator of sugar metabolism, DeoR/GlpR family
COG0738	1	1	Metabolism	Carbohydrate transport and metabolism	-0.2175	1	-0.2175	1	Fucose permease	NA	NA	NA	NA	Fucose permease
COG0153	1	1	Metabolism	Carbohydrate transport and metabolism	-0.5807	1	0.845	1	NA	fragment of galactokinase (part 1)	Galactokinase	NA	NA	Galactokinase
COG2017	1	1	Metabolism	Carbohydrate transport and metabolism	1.3205	1	0.7776	1	Galactose mutarotase or related enzyme	Galactose mutarotase or related enzyme	Galactose mutarotase or related enzyme	NA	Galactose mutarotase or related enzyme	Galactose mutarotase or related enzyme
COG0058	1	1	Metabolism	Carbohydrate transport and metabolism	-1.344	1	0.1951	1	NA	Glucan phosphorylase	Glucan phosphorylase	Glucan phosphorylase	Glucan phosphorylase	Glucan phosphorylase
COG0448	1	1	Metabolism	Carbohydrate transport and metabolism	-0.393	1	0.3555	1	NA	Glucose-1-phosphate adenylyltransferase (ADP-glucose pyrophosphorylase)	Glucose-1-phosphate adenylyltransferase (ADP-glucose pyrophosphorylase)	Glucose-1-phosphate adenylyltransferase (ADP-glucose pyrophosphorylase)	Glucose-1-phosphate adenylyltransferase (ADP-glucose pyrophosphorylase)	Glucose-1-phosphate adenylyltransferase (ADP-glucose pyrophosphorylase)
COG0580	1	1	Metabolism	Carbohydrate transport and metabolism	-0.2415	1	0.6615	1	Glycerol uptake facilitator or related aquaporin (Major Intrinsic protein Family)	Glycerol uptake facilitator or related aquaporin (Major Intrinsic protein Family)	Glycerol uptake facilitator or related aquaporin (Major Intrinsic protein Family)	Glycerol uptake facilitator or related aquaporin (Major Intrinsic protein Family)	Glycerol uptake facilitator or related aquaporin (Major Intrinsic protein Family)	Glycerol uptake facilitator or related aquaporin (Major Intrinsic protein Family)
COG0366	1	1	Metabolism	Carbohydrate transport and metabolism	-0.3582	1	-0.3582	1	Glycosidase/amylase (phosphorylase)	Glycosidase/amylase (phosphorylase)	Glycosidase/amylase (phosphorylase)	Glycosidase/amylase (phosphorylase)	Glycosidase/amylase (phosphorylase)	Glycosidase/amylase (phosphorylase)
COG1216	1	1	Metabolism	Carbohydrate transport and metabolism	-0.2508	1	-0.2508	1	Glycosyltransferase, GT2 family	Glycosyltransferase, GT2 family	Glycosyltransferase, GT2 family	NA	NA	Glycosyltransferase, GT2 family
COG3525	1	1	Metabolism	Carbohydrate transport and metabolism	-1.2397	1	-1.2397	1	NA	NA	NA	NA	NA	N-acetyl-beta-hexosaminidase
COG1820	1	1	Metabolism	Carbohydrate transport and metabolism	-0.954	1	-0.954	1	N-acetylglucosamine-6-phosphate deacetylase	N-acetylglucosamine-6-phosphate deacetylase	N-acetylglucosamine-6-phosphate deacetylase	NA	N-acetylglucosamine-6-phosphate deacetylase	N-acetylglucosamine-6-phosphate deacetylase
COG0120	1	1	Metabolism	Carbohydrate transport and metabolism	1.6141	1	-0.2839	1	Ribose 5-phosphate isomerase	Ribose 5-phosphate isomerase	NA	NA	NA	NA
COG0129	1	1	Metabolism	Carbohydrate transport and metabolism	-0.1213	1	-0.221	1	Dihydroxyacid dehydratase/phosphogluconate dehydratase	NA	Dihydroxyacid dehydratase/phosphogluconate dehydratase	NA	NA	NA
COG0158	1	1	Metabolism	Carbohydrate transport and metabolism	-0.2409	1	-0.2409	1	NA	NA	NA	NA	NA	NA
COG0279	1	1	Metabolism	Carbohydrate transport and metabolism	-0.3641	1	-0.3641	1	NA	NA	NA	NA	NA	NA
COG0297	1	1	Metabolism	Carbohydrate transport and metabolism	-0.3333	1	0.2396	1	NA	Glycogen synthase	NA	Glycogen synthase	Glycogen synthase	NA
COG0666	1	1	Metabolism	Carbohydrate transport and metabolism	-1.4502	1	-1.4502	1	NA	NA	Ankyrin repeat	NA	NA	NA
COG0794	1	1	Metabolism	Carbohydrate transport and metabolism	-0.2679	1	-0.2679	1	D-arabinose 5-phosphate isomerase GutQ	NA	NA	NA	NA	NA
COG1015	1	1	Metabolism	Carbohydrate transport and metabolism	-0.2172	1	0.0989	1	Phosphopentomutase	Phosphopentomutase	NA	NA	Phosphopentomutase	NA
COG1070	1	1	Metabolism	Carbohydrate transport and metabolism	-0.881	1	-0.881	1	Sugar (pentulose or hexulose) kinase	Sugar (pentulose or hexulose) kinase	Sugar (pentulose or hexulose) kinase	NA	NA	NA
COG1073	1	1	Metabolism	Carbohydrate transport and metabolism	-1.3397	1	-1.3397	1	NA	Fermentation-respiration switch esterase FrsA, DUF1100 family	NA	NA	NA	NA
COG1086	1	1	Metabolism	Carbohydrate transport and metabolism	-0.2501	1	-0.2944	1	NDP-sugar epimerase, includes UDP-N-acetylglucosamine 4,6-dehydratase EpsC	NA	NDP-sugar epimerase, includes UDP-N-acetylglucosamine 4,6-dehydratase EpsC	NDP-sugar epimerase, includes UDP-N-acetylglucosamine 4,6-dehydratase EpsC	NDP-sugar epimerase, includes UDP-N-acetylglucosamine 4,6-dehydratase EpsC	NA
COG1287	1	1	Metabolism	Carbohydrate transport and metabolism	-1.1523	1	-1.1523	1	NA	NA	NA	NA	NA	NA
COG1638	1	1	Metabolism	Carbohydrate transport and metabolism	-0.3008	1	-0.3008	1	NA	NA	TRAP-type C4-dicarboxylate transport system, periplasmic component	NA	TRAP-type C4-dicarboxylate transport system, periplasmic component	NA
COG1694	1	1	Metabolism	Carbohydrate transport and metabolism	-0.356	1	-0.203	1	NTP pyrophosphatase, house-cleaning of non-canonical NTPs	NTP pyrophosphatase, house-cleaning of non-canonical NTPs	NA	NA	NTP pyrophosphatase, house-cleaning of non-canonical NTPs	NA
COG1874	1	1	Metabolism	Carbohydrate transport and metabolism	-1.2424	1	-1.2424	1	NA	NA	NA	NA	NA	NA
COG2120	1	1	Metabolism	Carbohydrate transport and metabolism	-1.0898	1	-1.0898	1	N-acetylglucosaminyl deacetylase, LmbE family	NA	N-acetylglucosaminyl deacetylase, LmbE family	NA	NA	NA
COG2893	1	1	Metabolism	Carbohydrate transport and metabolism	-0.2394	1	-0.2313	1	NA	Phosphotransferase system, mannose/fructose-specific component IIA	NA	NA	Phosphotransferase system, mannose/fructose-specific component IIA	NA
COG2893	1	1	Metabolism	Carbohydrate transport and metabolism	-0.2394	1	-0.2313	1	NA	Mannose-specific phosphotransferase enzyme IIA component / Mannose-specific phosphotransferase enzyme IIB component	NA	NA	Phosphotransferase system, mannose/fructose-specific component IIA	NA
COG2942	1	1	Metabolism	Carbohydrate transport and metabolism	-0.4854	1	-0.4854	1	NA	NA	NA	NA	NA	NA
COG3150	1	1	Metabolism	Carbohydrate transport and metabolism	-0.2158	1	-0.2158	1	NA	NA	NA	NA	NA	NA
COG3408	1	1	Metabolism	Carbohydrate transport and metabolism	-0.8807	1	-0.8807	1	NA	NA	NA	NA	NA	NA
COG3444	1	1	Metabolism	Carbohydrate transport and metabolism	-0.2463	1	-0.2388	1	NA	Phosphotransferase system, mannose/fructose/N-acetylgalactosamine-specific component IIB	NA	NA	Phosphotransferase system, mannose/fructose/N-acetylgalactosamine-specific component IIB	NA
COG3622	1	1	Metabolism	Carbohydrate transport and metabolism	-1.5014	1	-1.5014	1	NA	NA	Hydroxypyruvate/dehydroerythronate isomerase, Hyi/OtnI family	NA	NA	NA
COG3684	1	1	Metabolism	Carbohydrate transport and metabolism	0.0906	1	0.7206	1	Tagatose-1,6-bisphosphate/sulfofructosephosphate aldolase	Tagatose-1,6-bisphosphate/sulfofructosephosphate aldolase	NA	NA	Tagatose-1,6-bisphosphate/sulfofructosephosphate aldolase	NA
COG3715	1	1	Metabolism	Carbohydrate transport and metabolism	-0.2765	1	-0.2397	1	NA	Phosphotransferase system, mannose/fructose/N-acetylgalactosamine-specific IIC component	NA	NA	Phosphotransferase system, mannose/fructose/N-acetylgalactosamine-specific IIC component	NA
COG3716	1	1	Metabolism	Carbohydrate transport and metabolism	-0.2498	1	-0.1421	1	NA	Phosphotransferase system, mannose/fructose/N-acetylgalactosamine-specific IID component	NA	NA	Phosphotransferase system, mannose/fructose/N-acetylgalactosamine-specific IID component	NA
COG3848	1	1	Metabolism	Carbohydrate transport and metabolism	-0.3453	1	-0.293	1	Phosphohistidine swiveling domain of PEP-utilizing enzymes	NA	NA	Phosphohistidine swiveling domain of PEP-utilizing enzymes	Phosphohistidine swiveling domain of PEP-utilizing enzymes	NA
COG3855	1	1	Metabolism	Carbohydrate transport and metabolism	-0.3129	1	-0.1506	1	Fructose-1,6-bisphosphatase	Fructose-1,6-bisphosphatase	NA	Fructose-1,6-bisphosphatase	Fructose-1,6-bisphosphatase	NA
COG4154	1	1	Metabolism	Carbohydrate transport and metabolism	-1.2947	1	-1.2947	1	NA	NA	NA	NA	NA	NA
COG4193	1	1	Metabolism	Carbohydrate transport and metabolism	0.3203	1	-0.2412	1	autolysin	NA	NA	Beta- N-acetylglucosaminidase	Beta- N-acetylglucosaminidase	NA
COG4193	1	1	Metabolism	Carbohydrate transport and metabolism	0.3203	1	-0.2412	1	Beta- N-acetylglucosaminidase	NA	NA	Beta- N-acetylglucosaminidase	Beta- N-acetylglucosaminidase	NA
COG4354	1	1	Metabolism	Carbohydrate transport and metabolism	-1.5388	1	-1.5388	1	NA	NA	NA	NA	NA	NA
COG4464	1	1	Metabolism	Carbohydrate transport and metabolism	-0.1201	1	0.1123	1	capsular polysaccharide biosynthesis protein Cap5C	Tyrosine-protein phosphatase YwqE	NA	Tyrosine-protein phosphatase YwqE	Tyrosine-protein phosphatase YwqE	NA
COG4464	1	1	Metabolism	Carbohydrate transport and metabolism	-0.1201	1	0.1123	1	Tyrosine-protein phosphatase YwqE	Tyrosine-protein phosphatase YwqE	NA	Tyrosine-protein phosphatase YwqE	Tyrosine-protein phosphatase YwqE	NA
COG4464	1	1	Metabolism	Carbohydrate transport and metabolism	-0.1201	1	0.1123	1	Tyrosine-protein phosphatase YwqE	Low molecular weight protein-tyrosine-phosphatase YfkJ	NA	Tyrosine-protein phosphatase YwqE	Tyrosine-protein phosphatase YwqE	NA
COG4464	1	1	Metabolism	Carbohydrate transport and metabolism	-0.1201	1	0.1123	1	capsular polysaccharide biosynthesis protein Cap5C	Low molecular weight protein-tyrosine-phosphatase YfkJ	NA	Tyrosine-protein phosphatase YwqE	Tyrosine-protein phosphatase YwqE	NA
COG4724	1	1	Metabolism	Carbohydrate transport and metabolism	-0.2359	1	-0.2359	1	NA	NA	NA	NA	NA	NA
COG5017	1	1	Metabolism	Carbohydrate transport and metabolism	-1.1713	1	-1.1713	1	NA	UDP-N-acetylglucosamine transferase subunit ALG13	NA	NA	NA	NA
COG5026	1	1	Metabolism	Carbohydrate transport and metabolism	-1.4572	1	-1.4572	1	NA	NA	NA	NA	NA	NA
COG5371	1	1	Metabolism	Carbohydrate transport and metabolism	-1.4157	1	-1.4157	1	NA	NA	NA	NA	NA	NA
ENOG410XNMV	1	1	Metabolism	Carbohydrate transport and metabolism	-1.1398	1	-1.1398	1	NA	NA	NA	NA	NA	NA
ENOG410XPF1	1	1	Metabolism	Carbohydrate transport and metabolism	-1.3526	1	-1.3526	1	NA	NA	NA	NA	NA	NA
ENOG410XQMZ	1	1	Metabolism	Carbohydrate transport and metabolism	-1.4323	1	-1.4323	1	NA	NA	NA	NA	NA	NA
ENOG410XQYG	1	1	Metabolism	Carbohydrate transport and metabolism	-1.046	1	-1.046	1	NA	NA	NA	NA	NA	NA
ENOG410XTCS	1	1	Metabolism	Carbohydrate transport and metabolism	-1.1626	1	-1.1626	1	NA	NA	NA	NA	NA	NA
ENOG410XTIS	1	1	Metabolism	Carbohydrate transport and metabolism	-1.3186	1	-1.3186	1	NA	NA	NA	NA	NA	NA
ENOG410XWW3	1	1	Metabolism	Carbohydrate transport and metabolism	-0.9874	1	-0.9874	1	NA	NA	NA	NA	NA	NA
ENOG410XXCQ	1	1	Metabolism	Carbohydrate transport and metabolism	-0.9504	1	-0.9504	1	NA	NA	NA	NA	NA	NA
ENOG410YDJW	1	1	Metabolism	Carbohydrate transport and metabolism	-0.7474	1	-0.7474	1	NA	NA	NA	NA	NA	NA
ENOG410Z7J9	1	1	Metabolism	Carbohydrate transport and metabolism	-0.7983	1	-0.7983	1	NA	NA	NA	NA	NA	NA
ENOG4110KIK	1	1	Metabolism	Carbohydrate transport and metabolism	-1.3142	1	-1.3142	1	NA	NA	NA	NA	NA	NA
ENOG4111QHM	1	1	Metabolism	Carbohydrate transport and metabolism	-1.0769	1	-1.0769	1	NA	NA	NA	NA	NA	NA
KOG0195	1	1	Metabolism	Carbohydrate transport and metabolism	-1.3643	1	-1.3643	1	NA	NA	NA	NA	NA	NA
KOG0234	1	1	Metabolism	Carbohydrate transport and metabolism	-0.775	1	-0.775	1	NA	NA	NA	NA	NA	NA
KOG0372	1	1	Metabolism	Carbohydrate transport and metabolism	-1.5792	1	-1.5792	1	NA	NA	NA	NA	NA	NA
KOG0450	1	1	Metabolism	Carbohydrate transport and metabolism	-1.4921	1	-1.4921	1	NA	NA	NA	NA	NA	NA
KOG0470	1	1	Metabolism	Carbohydrate transport and metabolism	-1.1268	1	-1.1268	1	NA	NA	NA	NA	NA	NA
KOG0496	1	1	Metabolism	Carbohydrate transport and metabolism	-1.2424	1	-1.2424	1	NA	NA	NA	NA	NA	NA
KOG0523	1	1	Metabolism	Carbohydrate transport and metabolism	-1.627	1	-1.627	1	NA	NA	NA	NA	NA	NA
KOG0563	1	1	Metabolism	Carbohydrate transport and metabolism	-1.3133	1	-1.3133	1	NA	NA	NA	NA	NA	NA
KOG0583	1	1	Metabolism	Carbohydrate transport and metabolism	-1.2374	1	-1.2374	1	NA	NA	NA	NA	NA	NA
KOG0594	1	1	Metabolism	Carbohydrate transport and metabolism	-1.5503	1	-1.5503	1	NA	NA	NA	NA	NA	NA
KOG0599	1	1	Metabolism	Carbohydrate transport and metabolism	-1.3615	1	-1.3615	1	NA	NA	NA	NA	NA	NA
KOG0603	1	1	Metabolism	Carbohydrate transport and metabolism	-0.4946	1	-0.4946	1	NA	NA	NA	NA	NA	NA
KOG0625	1	1	Metabolism	Carbohydrate transport and metabolism	-0.6694	1	-0.6694	1	NA	NA	NA	NA	NA	NA
KOG0631	1	1	Metabolism	Carbohydrate transport and metabolism	-1.6837	1	-1.6837	1	NA	NA	NA	NA	NA	NA
KOG0658	1	1	Metabolism	Carbohydrate transport and metabolism	-1.5694	1	-1.5694	1	NA	NA	NA	NA	NA	NA
KOG0661	1	1	Metabolism	Carbohydrate transport and metabolism	-0.8896	1	-0.8896	1	NA	NA	NA	NA	NA	NA
KOG0747	1	1	Metabolism	Carbohydrate transport and metabolism	-1.0083	1	-1.0083	1	NA	NA	NA	NA	NA	NA
KOG0799	1	1	Metabolism	Carbohydrate transport and metabolism	-0.8338	1	-0.8338	1	NA	NA	NA	NA	NA	NA
KOG1065	1	1	Metabolism	Carbohydrate transport and metabolism	-1.0871	1	-1.0871	1	NA	NA	NA	NA	NA	NA
KOG1066	1	1	Metabolism	Carbohydrate transport and metabolism	-1.6865	1	-1.6865	1	NA	NA	NA	NA	NA	NA
KOG1220	1	1	Metabolism	Carbohydrate transport and metabolism	-1.0183	1	-1.0183	1	NA	NA	NA	NA	NA	NA
KOG1367	1	1	Metabolism	Carbohydrate transport and metabolism	-1.0508	1	-1.0508	1	NA	NA	NA	NA	NA	NA
KOG1369	1	1	Metabolism	Carbohydrate transport and metabolism	-1.4572	1	-1.4572	1	NA	NA	NA	NA	NA	NA
KOG1372	1	1	Metabolism	Carbohydrate transport and metabolism	-1.3789	1	-1.3789	1	NA	NA	NA	NA	NA	NA
KOG1385	1	1	Metabolism	Carbohydrate transport and metabolism	-1.703	1	-1.703	1	NA	NA	NA	NA	NA	NA
KOG1429	1	1	Metabolism	Carbohydrate transport and metabolism	-1.6121	1	-1.6121	1	NA	NA	NA	NA	NA	NA
KOG1431	1	1	Metabolism	Carbohydrate transport and metabolism	-0.9255	1	-0.9255	1	NA	NA	NA	NA	NA	NA
KOG1557	1	1	Metabolism	Carbohydrate transport and metabolism	-1.2147	1	-1.2147	1	NA	NA	NA	NA	NA	NA
KOG1604	1	1	Metabolism	Carbohydrate transport and metabolism	-1.0356	1	-1.0356	1	NA	NA	NA	NA	NA	NA
KOG1616	1	1	Metabolism	Carbohydrate transport and metabolism	-1.1218	1	-1.1218	1	NA	NA	NA	NA	NA	NA
KOG1794	1	1	Metabolism	Carbohydrate transport and metabolism	-1.3611	1	-1.3611	1	NA	NA	NA	NA	NA	NA
KOG1879	1	1	Metabolism	Carbohydrate transport and metabolism	-0.7593	1	-0.7593	1	NA	NA	NA	NA	NA	NA
KOG1917	1	1	Metabolism	Carbohydrate transport and metabolism	-0.9639	1	-0.9639	1	NA	NA	NA	NA	NA	NA
KOG1929	1	1	Metabolism	Carbohydrate transport and metabolism	-1.0449	1	-1.0449	1	NA	NA	NA	NA	NA	NA
KOG1959	1	1	Metabolism	Carbohydrate transport and metabolism	-1.4323	1	-1.4323	1	NA	NA	NA	NA	NA	NA
KOG2024	1	1	Metabolism	Carbohydrate transport and metabolism	-1.5349	1	-1.5349	1	NA	NA	NA	NA	NA	NA
KOG2099	1	1	Metabolism	Carbohydrate transport and metabolism	-1.3995	1	-1.3995	1	NA	NA	NA	NA	NA	NA
KOG2119	1	1	Metabolism	Carbohydrate transport and metabolism	-1.5388	1	-1.5388	1	NA	NA	NA	NA	NA	NA
KOG2178	1	1	Metabolism	Carbohydrate transport and metabolism	-1.4897	1	-1.4897	1	NA	NA	NA	NA	NA	NA
KOG2230	1	1	Metabolism	Carbohydrate transport and metabolism	-0.922	1	-0.922	1	NA	NA	NA	NA	NA	NA
KOG2323	1	1	Metabolism	Carbohydrate transport and metabolism	-0.785	1	-0.785	1	NA	NA	NA	NA	NA	NA
KOG2366	1	1	Metabolism	Carbohydrate transport and metabolism	-1.3051	1	-1.3051	1	NA	NA	NA	NA	NA	NA
KOG2388	1	1	Metabolism	Carbohydrate transport and metabolism	-0.7912	1	-0.7912	1	NA	NA	NA	NA	NA	NA
KOG2426	1	1	Metabolism	Carbohydrate transport and metabolism	-1.2131	1	-1.2131	1	NA	NA	NA	NA	NA	NA
KOG2429	1	1	Metabolism	Carbohydrate transport and metabolism	-1.195	1	-1.195	1	NA	NA	NA	NA	NA	NA
KOG2431	1	1	Metabolism	Carbohydrate transport and metabolism	-1.3312	1	-1.3312	1	NA	NA	NA	NA	NA	NA
KOG2440	1	1	Metabolism	Carbohydrate transport and metabolism	-1.4321	1	-1.4321	1	NA	NA	NA	NA	NA	NA
KOG2446	1	1	Metabolism	Carbohydrate transport and metabolism	-0.9435	1	-0.9435	1	NA	NA	NA	NA	NA	NA
KOG2499	1	1	Metabolism	Carbohydrate transport and metabolism	-1.1631	1	-1.1631	1	NA	NA	NA	NA	NA	NA
KOG2517	1	1	Metabolism	Carbohydrate transport and metabolism	-0.5103	1	-0.5103	1	NA	NA	NA	NA	NA	NA
KOG2531	1	1	Metabolism	Carbohydrate transport and metabolism	-1.2414	1	-1.2414	1	NA	NA	NA	NA	NA	NA
KOG2537	1	1	Metabolism	Carbohydrate transport and metabolism	-0.9339	1	-0.9339	1	NA	NA	NA	NA	NA	NA
KOG2566	1	1	Metabolism	Carbohydrate transport and metabolism	-1.2804	1	-1.2804	1	NA	NA	NA	NA	NA	NA
KOG2638	1	1	Metabolism	Carbohydrate transport and metabolism	-0.9152	1	-0.9152	1	NA	NA	NA	NA	NA	NA
KOG2653	1	1	Metabolism	Carbohydrate transport and metabolism	-1.1193	1	-1.1193	1	NA	NA	NA	NA	NA	NA
KOG2666	1	1	Metabolism	Carbohydrate transport and metabolism	-1.3037	1	-1.3037	1	NA	NA	NA	NA	NA	NA
KOG2670	1	1	Metabolism	Carbohydrate transport and metabolism	-1.7388	1	-1.7388	1	NA	NA	NA	NA	NA	NA
KOG2692	1	1	Metabolism	Carbohydrate transport and metabolism	-1.5782	1	-1.5782	1	NA	NA	NA	NA	NA	NA
KOG2757	1	1	Metabolism	Carbohydrate transport and metabolism	-1.0062	1	-1.0062	1	NA	NA	NA	NA	NA	NA
KOG2762	1	1	Metabolism	Carbohydrate transport and metabolism	-0.8249	1	-0.8249	1	NA	NA	NA	NA	NA	NA
KOG2772	1	1	Metabolism	Carbohydrate transport and metabolism	-1.6868	1	-1.6868	1	NA	NA	NA	NA	NA	NA
KOG2788	1	1	Metabolism	Carbohydrate transport and metabolism	-0.8446	1	-0.8446	1	NA	NA	NA	NA	NA	NA
KOG2798	1	1	Metabolism	Carbohydrate transport and metabolism	-0.9733	1	-0.9733	1	NA	NA	NA	NA	NA	NA
KOG2806	1	1	Metabolism	Carbohydrate transport and metabolism	-0.2987	1	-0.2987	1	NA	NA	NA	NA	NA	NA
KOG2843	1	1	Metabolism	Carbohydrate transport and metabolism	-1.4817	1	-1.4817	1	NA	NA	NA	NA	NA	NA
KOG2854	1	1	Metabolism	Carbohydrate transport and metabolism	-1.1928	1	-1.1928	1	NA	NA	NA	NA	NA	NA
KOG2951	1	1	Metabolism	Carbohydrate transport and metabolism	-0.6704	1	-0.6704	1	NA	NA	NA	NA	NA	NA
KOG2962	1	1	Metabolism	Carbohydrate transport and metabolism	-1.3673	1	-1.3673	1	NA	NA	NA	NA	NA	NA
KOG3021	1	1	Metabolism	Carbohydrate transport and metabolism	-1.0565	1	-1.0565	1	NA	NA	NA	NA	NA	NA
KOG3040	1	1	Metabolism	Carbohydrate transport and metabolism	-1.0809	1	-1.0809	1	NA	NA	NA	NA	NA	NA
KOG3075	1	1	Metabolism	Carbohydrate transport and metabolism	-1.2093	1	-1.2093	1	NA	NA	NA	NA	NA	NA
KOG3147	1	1	Metabolism	Carbohydrate transport and metabolism	-1.0684	1	-1.0684	1	NA	NA	NA	NA	NA	NA
KOG3148	1	1	Metabolism	Carbohydrate transport and metabolism	-0.9992	1	-0.9992	1	NA	NA	NA	NA	NA	NA
KOG3340	1	1	Metabolism	Carbohydrate transport and metabolism	-1.108	1	-1.108	1	NA	NA	NA	NA	NA	NA
KOG3352	1	1	Metabolism	Carbohydrate transport and metabolism	-1.1825	1	-1.1825	1	NA	NA	NA	NA	NA	NA
KOG3588	1	1	Metabolism	Carbohydrate transport and metabolism	-0.8368	1	-0.8368	1	NA	NA	NA	NA	NA	NA
KOG3625	1	1	Metabolism	Carbohydrate transport and metabolism	-0.8722	1	-0.8722	1	NA	NA	NA	NA	NA	NA
KOG3635	1	1	Metabolism	Carbohydrate transport and metabolism	-1.4818	1	-1.4818	1	NA	NA	NA	NA	NA	NA
KOG3734	1	1	Metabolism	Carbohydrate transport and metabolism	-1.13	1	-1.13	1	NA	NA	NA	NA	NA	NA
KOG3742	1	1	Metabolism	Carbohydrate transport and metabolism	-1.3606	1	-1.3606	1	NA	NA	NA	NA	NA	NA
KOG3849	1	1	Metabolism	Carbohydrate transport and metabolism	-1.3894	1	-1.3894	1	NA	NA	NA	NA	NA	NA
KOG3892	1	1	Metabolism	Carbohydrate transport and metabolism	-1.1465	1	-1.1465	1	NA	NA	NA	NA	NA	NA
KOG3916	1	1	Metabolism	Carbohydrate transport and metabolism	-1.1777	1	-1.1777	1	NA	NA	NA	NA	NA	NA
KOG3917	1	1	Metabolism	Carbohydrate transport and metabolism	-1.0584	1	-1.0584	1	NA	NA	NA	NA	NA	NA
KOG3946	1	1	Metabolism	Carbohydrate transport and metabolism	-1.1271	1	-1.1271	1	NA	NA	NA	NA	NA	NA
KOG3974	1	1	Metabolism	Carbohydrate transport and metabolism	-1.4926	1	-1.4926	1	NA	NA	NA	NA	NA	NA
KOG4125	1	1	Metabolism	Carbohydrate transport and metabolism	-1.3124	1	-1.3124	1	NA	NA	NA	NA	NA	NA
KOG4179	1	1	Metabolism	Carbohydrate transport and metabolism	-1.3072	1	-1.3072	1	NA	NA	NA	NA	NA	NA
KOG4184	1	1	Metabolism	Carbohydrate transport and metabolism	-0.7983	1	-0.7983	1	NA	NA	NA	NA	NA	NA
KOG4308	1	1	Metabolism	Carbohydrate transport and metabolism	-0.7094	1	-0.7094	1	NA	NA	NA	NA	NA	NA
KOG4342	1	1	Metabolism	Carbohydrate transport and metabolism	-1.4781	1	-1.4781	1	NA	NA	NA	NA	NA	NA
KOG4518	1	1	Metabolism	Carbohydrate transport and metabolism	-1.4643	1	-1.4643	1	NA	NA	NA	NA	NA	NA
KOG4626	1	1	Metabolism	Carbohydrate transport and metabolism	-0.9777	1	-0.9777	1	NA	NA	NA	NA	NA	NA
COG0061	1	1	Metabolism	Carbohydrate transport and metabolism	-1.5154	1	0.2474	1	NAD kinase	NAD kinase	NAD kinase	NAD kinase	NAD kinase	NAD kinase
COG0062	1	1	Metabolism	Carbohydrate transport and metabolism	-0.4384	1	1.0587	1	NA	NA	NAD(P)H-hydrate repair enzyme Nnr, NAD(P)H-hydrate epimerase (NAXE) domain	NAD(P)H-hydrate repair enzyme Nnr, NAD(P)H-hydrate epimerase (NAXE) domain	NAD(P)H-hydrate repair enzyme Nnr, NAD(P)H-hydrate epimerase (NAXE) domain	NAD(P)H-hydrate repair enzyme Nnr, NAD(P)H-hydrate epimerase (NAXE) domain
COG4409	1	1	Metabolism	Carbohydrate transport and metabolism	-0.705	1	-0.705	1	NA	Neuraminidase (sialidase) NanH, contains C-terminal autotransporter domain	Neuraminidase (sialidase) NanH, contains C-terminal autotransporter domain	NA	NA	Neuraminidase (sialidase) NanH, contains C-terminal autotransporter domain
COG0451	1	1	Metabolism	Carbohydrate transport and metabolism	1.2054	1	-0.3203	1	Nucleoside-diphosphate-sugar epimerase	Nucleoside-diphosphate-sugar epimerase	Nucleoside-diphosphate-sugar epimerase	NA	NA	Nucleoside-diphosphate-sugar epimerase
COG0036	1	1	Metabolism	Carbohydrate transport and metabolism	-0.3864	1	-0.3864	1	Pentose-5-phosphate-3-epimerase	Pentose-5-phosphate-3-epimerase	Pentose-5-phosphate-3-epimerase	Pentose-5-phosphate-3-epimerase	Pentose-5-phosphate-3-epimerase	Pentose-5-phosphate-3-epimerase
COG0726	1	1	Metabolism	Carbohydrate transport and metabolism	-0.3123	1	-0.2732	1	Peptidoglycan/xylan/chitin deacetylase, PgdA/NodB/CDA1 family	Peptidoglycan/xylan/chitin deacetylase, PgdA/NodB/CDA1 family	Peptidoglycan/xylan/chitin deacetylase, PgdA/NodB/CDA1 family	Peptidoglycan/xylan/chitin deacetylase, PgdA/NodB/CDA1 family	NA	Peptidoglycan/xylan/chitin deacetylase, PgdA/NodB/CDA1 family
COG1554	1	1	Metabolism	Carbohydrate transport and metabolism	-1.3241	1	-1.3241	1	NA	NA	NA	NA	NA	Phosphatase/phosphodiesterase/kojibiose phosphorylase YcjT/PafA/Npp1, AlkP superfamily
COG0574	1	1	Metabolism	Carbohydrate transport and metabolism	-0.3151	1	-0.2573	1	NA	Phosphoenolpyruvate synthase/pyruvate phosphate dikinase	Phosphoenolpyruvate synthase/pyruvate phosphate dikinase	Phosphoenolpyruvate synthase/pyruvate phosphate dikinase	Phosphoenolpyruvate synthase/pyruvate phosphate dikinase	Phosphoenolpyruvate synthase/pyruvate phosphate dikinase
COG0033	1	1	Metabolism	Carbohydrate transport and metabolism	-0.7382	1	-0.7382	1	phosphoglucomutase/phosphomannomutase family protein	Phosphoglucomutase	Phosphoglucomutase/phosphomannomutase	NA	NA	Phosphoglucomutase/phosphomannomutase
COG0588	1	1	Metabolism	Carbohydrate transport and metabolism	-0.3027	1	0.1749	1	Phosphoglycerate mutase (BPG-dependent)	Phosphoglycerate mutase (BPG-dependent)	Phosphoglycerate mutase (BPG-dependent)	NA	Phosphoglycerate mutase (BPG-dependent)	Phosphoglycerate mutase (BPG-dependent)
COG1109	1	1	Metabolism	Carbohydrate transport and metabolism	1.1582	1	0.5451	1	Phosphomannomutase	Phosphomannomutase	Phosphomannomutase	Phosphomannomutase	Phosphomannomutase	Phosphomannomutase
COG2190	1	1	Metabolism	Carbohydrate transport and metabolism	1.9808	1	1.7184	1	Phosphotransferase system IIA component	Phosphotransferase system IIA component	Phosphotransferase system IIA component	NA	Phosphotransferase system IIA component	Phosphotransferase system IIA component
COG2190	1	1	Metabolism	Carbohydrate transport and metabolism	1.9808	1	1.7184	1	Phosphotransferase system IIA component	PTS system, trehalose-specific IIB component	Phosphotransferase system IIA component	NA	Phosphotransferase system IIA component	Phosphotransferase system IIA component
COG1263	1	1	Metabolism	Carbohydrate transport and metabolism	0.0307	1	1.4483	1	PTS system, arbutin-like IIBC component	Phosphotransferase system IIC components, glucose/maltose/N-acetylglucosamine-specific	Phosphotransferase system IIC components, glucose/maltose/N-acetylglucosamine-specific	NA	Phosphotransferase system IIC components, glucose/maltose/N-acetylglucosamine-specific	Phosphotransferase system IIC components, glucose/maltose/N-acetylglucosamine-specific
COG1263	1	1	Metabolism	Carbohydrate transport and metabolism	0.0307	1	1.4483	1	Phosphotransferase system IIC components, glucose/maltose/N-acetylglucosamine-specific	PTS system, beta-glucoside-specific IIB component	Phosphotransferase system IIC components, glucose/maltose/N-acetylglucosamine-specific	NA	Phosphotransferase system IIC components, glucose/maltose/N-acetylglucosamine-specific	Phosphotransferase system IIC components, glucose/maltose/N-acetylglucosamine-specific
COG1263	1	1	Metabolism	Carbohydrate transport and metabolism	0.0307	1	1.4483	1	PTS system, arbutin-like IIBC component	PTS system, beta-glucoside-specific IIB component	Phosphotransferase system IIC components, glucose/maltose/N-acetylglucosamine-specific	NA	Phosphotransferase system IIC components, glucose/maltose/N-acetylglucosamine-specific	Phosphotransferase system IIC components, glucose/maltose/N-acetylglucosamine-specific
COG1263	1	1	Metabolism	Carbohydrate transport and metabolism	0.0307	1	1.4483	1	Phosphotransferase system IIC components, glucose/maltose/N-acetylglucosamine-specific	Phosphotransferase system IIC components, glucose/maltose/N-acetylglucosamine-specific	Phosphotransferase system IIC components, glucose/maltose/N-acetylglucosamine-specific	NA	Phosphotransferase system IIC components, glucose/maltose/N-acetylglucosamine-specific	Phosphotransferase system IIC components, glucose/maltose/N-acetylglucosamine-specific
COG1762	1	1	Metabolism	Carbohydrate transport and metabolism	-0.0908	1	-0.2566	1	Phosphotransferase system mannitol/fructose-specific IIA domain (Ntr-type)	Phosphotransferase system mannitol/fructose-specific IIA domain (Ntr-type)	Phosphotransferase system mannitol/fructose-specific IIA domain (Ntr-type)	Phosphotransferase system mannitol/fructose-specific IIA domain (Ntr-type)	Phosphotransferase system mannitol/fructose-specific IIA domain (Ntr-type)	Phosphotransferase system mannitol/fructose-specific IIA domain (Ntr-type)
COG1762	1	1	Metabolism	Carbohydrate transport and metabolism	-0.0908	1	-0.2566	1	fructose specific permease	Phosphotransferase system mannitol/fructose-specific IIA domain (Ntr-type)	Phosphotransferase system mannitol/fructose-specific IIA domain (Ntr-type)	Phosphotransferase system mannitol/fructose-specific IIA domain (Ntr-type)	Phosphotransferase system mannitol/fructose-specific IIA domain (Ntr-type)	Phosphotransferase system mannitol/fructose-specific IIA domain (Ntr-type)
COG1762	1	1	Metabolism	Carbohydrate transport and metabolism	-0.0908	1	-0.2566	1	Phosphotransferase system mannitol/fructose-specific IIA domain (Ntr-type)	phosphotransferase system (PTS) fructose-specific enzyme IIABC component	Phosphotransferase system mannitol/fructose-specific IIA domain (Ntr-type)	Phosphotransferase system mannitol/fructose-specific IIA domain (Ntr-type)	Phosphotransferase system mannitol/fructose-specific IIA domain (Ntr-type)	Phosphotransferase system mannitol/fructose-specific IIA domain (Ntr-type)
COG1762	1	1	Metabolism	Carbohydrate transport and metabolism	-0.0908	1	-0.2566	1	fructose specific permease	phosphotransferase system (PTS) fructose-specific enzyme IIABC component	Phosphotransferase system mannitol/fructose-specific IIA domain (Ntr-type)	Phosphotransferase system mannitol/fructose-specific IIA domain (Ntr-type)	Phosphotransferase system mannitol/fructose-specific IIA domain (Ntr-type)	Phosphotransferase system mannitol/fructose-specific IIA domain (Ntr-type)
COG4552	1	1	Metabolism	Carbohydrate transport and metabolism	-0.1966	1	-0.1966	1	NA	NA	Predicted acetyltransferase	NA	NA	Predicted acetyltransferase
COG0537	1	1	Metabolism	Carbohydrate transport and metabolism	0.9868	1	-0.2747	1	Purine nucleoside phosphoramidase/Ap4A hydrolase, histidine triade (HIT) family	Purine nucleoside phosphoramidase/Ap4A hydrolase, histidine triade (HIT) family	Purine nucleoside phosphoramidase/Ap4A hydrolase, histidine triade (HIT) family	Purine nucleoside phosphoramidase/Ap4A hydrolase, histidine triade (HIT) family	Purine nucleoside phosphoramidase/Ap4A hydrolase, histidine triade (HIT) family	Purine nucleoside phosphoramidase/Ap4A hydrolase, histidine triade (HIT) family
COG0469	1	1	Metabolism	Carbohydrate transport and metabolism	-0.8724	1	1.6945	1	Pyruvate kinase	Pyruvate kinase	Pyruvate kinase	Pyruvate kinase	Pyruvate kinase	Pyruvate kinase
COG0647	1	1	Metabolism	Carbohydrate transport and metabolism	-0.4951	1	-0.4951	1	Ribonucleotide monophosphatase NagD, HAD superfamily	Ribonucleotide monophosphatase NagD, HAD superfamily	Ribonucleotide monophosphatase NagD, HAD superfamily	NA	NA	Ribonucleotide monophosphatase NagD, HAD superfamily
COG0698	1	1	Metabolism	Carbohydrate transport and metabolism	-0.2676	1	0.0374	1	Ribose 5-phosphate isomerase RpiB	Ribose 5-phosphate isomerase RpiB	Ribose 5-phosphate isomerase RpiB	Ribose 5-phosphate isomerase RpiB	Ribose 5-phosphate isomerase RpiB	Ribose 5-phosphate isomerase RpiB
COG1069	1	1	Metabolism	Carbohydrate transport and metabolism	-0.9392	1	-0.9392	1	Ribulose kinase	NA	NA	NA	NA	Ribulose kinase
COG1940	1	1	Metabolism	Carbohydrate transport and metabolism	1.095	1	0.2083	1	Sugar kinase of the NBD/HSP70 family, may contain an N-terminal HTH domain	Sugar kinase of the NBD/HSP70 family, may contain an N-terminal HTH domain	Sugar kinase of the NBD/HSP70 family, may contain an N-terminal HTH domain	NA	Sugar kinase of the NBD/HSP70 family, may contain an N-terminal HTH domain	Sugar kinase of the NBD/HSP70 family, may contain an N-terminal HTH domain
COG0149	1	1	Metabolism	Carbohydrate transport and metabolism	1.8245	1	-0.2081	1	Triosephosphate isomerase	Triosephosphate isomerase	Triosephosphate isomerase	Triosephosphate isomerase	Triosephosphate isomerase	Triosephosphate isomerase
COG4284	1	1	Metabolism	Carbohydrate transport and metabolism	1.6259	1	-0.7671	1	UDP-N-acetylglucosamine pyrophosphorylase	NA	NA	NA	NA	UDP-N-acetylglucosamine pyrophosphorylase
COG1575	1	1	Metabolism	Coenzyme transport and metabolism	-0.5259	1	-0.5259	1	1,4-dihydroxy-2-naphthoate polyprenyltransferase	1,4-dihydroxy-2-naphthoate polyprenyltransferase	1,4-dihydroxy-2-naphthoate polyprenyltransferase	NA	NA	1,4-dihydroxy-2-naphthoate polyprenyltransferase
COG0596	1	1	Metabolism	Coenzyme transport and metabolism	-1.5458	1	-0.3631	1	2-succinyl-6-hydroxy-2,4-cyclohexadiene-1-carboxylate synthase MenH/undecaprenyl monophosphate-sugar esterase UshA/YqjL	2-succinyl-6-hydroxy-2,4-cyclohexadiene-1-carboxylate synthase MenH/undecaprenyl monophosphate-sugar esterase UshA/YqjL	2-succinyl-6-hydroxy-2,4-cyclohexadiene-1-carboxylate synthase MenH/undecaprenyl monophosphate-sugar esterase UshA/YqjL	2-succinyl-6-hydroxy-2,4-cyclohexadiene-1-carboxylate synthase MenH/undecaprenyl monophosphate-sugar esterase UshA/YqjL	2-succinyl-6-hydroxy-2,4-cyclohexadiene-1-carboxylate synthase MenH/undecaprenyl monophosphate-sugar esterase UshA/YqjL	2-succinyl-6-hydroxy-2,4-cyclohexadiene-1-carboxylate synthase MenH/undecaprenyl monophosphate-sugar esterase UshA/YqjL
COG0108	1	1	Metabolism	Coenzyme transport and metabolism	-0.0103	1	-0.3395	1	3,4-dihydroxy-2-butanone 4-phosphate synthase	3,4-dihydroxy-2-butanone 4-phosphate synthase	3,4-dihydroxy-2-butanone 4-phosphate synthase	NA	3,4-dihydroxy-2-butanone 4-phosphate synthase	3,4-dihydroxy-2-butanone 4-phosphate synthase
COG0054	1	1	Metabolism	Coenzyme transport and metabolism	-0.313	1	0.5313	1	6,7-dimethyl-8-ribityllumazine synthase (Riboflavin synthase beta chain)	6,7-dimethyl-8-ribityllumazine synthase (Riboflavin synthase beta chain)	6,7-dimethyl-8-ribityllumazine synthase (Riboflavin synthase beta chain)	NA	6,7-dimethyl-8-ribityllumazine synthase (Riboflavin synthase beta chain)	6,7-dimethyl-8-ribityllumazine synthase (Riboflavin synthase beta chain)
COG0801	1	1	Metabolism	Coenzyme transport and metabolism	1.0825	1	0.0481	1	7,8-dihydro-6-hydroxymethylpterin pyrophosphokinase (folate biosynthesis)	7,8-dihydro-6-hydroxymethylpterin pyrophosphokinase (folate biosynthesis)	7,8-dihydro-6-hydroxymethylpterin pyrophosphokinase (folate biosynthesis)	7,8-dihydro-6-hydroxymethylpterin pyrophosphokinase (folate biosynthesis)	NA	7,8-dihydro-6-hydroxymethylpterin pyrophosphokinase (folate biosynthesis)
COG0147	1	1	Metabolism	Coenzyme transport and metabolism	-0.2803	1	0.9781	1	Anthranilate/para-aminobenzoate synthases component I	Anthranilate/para-aminobenzoate synthases component I	Anthranilate/para-aminobenzoate synthases component I	Anthranilate/para-aminobenzoate synthases component I	NA	Anthranilate/para-aminobenzoate synthases component I
COG0029	1	1	Metabolism	Coenzyme transport and metabolism	-0.2513	1	1.6317	1	NA	NA	Aspartate oxidase	NA	NA	Aspartate oxidase
COG2109	1	1	Metabolism	Coenzyme transport and metabolism	-0.2397	1	-0.2397	1	NA	NA	ATP:corrinoid adenosyltransferase	NA	NA	ATP:corrinoid adenosyltransferase
COG0502	1	1	Metabolism	Coenzyme transport and metabolism	-0.4046	1	-0.3796	1	Biotin synthase or related enzyme	Biotin synthase or related enzyme	Biotin synthase or related enzyme	NA	Biotin synthase or related enzyme	Biotin synthase or related enzyme
COG0340	1	1	Metabolism	Coenzyme transport and metabolism	-0.4729	1	0.6603	1	Biotin-protein ligase	Bifunctional ligase/repressor BirA	Biotin-protein ligase	Biotin-protein ligase	NA	Biotin-protein ligase
COG0340	1	1	Metabolism	Coenzyme transport and metabolism	-0.4729	1	0.6603	1	Biotin-protein ligase	Biotin-protein ligase	Biotin-protein ligase	Biotin-protein ligase	NA	Biotin-protein ligase
COG0340	1	1	Metabolism	Coenzyme transport and metabolism	-0.4729	1	0.6603	1	BirA bifunctional protein	Biotin-protein ligase	Biotin-protein ligase	Biotin-protein ligase	NA	Biotin-protein ligase
COG0340	1	1	Metabolism	Coenzyme transport and metabolism	-0.4729	1	0.6603	1	BirA bifunctional protein	Bifunctional ligase/repressor BirA	Biotin-protein ligase	Biotin-protein ligase	NA	Biotin-protein ligase
COG2096	1	1	Metabolism	Coenzyme transport and metabolism	-0.7335	1	-0.7335	1	NA	NA	Cob(II)alamin adenosyltransferase	NA	NA	Cob(II)alamin adenosyltransferase
COG0635	1	1	Metabolism	Coenzyme transport and metabolism	-0.3779	1	-0.3779	1	Coproporphyrinogen-III oxidase HemN (oxygen-independent) or related Fe-S oxidoreductase	Coproporphyrinogen-III oxidase HemN (oxygen-independent) or related Fe-S oxidoreductase	Coproporphyrinogen-III oxidase HemN (oxygen-independent) or related Fe-S oxidoreductase	Coproporphyrinogen-III oxidase HemN (oxygen-independent) or related Fe-S oxidoreductase	Coproporphyrinogen-III oxidase HemN (oxygen-independent) or related Fe-S oxidoreductase	Coproporphyrinogen-III oxidase HemN (oxygen-independent) or related Fe-S oxidoreductase
COG1154	1	1	Metabolism	Coenzyme transport and metabolism	-0.2954	1	-0.2954	1	NA	NA	Deoxyxylulose-5-phosphate synthase	NA	NA	Deoxyxylulose-5-phosphate synthase
COG0237	1	1	Metabolism	Coenzyme transport and metabolism	-1.3096	1	-0.6107	1	Dephospho-CoA kinase	Dephospho-CoA kinase	Dephospho-CoA kinase	Dephospho-CoA kinase	Dephospho-CoA kinase	Dephospho-CoA kinase
COG0132	1	1	Metabolism	Coenzyme transport and metabolism	-0.2627	1	-0.2627	1	Dethiobiotin synthetase	NA	Dethiobiotin synthetase	NA	NA	Dethiobiotin synthetase
COG0294	1	1	Metabolism	Coenzyme transport and metabolism	0.2922	1	-0.1108	1	Dihydropteroate synthase	Dihydropteroate synthase	Dihydropteroate synthase	Dihydropteroate synthase	NA	Dihydropteroate synthase
COG0619	1	1	Metabolism	Coenzyme transport and metabolism	-0.2857	1	-0.2857	1	ECF-type transporter transmembrane protein EcfT	ECF-type transporter transmembrane protein EcfT	ECF-type transporter transmembrane protein EcfT	ECF-type transporter transmembrane protein EcfT	ECF-type transporter transmembrane protein EcfT	ECF-type transporter transmembrane protein EcfT
COG0196	1	1	Metabolism	Coenzyme transport and metabolism	-0.3909	1	-0.2829	1	FAD synthase	FAD synthase	FAD synthase	FAD synthase	FAD synthase	FAD synthase
COG0142	1	1	Metabolism	Coenzyme transport and metabolism	-0.3833	1	0.6426	1	Geranylgeranyl pyrophosphate synthase	Geranylgeranyl pyrophosphate synthase	Geranylgeranyl pyrophosphate synthase	Geranylgeranyl pyrophosphate synthase	Geranylgeranyl pyrophosphate synthase	Geranylgeranyl pyrophosphate synthase
COG2896	1	1	Metabolism	Coenzyme transport and metabolism	-0.3557	1	-0.3557	1	GTP 3',8-cyclase (molybdenum cofactor biosynthesis protein MoaA)	NA	GTP 3',8-cyclase (molybdenum cofactor biosynthesis protein MoaA)	GTP 3',8-cyclase (molybdenum cofactor biosynthesis protein MoaA)	GTP 3',8-cyclase (molybdenum cofactor biosynthesis protein MoaA)	GTP 3',8-cyclase (molybdenum cofactor biosynthesis protein MoaA)
COG0302	1	1	Metabolism	Coenzyme transport and metabolism	-0.4203	1	-0.4203	1	NA	GTP cyclohydrolase I	GTP cyclohydrolase I	GTP cyclohydrolase I	NA	GTP cyclohydrolase I
COG0807	1	1	Metabolism	Coenzyme transport and metabolism	-0.0087	1	-0.3453	1	GTP cyclohydrolase II	fused 3,4-dihydroxy-2-butanone 4-phosphate synthase and GTP cyclohydrolase II	GTP cyclohydrolase II	NA	GTP cyclohydrolase II	GTP cyclohydrolase II
COG0807	1	1	Metabolism	Coenzyme transport and metabolism	-0.0087	1	-0.3453	1	riboflavin biosynthesis protein	fused 3,4-dihydroxy-2-butanone 4-phosphate synthase and GTP cyclohydrolase II	GTP cyclohydrolase II	NA	GTP cyclohydrolase II	GTP cyclohydrolase II
COG0807	1	1	Metabolism	Coenzyme transport and metabolism	-0.0087	1	-0.3453	1	riboflavin biosynthesis protein	GTP cyclohydrolase II	GTP cyclohydrolase II	NA	GTP cyclohydrolase II	GTP cyclohydrolase II
COG0807	1	1	Metabolism	Coenzyme transport and metabolism	-0.0087	1	-0.3453	1	GTP cyclohydrolase II	GTP cyclohydrolase II	GTP cyclohydrolase II	NA	GTP cyclohydrolase II	GTP cyclohydrolase II
COG1612	1	1	Metabolism	Coenzyme transport and metabolism	-0.2604	1	-0.2604	1	Heme A synthase	NA	Heme A synthase	NA	NA	Heme A synthase
COG0059	1	1	Metabolism	Coenzyme transport and metabolism	-0.2721	1	-0.2721	1	Ketol-acid reductoisomerase	NA	Ketol-acid reductoisomerase	NA	NA	Ketol-acid reductoisomerase
COG1893	1	1	Metabolism	Coenzyme transport and metabolism	-0.3794	1	1.5774	1	Ketopantoate reductase	Ketopantoate reductase	Ketopantoate reductase	Ketopantoate reductase	Ketopantoate reductase	Ketopantoate reductase
COG1473	1	1	Metabolism	Coenzyme transport and metabolism	1.0519	1	0.2879	1	Metal-dependent amidase/aminoacylase/carboxypeptidase	Metal-dependent amidase/aminoacylase/carboxypeptidase	Metal-dependent amidase/aminoacylase/carboxypeptidase	Metal-dependent amidase/aminoacylase/carboxypeptidase	Metal-dependent amidase/aminoacylase/carboxypeptidase	Metal-dependent amidase/aminoacylase/carboxypeptidase
COG0315	1	1	Metabolism	Coenzyme transport and metabolism	-0.3549	1	-0.3549	1	Molybdenum cofactor biosynthesis enzyme MoaC	NA	Molybdenum cofactor biosynthesis enzyme MoaC	Molybdenum cofactor biosynthesis enzyme MoaC	Molybdenum cofactor biosynthesis enzyme MoaC	Molybdenum cofactor biosynthesis enzyme MoaC
COG0521	1	1	Metabolism	Coenzyme transport and metabolism	1.5673	1	-0.4789	1	Molybdopterin adenylyltransferase MoaB/MogA	NA	Molybdopterin adenylyltransferase MoaB/MogA	Molybdopterin adenylyltransferase MoaB/MogA	Molybdopterin adenylyltransferase MoaB/MogA	Molybdopterin adenylyltransferase MoaB/MogA
COG0303	1	1	Metabolism	Coenzyme transport and metabolism	1.9452	1	-0.2013	1	Molybdopterin Mo-transferase (molybdopterin biosynthesis)	NA	Molybdopterin Mo-transferase (molybdopterin biosynthesis)	Molybdopterin Mo-transferase (molybdopterin biosynthesis)	Molybdopterin Mo-transferase (molybdopterin biosynthesis)	Molybdopterin Mo-transferase (molybdopterin biosynthesis)
COG0476	1	1	Metabolism	Coenzyme transport and metabolism	-1.627	1	-1.627	1	Molybdopterin or thiamine biosynthesis adenylyltransferase	NA	Molybdopterin or thiamine biosynthesis adenylyltransferase	NA	Molybdopterin or thiamine biosynthesis adenylyltransferase	Molybdopterin or thiamine biosynthesis adenylyltransferase
COG3585	1	1	Metabolism	Coenzyme transport and metabolism	-0.3402	1	-0.3219	1	NA	NA	NA	NA	NA	Molybdopterin-binding protein MopI
COG0189	1	1	Metabolism	Coenzyme transport and metabolism	-0.1802	1	-0.1802	1	NA	NA	Glutathione synthase, LysX or RimK-type ligase, ATP-grasp superfamily	NA	NA	NA
COG0259	1	1	Metabolism	Coenzyme transport and metabolism	-0.5267	1	-0.5213	1	NA	NA	NA	NA	NA	NA
COG0301	1	1	Metabolism	Coenzyme transport and metabolism	-0.3758	1	-0.1302	1	Adenylyl- and sulfurtransferase ThiI (thiamine and tRNA 4-thiouridine biosynthesis)	Adenylyl- and sulfurtransferase ThiI (thiamine and tRNA 4-thiouridine biosynthesis)	NA	Adenylyl- and sulfurtransferase ThiI (thiamine and tRNA 4-thiouridine biosynthesis)	Adenylyl- and sulfurtransferase ThiI (thiamine and tRNA 4-thiouridine biosynthesis)	NA
COG0382	1	1	Metabolism	Coenzyme transport and metabolism	-1.0702	1	-1.0702	1	NA	NA	4-hydroxybenzoate polyprenyltransferase	NA	NA	NA
COG0408	1	1	Metabolism	Coenzyme transport and metabolism	-1.2172	1	-1.2172	1	NA	NA	NA	NA	NA	NA
COG0413	1	1	Metabolism	Coenzyme transport and metabolism	0.6912	1	-0.2124	1	Ketopantoate hydroxymethyltransferase	NA	Ketopantoate hydroxymethyltransferase	NA	NA	NA
COG0414	1	1	Metabolism	Coenzyme transport and metabolism	1.3706	1	0.0006	1	Panthothenate synthetase	NA	Panthothenate synthetase	NA	Panthothenate synthetase	NA
COG0499	1	1	Metabolism	Coenzyme transport and metabolism	-1.4539	1	-1.4539	1	NA	NA	S-adenosylhomocysteine hydrolase	NA	NA	NA
COG0602	1	1	Metabolism	Coenzyme transport and metabolism	0.297	1	0.0142	1	Organic radical activating enzyme, includes 7-carboxy-7-deazaguanine synthase NrdG/QueE	Organic radical activating enzyme, includes 7-carboxy-7-deazaguanine synthase NrdG/QueE	NA	Organic radical activating enzyme, includes 7-carboxy-7-deazaguanine synthase NrdG/QueE	Organic radical activating enzyme, includes 7-carboxy-7-deazaguanine synthase NrdG/QueE	NA
COG0654	1	1	Metabolism	Coenzyme transport and metabolism	-0.802	1	-0.802	1	2-polyprenyl-6-methoxyphenol hydroxylase and related FAD-dependent oxidoreductases	NA	2-polyprenyl-6-methoxyphenol hydroxylase and related FAD-dependent oxidoreductases	NA	NA	NA
COG0684	1	1	Metabolism	Coenzyme transport and metabolism	-0.1898	1	-0.1898	1	NA	NA	RNA degradosome component RraA (regulator of RNase E activity)	NA	NA	NA
COG0720	1	1	Metabolism	Coenzyme transport and metabolism	-1.3378	1	-1.3378	1	6-pyruvoyl-tetrahydropterin synthase	NA	NA	NA	NA	NA
COG0853	1	1	Metabolism	Coenzyme transport and metabolism	0.9681	1	0.38	1	Aspartate 1-decarboxylase	NA	Aspartate 1-decarboxylase	NA	Aspartate 1-decarboxylase	NA
COG1011	1	1	Metabolism	Coenzyme transport and metabolism	1.2231	1	-0.112	1	FMN and 5-amino-6-(5-phospho-D-ribitylamino)uracil phosphatase YigB, HAD superfamily (riboflavin biosynthesis)	FMN and 5-amino-6-(5-phospho-D-ribitylamino)uracil phosphatase YigB, HAD superfamily (riboflavin biosynthesis)	FMN and 5-amino-6-(5-phospho-D-ribitylamino)uracil phosphatase YigB, HAD superfamily (riboflavin biosynthesis)	NA	FMN and 5-amino-6-(5-phospho-D-ribitylamino)uracil phosphatase YigB, HAD superfamily (riboflavin biosynthesis)	NA
COG1019	1	1	Metabolism	Coenzyme transport and metabolism	-1.1292	1	-1.1292	1	NA	NA	NA	NA	NA	NA
COG1060	1	1	Metabolism	Coenzyme transport and metabolism	-0.2947	1	-0.2947	1	NA	NA	NA	2-iminoacetate synthase ThiH/Menaquinone biosynthesis enzymes MqnC and MqnE	2-iminoacetate synthase ThiH/Menaquinone biosynthesis enzymes MqnC and MqnE	NA
COG1166	1	1	Metabolism	Coenzyme transport and metabolism	-0.2956	1	-0.2956	1	NA	NA	NA	NA	NA	NA
COG1310	1	1	Metabolism	Coenzyme transport and metabolism	-1.0919	1	-1.0919	1	NA	NA	NA	NA	NA	NA
COG1477	1	1	Metabolism	Coenzyme transport and metabolism	-0.3647	1	-0.0002	1	NA	FAD:protein FMN transferase ApbE	NA	FAD:protein FMN transferase ApbE	FAD:protein FMN transferase ApbE	NA
COG1521	1	1	Metabolism	Coenzyme transport and metabolism	-0.3131	1	-0.2803	1	NA	NA	NA	Pantothenate kinase type III	Pantothenate kinase type III	NA
COG1654	1	1	Metabolism	Coenzyme transport and metabolism	-0.2769	1	0.1192	1	Biotin operon repressor	Biotin operon repressor	NA	NA	NA	NA
COG1713	1	1	Metabolism	Coenzyme transport and metabolism	-0.3493	1	-0.3493	1	Diadenosine tetraphosphatase YqeK or a related HD superfamily phosphohydrolase	Diadenosine tetraphosphatase YqeK or a related HD superfamily phosphohydrolase	NA	Diadenosine tetraphosphatase YqeK or a related HD superfamily phosphohydrolase	Diadenosine tetraphosphatase YqeK or a related HD superfamily phosphohydrolase	NA
COG1866	1	1	Metabolism	Coenzyme transport and metabolism	-0.3101	1	-0.3101	1	Phosphoenolpyruvate carboxykinase, ATP-dependent	NA	NA	NA	NA	NA
COG2154	1	1	Metabolism	Coenzyme transport and metabolism	-0.6883	1	-0.6883	1	NA	NA	Pterin-4a-carbinolamine dehydratase	NA	NA	NA
COG2227	1	1	Metabolism	Coenzyme transport and metabolism	-0.3708	1	-0.3708	1	NA	2-polyprenyl-3-methyl-5-hydroxy-6-metoxy-1,4-benzoquinol methylase	2-polyprenyl-3-methyl-5-hydroxy-6-metoxy-1,4-benzoquinol methylase	2-polyprenyl-3-methyl-5-hydroxy-6-metoxy-1,4-benzoquinol methylase	NA	NA
COG2329	1	1	Metabolism	Coenzyme transport and metabolism	1.2394	1	0.17	1	Heme-degrading monooxygenase HmoA and related ABM domain proteins	NA	Heme-degrading monooxygenase HmoA and related ABM domain proteins	NA	NA	NA
COG2918	1	1	Metabolism	Coenzyme transport and metabolism	-0.2452	1	0.6006	1	NA	Gamma-glutamylcysteine synthetase	NA	NA	NA	NA
COG2941	1	1	Metabolism	Coenzyme transport and metabolism	-1.5357	1	-1.5357	1	NA	NA	NA	NA	Demethoxyubiquinone hydroxylase, CLK1/Coq7/Cat5 family (ubiquinone biosynthesis)	NA
COG3071	1	1	Metabolism	Coenzyme transport and metabolism	-0.1602	1	-0.1602	1	NA	NA	NA	NA	NA	NA
COG3445	1	1	Metabolism	Coenzyme transport and metabolism	-0.1805	1	-0.1805	1	NA	NA	NA	NA	NA	NA
COG3601	1	1	Metabolism	Coenzyme transport and metabolism	-0.3515	1	0.5245	1	Riboflavin transporter FmnP/RibU	Riboflavin transporter FmnP/RibU	NA	Riboflavin transporter FmnP/RibU	Riboflavin transporter FmnP/RibU	NA
COG4822	1	1	Metabolism	Coenzyme transport and metabolism	-0.1695	1	-0.1695	1	NA	NA	NA	NA	NA	NA
COG5146	1	1	Metabolism	Coenzyme transport and metabolism	-0.9937	1	-0.9937	1	Pantothenate kinase	NA	NA	NA	NA	NA
COG5398	1	1	Metabolism	Coenzyme transport and metabolism	-1.1829	1	-1.1829	1	NA	NA	Heme oxygenase	NA	NA	NA
ENOG410XVP9	1	1	Metabolism	Coenzyme transport and metabolism	-0.2301	1	-0.2301	1	NA	NA	NA	NA	NA	NA
KOG0021	1	1	Metabolism	Coenzyme transport and metabolism	-1.3411	1	-1.3411	1	NA	NA	NA	NA	NA	NA
KOG0534	1	1	Metabolism	Coenzyme transport and metabolism	-1.674	1	-1.674	1	NA	NA	NA	NA	NA	NA
KOG0598	1	1	Metabolism	Coenzyme transport and metabolism	-1.449	1	-1.449	1	NA	NA	NA	NA	NA	NA
KOG0660	1	1	Metabolism	Coenzyme transport and metabolism	-1.6471	1	-1.6471	1	NA	NA	NA	NA	NA	NA
KOG0664	1	1	Metabolism	Coenzyme transport and metabolism	-1.1118	1	-1.1118	1	NA	NA	NA	NA	NA	NA
KOG0665	1	1	Metabolism	Coenzyme transport and metabolism	-1.2232	1	-1.2232	1	NA	NA	NA	NA	NA	NA
KOG0685	1	1	Metabolism	Coenzyme transport and metabolism	-1.2064	1	-1.2064	1	NA	NA	NA	NA	NA	NA
KOG0945	1	1	Metabolism	Coenzyme transport and metabolism	-1.1326	1	-1.1326	1	NA	NA	NA	NA	NA	NA
KOG0986	1	1	Metabolism	Coenzyme transport and metabolism	-1.8083	1	-1.8083	1	NA	NA	NA	NA	NA	NA
KOG1037	1	1	Metabolism	Coenzyme transport and metabolism	-1.3583	1	-1.3583	1	NA	NA	NA	NA	NA	NA
KOG1165	1	1	Metabolism	Coenzyme transport and metabolism	-1.52	1	-1.52	1	NA	NA	NA	NA	NA	NA
KOG1321	1	1	Metabolism	Coenzyme transport and metabolism	-1.3996	1	-1.3996	1	NA	NA	NA	NA	NA	NA
KOG1360	1	1	Metabolism	Coenzyme transport and metabolism	-1.2289	1	-1.2289	1	NA	NA	NA	NA	NA	NA
KOG1370	1	1	Metabolism	Coenzyme transport and metabolism	-1.4502	1	-1.4502	1	NA	NA	NA	NA	NA	NA
KOG1381	1	1	Metabolism	Coenzyme transport and metabolism	-1.1512	1	-1.1512	1	NA	NA	NA	NA	NA	NA
KOG1506	1	1	Metabolism	Coenzyme transport and metabolism	-0.8427	1	-0.8427	1	NA	NA	NA	NA	NA	NA
KOG1518	1	1	Metabolism	Coenzyme transport and metabolism	-1.1281	1	-1.1281	1	NA	NA	NA	NA	NA	NA
KOG1539	1	1	Metabolism	Coenzyme transport and metabolism	-0.4672	1	-0.4672	1	NA	NA	NA	NA	NA	NA
KOG1540	1	1	Metabolism	Coenzyme transport and metabolism	-1.215	1	-1.215	1	NA	NA	NA	NA	NA	NA
KOG1584	1	1	Metabolism	Coenzyme transport and metabolism	-1.2975	1	-1.2975	1	NA	NA	NA	NA	NA	NA
KOG2014	1	1	Metabolism	Coenzyme transport and metabolism	-0.8618	1	-0.8618	1	NA	NA	NA	NA	NA	NA
KOG2015	1	1	Metabolism	Coenzyme transport and metabolism	-1.2391	1	-1.2391	1	NA	NA	NA	NA	NA	NA
KOG2036	1	1	Metabolism	Coenzyme transport and metabolism	-1.6579	1	-1.6579	1	NA	NA	NA	NA	NA	NA
KOG2201	1	1	Metabolism	Coenzyme transport and metabolism	-1.5444	1	-1.5444	1	NA	NA	NA	NA	NA	NA
KOG2303	1	1	Metabolism	Coenzyme transport and metabolism	-1.3799	1	-1.3799	1	NA	NA	NA	NA	NA	NA
KOG2308	1	1	Metabolism	Coenzyme transport and metabolism	-0.7885	1	-0.7885	1	NA	NA	NA	NA	NA	NA
KOG2336	1	1	Metabolism	Coenzyme transport and metabolism	-1.097	1	-1.097	1	NA	NA	NA	NA	NA	NA
KOG2511	1	1	Metabolism	Coenzyme transport and metabolism	-1.2238	1	-1.2238	1	NA	NA	NA	NA	NA	NA
KOG2525	1	1	Metabolism	Coenzyme transport and metabolism	-1.5923	1	-1.5923	1	NA	NA	NA	NA	NA	NA
KOG2542	1	1	Metabolism	Coenzyme transport and metabolism	-0.9645	1	-0.9645	1	NA	NA	NA	NA	NA	NA
KOG2586	1	1	Metabolism	Coenzyme transport and metabolism	-1.3328	1	-1.3328	1	NA	NA	NA	NA	NA	NA
KOG2599	1	1	Metabolism	Coenzyme transport and metabolism	-1.627	1	-1.627	1	NA	NA	NA	NA	NA	NA
KOG2794	1	1	Metabolism	Coenzyme transport and metabolism	-1.3868	1	-1.3868	1	NA	NA	NA	NA	NA	NA
KOG2872	1	1	Metabolism	Coenzyme transport and metabolism	-1.5282	1	-1.5282	1	NA	NA	NA	NA	NA	NA
KOG2892	1	1	Metabolism	Coenzyme transport and metabolism	-1.2634	1	-1.2634	1	NA	NA	NA	NA	NA	NA
KOG3199	1	1	Metabolism	Coenzyme transport and metabolism	-0.5317	1	-0.5317	1	NA	NA	NA	NA	NA	NA
KOG3220	1	1	Metabolism	Coenzyme transport and metabolism	-1.1619	1	-1.1619	1	NA	NA	NA	NA	NA	NA
KOG3307	1	1	Metabolism	Coenzyme transport and metabolism	-1.1784	1	-1.1784	1	NA	NA	NA	NA	NA	NA
KOG3996	1	1	Metabolism	Coenzyme transport and metabolism	-1.4251	1	-1.4251	1	NA	NA	NA	NA	NA	NA
KOG4105	1	1	Metabolism	Coenzyme transport and metabolism	-1.2537	1	-1.2537	1	NA	NA	NA	NA	NA	NA
KOG4132	1	1	Metabolism	Coenzyme transport and metabolism	-1.1545	1	-1.1545	1	NA	NA	NA	NA	NA	NA
KOG4254	1	1	Metabolism	Coenzyme transport and metabolism	-1.0451	1	-1.0451	1	NA	NA	NA	NA	NA	NA
KOG4409	1	1	Metabolism	Coenzyme transport and metabolism	-0.6524	1	-0.6524	1	NA	NA	NA	NA	NA	NA
KOG4581	1	1	Metabolism	Coenzyme transport and metabolism	-0.4581	1	-0.4581	1	NA	NA	NA	NA	NA	NA
KOG4749	1	1	Metabolism	Coenzyme transport and metabolism	-0.747	1	-0.747	1	NA	NA	NA	NA	NA	NA
COG0061	1	1	Metabolism	Coenzyme transport and metabolism	-1.5154	1	0.2474	1	NAD kinase	NAD kinase	NAD kinase	NAD kinase	NAD kinase	NAD kinase
COG0063	1	1	Metabolism	Coenzyme transport and metabolism	0.327	1	0.3952	1	NAD(P)H-hydrate repair enzyme Nnr, NAD(P)H-hydrate dehydratase (NAXD) domain	NAD(P)H-hydrate repair enzyme Nnr, NAD(P)H-hydrate dehydratase (NAXD) domain	NAD(P)H-hydrate repair enzyme Nnr, NAD(P)H-hydrate dehydratase (NAXD) domain	NAD(P)H-hydrate repair enzyme Nnr, NAD(P)H-hydrate dehydratase (NAXD) domain	NAD(P)H-hydrate repair enzyme Nnr, NAD(P)H-hydrate dehydratase (NAXD) domain	NAD(P)H-hydrate repair enzyme Nnr, NAD(P)H-hydrate dehydratase (NAXD) domain
COG0171	1	1	Metabolism	Coenzyme transport and metabolism	-1.2208	1	-1.2208	1	NH3-dependent NAD+ synthetase	NH3-dependent NAD+ synthetase	NH3-dependent NAD+ synthetase	NH3-dependent NAD+ synthetase	NH3-dependent NAD+ synthetase	NH3-dependent NAD+ synthetase
COG1488	1	1	Metabolism	Coenzyme transport and metabolism	-0.9709	1	-0.6563	1	Nicotinic acid phosphoribosyltransferase	Nicotinic acid phosphoribosyltransferase	Nicotinic acid phosphoribosyltransferase	Nicotinic acid phosphoribosyltransferase	Nicotinic acid phosphoribosyltransferase	Nicotinic acid phosphoribosyltransferase
COG0775	1	1	Metabolism	Coenzyme transport and metabolism	-0.3757	1	-0.2799	1	Nucleoside phosphorylase/nucleosidase, includes 5'-methylthioadenosine/S-adenosylhomocysteine nucleosidase MtnN and futalosine hydrolase MqnB	Nucleoside phosphorylase/nucleosidase, includes 5'-methylthioadenosine/S-adenosylhomocysteine nucleosidase MtnN and futalosine hydrolase MqnB	Nucleoside phosphorylase/nucleosidase, includes 5'-methylthioadenosine/S-adenosylhomocysteine nucleosidase MtnN and futalosine hydrolase MqnB	Nucleoside phosphorylase/nucleosidase, includes 5'-methylthioadenosine/S-adenosylhomocysteine nucleosidase MtnN and futalosine hydrolase MqnB	NA	Nucleoside phosphorylase/nucleosidase, includes 5'-methylthioadenosine/S-adenosylhomocysteine nucleosidase MtnN and futalosine hydrolase MqnB
COG0111	1	1	Metabolism	Coenzyme transport and metabolism	-0.7763	1	-0.7763	1	Phosphoglycerate dehydrogenase or related dehydrogenase	Phosphoglycerate dehydrogenase or related dehydrogenase	Phosphoglycerate dehydrogenase or related dehydrogenase	NA	Phosphoglycerate dehydrogenase or related dehydrogenase	Phosphoglycerate dehydrogenase or related dehydrogenase
COG0669	1	1	Metabolism	Coenzyme transport and metabolism	-0.3423	1	-0.178	1	Phosphopantetheine adenylyltransferase	Phosphopantetheine adenylyltransferase	Phosphopantetheine adenylyltransferase	Phosphopantetheine adenylyltransferase	Phosphopantetheine adenylyltransferase	Phosphopantetheine adenylyltransferase
COG0452	1	1	Metabolism	Coenzyme transport and metabolism	-0.4153	1	-0.2793	1	Phosphopantothenoylcysteine synthetase/decarboxylase CoaBC	Phosphopantothenoylcysteine synthetase/decarboxylase CoaBC	Phosphopantothenoylcysteine synthetase/decarboxylase CoaBC	Phosphopantothenoylcysteine synthetase/decarboxylase CoaBC	Phosphopantothenoylcysteine synthetase/decarboxylase CoaBC	Phosphopantothenoylcysteine synthetase/decarboxylase CoaBC
COG1932	1	1	Metabolism	Coenzyme transport and metabolism	-0.3055	1	-0.3018	1	NA	fragment of phosphoserine aminotransferase (part 2)	Phosphoserine aminotransferase	NA	NA	Phosphoserine aminotransferase
COG0109	1	1	Metabolism	Coenzyme transport and metabolism	-0.1516	1	1.0916	1	Polyprenyltransferase (heme O synthase)	NA	Polyprenyltransferase (heme O synthase)	NA	NA	Polyprenyltransferase (heme O synthase)
COG0181	1	1	Metabolism	Coenzyme transport and metabolism	-0.412	1	-0.412	1	Porphobilinogen deaminase	NA	Porphobilinogen deaminase	NA	NA	Porphobilinogen deaminase
COG0276	1	1	Metabolism	Coenzyme transport and metabolism	-0.3145	1	-0.3145	1	Protoheme ferro-lyase (ferrochelatase)	NA	Protoheme ferro-lyase (ferrochelatase)	NA	NA	Protoheme ferro-lyase (ferrochelatase)
COG0214	1	1	Metabolism	Coenzyme transport and metabolism	1.3892	1	0.7003	1	Pyridoxal 5'-phosphate synthase subunit PdxS	NA	Pyridoxal 5'-phosphate synthase subunit PdxS	Pyridoxal 5'-phosphate synthase subunit PdxS	Pyridoxal 5'-phosphate synthase subunit PdxS	Pyridoxal 5'-phosphate synthase subunit PdxS
COG0311	1	1	Metabolism	Coenzyme transport and metabolism	-0.2071	1	0.3636	1	Pyridoxal 5'-phosphate synthase subunit PdxT (glutamine amidotransferase)	NA	Pyridoxal 5'-phosphate synthase subunit PdxT (glutamine amidotransferase)	NA	NA	Pyridoxal 5'-phosphate synthase subunit PdxT (glutamine amidotransferase)
COG2240	1	1	Metabolism	Coenzyme transport and metabolism	-1.743	1	-1.743	1	phosphomethylpyrimidine kinase	Phosphomethylpyrimidine kinase	Pyridoxal/pyridoxine/pyridoxamine kinase	Pyridoxal/pyridoxine/pyridoxamine kinase	Pyridoxal/pyridoxine/pyridoxamine kinase	Pyridoxal/pyridoxine/pyridoxamine kinase
COG0535	1	1	Metabolism	Coenzyme transport and metabolism	-0.2735	1	-0.2735	1	Radical SAM superfamily maturase, SkfB/NifB/PqqE family	NA	Radical SAM superfamily maturase, SkfB/NifB/PqqE family	Radical SAM superfamily maturase, SkfB/NifB/PqqE family	Radical SAM superfamily maturase, SkfB/NifB/PqqE family	Radical SAM superfamily maturase, SkfB/NifB/PqqE family
COG0307	1	1	Metabolism	Coenzyme transport and metabolism	0.67	1	-0.1671	1	Riboflavin synthase alpha chain	Riboflavin synthase alpha chain	Riboflavin synthase alpha chain	NA	Riboflavin synthase alpha chain	Riboflavin synthase alpha chain
COG0192	1	1	Metabolism	Coenzyme transport and metabolism	-0.4334	1	0.3392	1	S-adenosylmethionine synthetase	S-adenosylmethionine synthetase	S-adenosylmethionine synthetase	S-adenosylmethionine synthetase	S-adenosylmethionine synthetase	S-adenosylmethionine synthetase
COG0192	1	1	Metabolism	Coenzyme transport and metabolism	-0.4334	1	0.3392	1	S-adenosylmethionine synthetase	S-adenosylmethionine synthetase	S-adenosylmethionine synthetase	S-adenosylmethionine synthetase	S-adenosylmethionine synthetase	S-adenosylmethionine synthetase
COG0192	1	1	Metabolism	Coenzyme transport and metabolism	-0.4334	1	0.3392	1	S-adenosylmethionine synthetase	S-adenosylmethionine synthetase	S-adenosylmethionine synthetase	S-adenosylmethionine synthetase	S-adenosylmethionine synthetase	S-adenosylmethionine synthetase
COG0192	1	1	Metabolism	Coenzyme transport and metabolism	-0.4334	1	0.3392	1	S-adenosylmethionine synthetase	S-adenosylmethionine synthetase	S-adenosylmethionine synthetase	S-adenosylmethionine synthetase	S-adenosylmethionine synthetase	S-adenosylmethionine synthetase
COG0352	1	1	Metabolism	Coenzyme transport and metabolism	-0.3701	1	0.2005	1	Thiamine monophosphate synthase	Thiamine monophosphate synthase	Thiamine monophosphate synthase	Thiamine monophosphate synthase	Thiamine monophosphate synthase	Thiamine monophosphate synthase
COG2226	1	1	Metabolism	Coenzyme transport and metabolism	-0.4562	1	-0.4562	1	Ubiquinone/menaquinone biosynthesis C-methylase UbiE/MenG or 23S rRNA G745 methylase RmlAII or tRNA-U5 methylase TRM9	Ubiquinone/menaquinone biosynthesis C-methylase UbiE/MenG or 23S rRNA G745 methylase RmlAII or tRNA-U5 methylase TRM9	Ubiquinone/menaquinone biosynthesis C-methylase UbiE/MenG or 23S rRNA G745 methylase RmlAII or tRNA-U5 methylase TRM9	Ubiquinone/menaquinone biosynthesis C-methylase UbiE/MenG or 23S rRNA G745 methylase RmlAII or tRNA-U5 methylase TRM9	Ubiquinone/menaquinone biosynthesis C-methylase UbiE/MenG or 23S rRNA G745 methylase RmlAII or tRNA-U5 methylase TRM9	Ubiquinone/menaquinone biosynthesis C-methylase UbiE/MenG or 23S rRNA G745 methylase RmlAII or tRNA-U5 methylase TRM9
COG0407	1	1	Metabolism	Coenzyme transport and metabolism	-0.6269	1	-0.6269	1	Uroporphyrinogen-III decarboxylase HemE	NA	Uroporphyrinogen-III decarboxylase HemE	Uroporphyrinogen-III decarboxylase HemE	NA	Uroporphyrinogen-III decarboxylase HemE
COG0753	1	1	Metabolism	Energy production and conversion	-0.883	1	-0.883	1	Catalase	NA	Catalase	NA	Catalase	Catalase
COG0372	1	1	Metabolism	Energy production and conversion	-1.6561	1	-1.6577	1	Citrate synthase	NA	Citrate synthase	NA	Citrate synthase	Citrate synthase
COG2096	1	1	Metabolism	Energy production and conversion	-0.7335	1	-0.7335	1	NA	NA	Cob(II)alamin adenosyltransferase	NA	NA	Cob(II)alamin adenosyltransferase
COG1804	1	1	Metabolism	Energy production and conversion	-0.4902	1	-0.4902	1	NA	NA	NA	NA	NA	Crotonobetainyl-CoA:carnitine CoA-transferase CaiB and related acyl-CoA transferases
COG1271	1	1	Metabolism	Energy production and conversion	1.9288	1	0.2102	1	Cytochrome bd-type quinol oxidase, subunit 1	Cytochrome bd-type quinol oxidase, subunit 1	Cytochrome bd-type quinol oxidase, subunit 1	NA	NA	Cytochrome bd-type quinol oxidase, subunit 1
COG1294	1	1	Metabolism	Energy production and conversion	-0.3135	1	-0.3135	1	Cytochrome bd-type quinol oxidase, subunit 2	Cytochrome bd-type quinol oxidase, subunit 2	Cytochrome bd-type quinol oxidase, subunit 2	NA	NA	Cytochrome bd-type quinol oxidase, subunit 2
COG0785	1	1	Metabolism	Energy production and conversion	-0.2282	1	-0.1215	1	NA	NA	Cytochrome c biogenesis protein CcdA	Cytochrome c biogenesis protein CcdA	NA	Cytochrome c biogenesis protein CcdA
COG2010	1	1	Metabolism	Energy production and conversion	-0.175	1	-0.1062	1	NA	NA	Cytochrome c, mono- and diheme variants	NA	NA	Cytochrome c, mono- and diheme variants
COG0644	1	1	Metabolism	Energy production and conversion	-0.6956	1	-0.6956	1	NA	NA	Dehydrogenase (flavoprotein)	NA	NA	Dehydrogenase (flavoprotein)
COG2086	1	1	Metabolism	Energy production and conversion	-0.3581	1	-0.3581	1	NA	NA	Electron transfer flavoprotein, alpha and beta subunits	NA	Electron transfer flavoprotein, alpha and beta subunits	Electron transfer flavoprotein, alpha and beta subunits
COG0277	1	1	Metabolism	Energy production and conversion	-0.4262	1	-0.4224	1	NA	NA	FAD/FMN-containing lactate dehydrogenase/glycolate oxidase	NA	FAD/FMN-containing lactate dehydrogenase/glycolate oxidase	FAD/FMN-containing lactate dehydrogenase/glycolate oxidase
COG2146	1	1	Metabolism	Energy production and conversion	-0.1482	1	-0.1482	1	Ferredoxin subunit of nitrite reductase or a ring-hydroxylating dioxygenase	NA	Ferredoxin subunit of nitrite reductase or a ring-hydroxylating dioxygenase	NA	NA	Ferredoxin subunit of nitrite reductase or a ring-hydroxylating dioxygenase
COG0712	1	1	Metabolism	Energy production and conversion	-0.2802	1	-0.1723	1	FoF1-type ATP synthase, delta subunit	FoF1-type ATP synthase, delta subunit	FoF1-type ATP synthase, delta subunit	NA	NA	FoF1-type ATP synthase, delta subunit
COG0224	1	1	Metabolism	Energy production and conversion	-0.3519	1	0.5138	1	FoF1-type ATP synthase, gamma subunit	FoF1-type ATP synthase, gamma subunit	FoF1-type ATP synthase, gamma subunit	NA	NA	FoF1-type ATP synthase, gamma subunit
COG0711	1	1	Metabolism	Energy production and conversion	-0.2942	1	-0.2887	1	FoF1-type ATP synthase, membrane subunit b or b'	FoF1-type ATP synthase, membrane subunit b or b'	FoF1-type ATP synthase, membrane subunit b or b'	NA	NA	FoF1-type ATP synthase, membrane subunit b or b'
COG0636	1	1	Metabolism	Energy production and conversion	0.335	1	-0.2844	1	FoF1-type ATP synthase, membrane subunit c/Archaeal/vacuolar-type H+-ATPase, subunit K	FoF1-type ATP synthase, membrane subunit c/Archaeal/vacuolar-type H+-ATPase, subunit K	FoF1-type ATP synthase, membrane subunit c/Archaeal/vacuolar-type H+-ATPase, subunit K	FoF1-type ATP synthase, membrane subunit c/Archaeal/vacuolar-type H+-ATPase, subunit K	FoF1-type ATP synthase, membrane subunit c/Archaeal/vacuolar-type H+-ATPase, subunit K	FoF1-type ATP synthase, membrane subunit c/Archaeal/vacuolar-type H+-ATPase, subunit K
COG1143	1	1	Metabolism	Energy production and conversion	-0.7989	1	-0.7989	1	NA	NA	NA	Formate hydrogenlyase subunit 6/NADH:ubiquinone oxidoreductase 23 kD subunit (chain I)	Formate hydrogenlyase subunit 6/NADH:ubiquinone oxidoreductase 23 kD subunit (chain I)	Formate hydrogenlyase subunit 6/NADH:ubiquinone oxidoreductase 23 kD subunit (chain I)
COG0554	1	1	Metabolism	Energy production and conversion	-0.3099	1	0.5921	1	Glycerol kinase	Glycerol kinase	Glycerol kinase	NA	Glycerol kinase	Glycerol kinase
COG0240	1	1	Metabolism	Energy production and conversion	-0.4373	1	-0.4213	1	Glycerol-3-phosphate dehydrogenase	Glycerol-3-phosphate dehydrogenase	Glycerol-3-phosphate dehydrogenase	Glycerol-3-phosphate dehydrogenase	Glycerol-3-phosphate dehydrogenase	Glycerol-3-phosphate dehydrogenase
COG0578	1	1	Metabolism	Energy production and conversion	-0.185	1	-0.185	1	Glycerol-3-phosphate dehydrogenase	Glycerol-3-phosphate dehydrogenase	Glycerol-3-phosphate dehydrogenase	NA	NA	Glycerol-3-phosphate dehydrogenase
COG1622	1	1	Metabolism	Energy production and conversion	-0.1407	1	-0.1407	1	Heme/copper-type cytochrome/quinol oxidase, subunit 2	NA	Heme/copper-type cytochrome/quinol oxidase, subunit 2	NA	NA	Heme/copper-type cytochrome/quinol oxidase, subunit 2
COG0221	1	1	Metabolism	Energy production and conversion	-0.5141	1	-0.5141	1	NA	NA	Inorganic pyrophosphatase	NA	NA	Inorganic pyrophosphatase
COG0473	1	1	Metabolism	Energy production and conversion	-1.321	1	-0.3397	1	Isocitrate/isopropylmalate dehydrogenase	NA	Isocitrate/isopropylmalate dehydrogenase	NA	Isocitrate/isopropylmalate dehydrogenase	Isocitrate/isopropylmalate dehydrogenase
COG0281	1	1	Metabolism	Energy production and conversion	1.5068	1	-0.3525	1	Malic enzyme	Malic enzyme	Malic enzyme	Malic enzyme	Malic enzyme	Malic enzyme
COG1473	1	1	Metabolism	Energy production and conversion	1.0519	1	0.2879	1	Metal-dependent amidase/aminoacylase/carboxypeptidase	Metal-dependent amidase/aminoacylase/carboxypeptidase	Metal-dependent amidase/aminoacylase/carboxypeptidase	Metal-dependent amidase/aminoacylase/carboxypeptidase	Metal-dependent amidase/aminoacylase/carboxypeptidase	Metal-dependent amidase/aminoacylase/carboxypeptidase
COG0280	1	1	Metabolism	Energy production and conversion	-0.3953	1	-0.3641	1	Phosphotransacetylase (includes Pta, EutD and phosphobutyryltransferase)	Phosphotransacetylase (includes Pta, EutD and phosphobutyryltransferase)	Phosphotransacetylase (includes Pta, EutD and phosphobutyryltransferase)	Phosphotransacetylase (includes Pta, EutD and phosphobutyryltransferase)	Phosphotransacetylase (includes Pta, EutD and phosphobutyryltransferase)	NA
COG0282	1	1	Metabolism	Energy production and conversion	-0.4306	1	0.0373	1	Acetate kinase	Acetate kinase	Acetate kinase	Acetate kinase	Acetate kinase	NA
COG0348	1	1	Metabolism	Energy production and conversion	-0.3164	1	-0.3164	1	NA	NA	NA	Polyferredoxin NapH	Polyferredoxin NapH	NA
COG0426	1	1	Metabolism	Energy production and conversion	-0.3726	1	-0.3276	1	NA	NA	NA	Flavorubredoxin	Flavorubredoxin	NA
COG0546	1	1	Metabolism	Energy production and conversion	-0.384	1	-0.3564	1	Phosphoglycolate phosphatase, HAD superfamily	Phosphoglycolate phosphatase, HAD superfamily	Phosphoglycolate phosphatase, HAD superfamily	Phosphoglycolate phosphatase, HAD superfamily	Phosphoglycolate phosphatase, HAD superfamily	NA
COG0633	1	1	Metabolism	Energy production and conversion	-0.2064	1	-0.202	1	NA	NA	Ferredoxin	NA	NA	NA
COG0654	1	1	Metabolism	Energy production and conversion	-0.802	1	-0.802	1	2-polyprenyl-6-methoxyphenol hydroxylase and related FAD-dependent oxidoreductases	NA	2-polyprenyl-6-methoxyphenol hydroxylase and related FAD-dependent oxidoreductases	NA	NA	NA
COG0716	1	1	Metabolism	Energy production and conversion	-0.2924	1	-0.2874	1	NA	Flavodoxin	NA	Flavodoxin	Flavodoxin	NA
COG0731	1	1	Metabolism	Energy production and conversion	-1.5698	1	-1.5698	1	NA	NA	NA	NA	NA	NA
COG0857	1	1	Metabolism	Energy production and conversion	-0.1706	1	-0.1626	1	NA	NA	NA	NA	NA	NA
COG1049	1	1	Metabolism	Energy production and conversion	-0.2191	1	-0.1999	1	NA	NA	NA	NA	NA	NA
COG1145	1	1	Metabolism	Energy production and conversion	-0.2486	1	0.055	1	NA	NA	NA	Ferredoxin	Ferredoxin	NA
COG1151	1	1	Metabolism	Energy production and conversion	-0.2504	1	-0.2504	1	NA	NA	NA	Hydroxylamine reductase (hybrid-cluster protein)	Hydroxylamine reductase (hybrid-cluster protein)	NA
COG1155	1	1	Metabolism	Energy production and conversion	-0.7133	1	-0.6299	1	NA	NA	NA	Archaeal/vacuolar-type H+-ATPase catalytic subunit A/Vma1	Archaeal/vacuolar-type H+-ATPase catalytic subunit A/Vma1	NA
COG1156	1	1	Metabolism	Energy production and conversion	-0.3285	1	-0.2173	1	NA	NA	NA	Archaeal/vacuolar-type H+-ATPase subunit B/Vma2	Archaeal/vacuolar-type H+-ATPase subunit B/Vma2	NA
COG1227	1	1	Metabolism	Energy production and conversion	-0.4483	1	0.1695	1	Inorganic pyrophosphatase/exopolyphosphatase	Inorganic pyrophosphatase/exopolyphosphatase	NA	Inorganic pyrophosphatase/exopolyphosphatase	Inorganic pyrophosphatase/exopolyphosphatase	NA
COG1269	1	1	Metabolism	Energy production and conversion	-0.3357	1	-0.2629	1	NA	NA	NA	Archaeal/vacuolar-type H+-ATPase subunit I/STV1	Archaeal/vacuolar-type H+-ATPase subunit I/STV1	NA
COG1274	1	1	Metabolism	Energy production and conversion	-0.9153	1	-0.8912	1	NA	NA	Phosphoenolpyruvate carboxykinase, GTP-dependent	NA	NA	NA
COG1301	1	1	Metabolism	Energy production and conversion	1.0205	1	0.9269	1	Na+/H+-dicarboxylate symporter	NA	Na+/H+-dicarboxylate symporter	Na+/H+-dicarboxylate symporter	Na+/H+-dicarboxylate symporter	NA
COG1304	1	1	Metabolism	Energy production and conversion	-0.412	1	-0.3899	1	FMN-dependent dehydrogenase, includes L-lactate dehydrogenase and type II isopentenyl diphosphate isomerase	FMN-dependent dehydrogenase, includes L-lactate dehydrogenase and type II isopentenyl diphosphate isomerase	FMN-dependent dehydrogenase, includes L-lactate dehydrogenase and type II isopentenyl diphosphate isomerase	FMN-dependent dehydrogenase, includes L-lactate dehydrogenase and type II isopentenyl diphosphate isomerase	FMN-dependent dehydrogenase, includes L-lactate dehydrogenase and type II isopentenyl diphosphate isomerase	NA
COG1347	1	1	Metabolism	Energy production and conversion	-0.2824	1	-0.2824	1	NA	NA	NA	Na+-transporting NADH:ubiquinone oxidoreductase, subunit NqrD	NA	NA
COG1359	1	1	Metabolism	Energy production and conversion	-0.1882	1	-0.1882	1	NA	NA	Quinol monooxygenase YgiN	NA	NA	NA
COG1390	1	1	Metabolism	Energy production and conversion	-0.2977	1	-0.2977	1	NA	NA	NA	Archaeal/vacuolar-type H+-ATPase subunit E/Vma4	Archaeal/vacuolar-type H+-ATPase subunit E/Vma4	NA
COG1394	1	1	Metabolism	Energy production and conversion	-0.4498	1	-0.25	1	NA	NA	NA	Archaeal/vacuolar-type H+-ATPase subunit D/Vma8	Archaeal/vacuolar-type H+-ATPase subunit D/Vma8	NA
COG1436	1	1	Metabolism	Energy production and conversion	-0.4067	1	-0.3926	1	NA	NA	NA	Archaeal/vacuolar-type H+-ATPase subunit F/Vma7	Archaeal/vacuolar-type H+-ATPase subunit F/Vma7	NA
COG1454	1	1	Metabolism	Energy production and conversion	1.2902	1	-0.2947	1	Alcohol dehydrogenase, class IV	Alcohol dehydrogenase, class IV	Alcohol dehydrogenase, class IV	Alcohol dehydrogenase, class IV	Alcohol dehydrogenase, class IV	NA
COG1454	1	1	Metabolism	Energy production and conversion	1.2902	1	-0.2947	1	alcohol dehydrogenase, zinc-containing	Alcohol dehydrogenase, class IV	Alcohol dehydrogenase, class IV	Alcohol dehydrogenase, class IV	Alcohol dehydrogenase, class IV	NA
COG1592	1	1	Metabolism	Energy production and conversion	-0.3548	1	-0.2403	1	NA	NA	NA	Rubrerythrin	Rubrerythrin	NA
COG1726	1	1	Metabolism	Energy production and conversion	-0.2491	1	-0.2491	1	NA	NA	NA	NA	NA	NA
COG1757	1	1	Metabolism	Energy production and conversion	0.4369	1	-0.0489	1	Na+/H+ antiporter NhaC/MleN	NA	NA	NA	Na+/H+ antiporter NhaC/MleN	NA
COG1773	1	1	Metabolism	Energy production and conversion	-0.3385	1	-0.3249	1	NA	NA	NA	Rubredoxin	Rubredoxin	NA
COG1866	1	1	Metabolism	Energy production and conversion	-0.3101	1	-0.3101	1	Phosphoenolpyruvate carboxykinase, ATP-dependent	NA	NA	NA	NA	NA
COG2009	1	1	Metabolism	Energy production and conversion	-0.1386	1	-0.1386	1	Succinate dehydrogenase/fumarate reductase, cytochrome b subunit	NA	NA	NA	NA	NA
COG2033	1	1	Metabolism	Energy production and conversion	-0.3241	1	-0.3241	1	NA	NA	NA	Desulfoferrodoxin, superoxide reductase-like (SORL) domain	Desulfoferrodoxin, superoxide reductase-like (SORL) domain	NA
COG2041	1	1	Metabolism	Energy production and conversion	-0.2246	1	-0.2246	1	NA	NA	Molybdopterin-dependent catalytic subunit of periplasmic DMSO/TMAO and protein-methionine-sulfoxide reductases	NA	NA	NA
COG2080	1	1	Metabolism	Energy production and conversion	-0.2476	1	0.1859	1	NA	NA	NA	Aldehyde, CO, or xanthine dehydrogenase, Fe-S subunit, CoxS/CutS family	Aldehyde, CO, or xanthine dehydrogenase, Fe-S subunit, CoxS/CutS family	NA
COG2209	1	1	Metabolism	Energy production and conversion	-0.2827	1	-0.1315	1	NA	NA	NA	Na+-transporting NADH:ubiquinone oxidoreductase, subunit NqrE	NA	NA
COG2224	1	1	Metabolism	Energy production and conversion	-0.1342	1	-0.0957	1	NA	NA	Isocitrate lyase	NA	NA	NA
COG2764	1	1	Metabolism	Energy production and conversion	-0.1733	1	0.189	1	Zn-dependent glyoxalase, PhnB family	Zn-dependent glyoxalase, PhnB family	Zn-dependent glyoxalase, PhnB family	NA	Zn-dependent glyoxalase, PhnB family	NA
COG2857	1	1	Metabolism	Energy production and conversion	-1.6346	1	-1.6346	1	NA	NA	NA	NA	NA	NA
COG2863	1	1	Metabolism	Energy production and conversion	-0.1657	1	-0.1657	1	NA	NA	NA	NA	NA	NA
COG2869	1	1	Metabolism	Energy production and conversion	-0.207	1	-0.207	1	NA	NA	NA	Na+-transporting NADH:ubiquinone oxidoreductase, subunit NqrC	NA	NA
COG2871	1	1	Metabolism	Energy production and conversion	-0.4044	1	-0.2914	1	NA	NA	NA	Na+-transporting NADH:ubiquinone oxidoreductase, subunit NqrF	NA	NA
COG2878	1	1	Metabolism	Energy production and conversion	-0.3	1	-0.2587	1	NA	NA	NA	Na+-translocating ferredoxin:NAD+ oxidoreductase RNF, RnfB subunit	Na+-translocating ferredoxin:NAD+ oxidoreductase RNF, RnfB subunit	NA
COG3051	1	1	Metabolism	Energy production and conversion	-0.3717	1	-0.3717	1	NA	NA	NA	NA	NA	NA
COG3125	1	1	Metabolism	Energy production and conversion	-0.1392	1	-0.1392	1	Heme/copper-type cytochrome/quinol oxidase, subunit 4	NA	NA	NA	NA	NA
COG3147	1	1	Metabolism	Energy production and conversion	-0.2577	1	-0.2577	1	NA	NA	NA	NA	NA	NA
COG3241	1	1	Metabolism	Energy production and conversion	-0.1392	1	-0.1392	1	NA	NA	NA	NA	NA	NA
COG3312	1	1	Metabolism	Energy production and conversion	-0.2529	1	-0.2529	1	ATP synthase protein I	NA	NA	NA	NA	NA
COG3493	1	1	Metabolism	Energy production and conversion	-0.3899	1	-0.3899	1	NA	Na+/citrate or Na+/malate symporter	NA	Na+/citrate or Na+/malate symporter	NA	NA
COG4624	1	1	Metabolism	Energy production and conversion	-0.2952	1	-0.2952	1	NA	NA	NA	Iron only hydrogenase large subunit, C-terminal domain	Iron only hydrogenase large subunit, C-terminal domain	NA
COG4654	1	1	Metabolism	Energy production and conversion	-0.1798	1	-0.1798	1	NA	NA	NA	NA	NA	NA
COG4656	1	1	Metabolism	Energy production and conversion	-0.2685	1	-0.1929	1	NA	NA	NA	Na+-translocating ferredoxin:NAD+ oxidoreductase RNF, RnfC subunit	Na+-translocating ferredoxin:NAD+ oxidoreductase RNF, RnfC subunit	NA
COG4657	1	1	Metabolism	Energy production and conversion	-0.3858	1	-0.3107	1	NA	NA	NA	Na+-translocating ferredoxin:NAD+ oxidoreductase RNF, RnfA subunit	Na+-translocating ferredoxin:NAD+ oxidoreductase RNF, RnfA subunit	NA
COG4658	1	1	Metabolism	Energy production and conversion	-0.3532	1	-0.2126	1	NA	NA	NA	Na+-translocating ferredoxin:NAD+ oxidoreductase RNF, RnfD subunit	Na+-translocating ferredoxin:NAD+ oxidoreductase RNF, RnfD subunit	NA
COG4659	1	1	Metabolism	Energy production and conversion	-0.3103	1	-0.2664	1	NA	NA	NA	Na+-translocating ferredoxin:NAD+ oxidoreductase RNF, RnfG subunit	Na+-translocating ferredoxin:NAD+ oxidoreductase RNF, RnfG subunit	NA
COG4660	1	1	Metabolism	Energy production and conversion	-0.3093	1	-0.2717	1	NA	NA	NA	Na+-translocating ferredoxin:NAD+ oxidoreductase RNF, RnfE subunit	Na+-translocating ferredoxin:NAD+ oxidoreductase RNF, RnfE subunit	NA
COG5231	1	1	Metabolism	Energy production and conversion	-0.5969	1	-0.5969	1	NA	NA	NA	NA	NA	NA
COG5274	1	1	Metabolism	Energy production and conversion	-1.0666	1	-1.0666	1	NA	NA	NA	NA	NA	NA
ENOG410XQ4S	1	1	Metabolism	Energy production and conversion	-0.173	1	-0.173	1	NA	NA	NA	NA	NA	NA
ENOG410YBKA	1	1	Metabolism	Energy production and conversion	-0.2288	1	-0.2288	1	NA	NA	NA	NA	NA	NA
ENOG410ZX7S	1	1	Metabolism	Energy production and conversion	-0.3532	1	0.1405	1	NA	NA	NA	NA	NA	NA
ENOG4111JMA	1	1	Metabolism	Energy production and conversion	-0.379	1	1.9101	1	NA	NA	NA	NA	NA	NA
ENOG4111URT	1	1	Metabolism	Energy production and conversion	-0.3755	1	-0.3755	1	NA	NA	NA	NA	NA	NA
ENOG41121M0	1	1	Metabolism	Energy production and conversion	-0.7166	1	-0.7166	1	NA	NA	NA	NA	NA	NA
KOG0025	1	1	Metabolism	Energy production and conversion	-1.3821	1	-1.3821	1	NA	NA	NA	NA	NA	NA
KOG0042	1	1	Metabolism	Energy production and conversion	-1.0436	1	-1.0436	1	NA	NA	NA	NA	NA	NA
KOG0069	1	1	Metabolism	Energy production and conversion	-1.7023	1	-1.7023	1	NA	NA	NA	NA	NA	NA
KOG0524	1	1	Metabolism	Energy production and conversion	-1.6287	1	-1.6287	1	NA	NA	NA	NA	NA	NA
KOG0534	1	1	Metabolism	Energy production and conversion	-1.674	1	-1.674	1	NA	NA	NA	NA	NA	NA
KOG0536	1	1	Metabolism	Energy production and conversion	-0.9596	1	-0.9596	1	NA	NA	NA	NA	NA	NA
KOG0537	1	1	Metabolism	Energy production and conversion	-1.3994	1	-1.3994	1	NA	NA	NA	NA	NA	NA
KOG0557	1	1	Metabolism	Energy production and conversion	-1.2077	1	-1.2077	1	NA	NA	NA	NA	NA	NA
KOG0558	1	1	Metabolism	Energy production and conversion	-0.9583	1	-0.9583	1	NA	NA	NA	NA	NA	NA
KOG0732	1	1	Metabolism	Energy production and conversion	-1.0733	1	-1.0733	1	NA	NA	NA	NA	NA	NA
KOG0784	1	1	Metabolism	Energy production and conversion	-1.6539	1	-1.6539	1	NA	NA	NA	NA	NA	NA
KOG1158	1	1	Metabolism	Energy production and conversion	-1.5755	1	-1.5755	1	NA	NA	NA	NA	NA	NA
KOG1159	1	1	Metabolism	Energy production and conversion	-1.0494	1	-1.0494	1	NA	NA	NA	NA	NA	NA
KOG1160	1	1	Metabolism	Energy production and conversion	-1.4933	1	-1.4933	1	NA	NA	NA	NA	NA	NA
KOG1182	1	1	Metabolism	Energy production and conversion	-1.2694	1	-1.2694	1	NA	NA	NA	NA	NA	NA
KOG1197	1	1	Metabolism	Energy production and conversion	-1.1509	1	-1.1509	1	NA	NA	NA	NA	NA	NA
KOG1232	1	1	Metabolism	Energy production and conversion	-0.815	1	-0.815	1	NA	NA	NA	NA	NA	NA
KOG1233	1	1	Metabolism	Energy production and conversion	-1.2968	1	-1.2968	1	NA	NA	NA	NA	NA	NA
KOG1254	1	1	Metabolism	Energy production and conversion	-1.5998	1	-1.5998	1	NA	NA	NA	NA	NA	NA
KOG1255	1	1	Metabolism	Energy production and conversion	-1.3279	1	-1.3279	1	NA	NA	NA	NA	NA	NA
KOG1257	1	1	Metabolism	Energy production and conversion	-1.2742	1	-1.2742	1	NA	NA	NA	NA	NA	NA
KOG1262	1	1	Metabolism	Energy production and conversion	-0.3641	1	-0.3641	1	NA	NA	NA	NA	NA	NA
KOG1317	1	1	Metabolism	Energy production and conversion	-0.9487	1	-0.9487	1	NA	NA	NA	NA	NA	NA
KOG1335	1	1	Metabolism	Energy production and conversion	-1.43	1	-1.43	1	NA	NA	NA	NA	NA	NA
KOG1350	1	1	Metabolism	Energy production and conversion	-1.5738	1	-1.5738	1	NA	NA	NA	NA	NA	NA
KOG1352	1	1	Metabolism	Energy production and conversion	-1.117	1	-1.117	1	NA	NA	NA	NA	NA	NA
KOG1353	1	1	Metabolism	Energy production and conversion	-0.8018	1	-0.8018	1	NA	NA	NA	NA	NA	NA
KOG1494	1	1	Metabolism	Energy production and conversion	-1.3763	1	-1.3763	1	NA	NA	NA	NA	NA	NA
KOG1495	1	1	Metabolism	Energy production and conversion	-0.7283	1	-0.7283	1	NA	NA	NA	NA	NA	NA
KOG1496	1	1	Metabolism	Energy production and conversion	-0.8914	1	-0.8914	1	NA	NA	NA	NA	NA	NA
KOG1526	1	1	Metabolism	Energy production and conversion	-0.9128	1	-0.9128	1	NA	NA	NA	NA	NA	NA
KOG1575	1	1	Metabolism	Energy production and conversion	-1.0074	1	-1.0074	1	NA	NA	NA	NA	NA	NA
KOG1626	1	1	Metabolism	Energy production and conversion	-1.075	1	-1.075	1	NA	NA	NA	NA	NA	NA
KOG1687	1	1	Metabolism	Energy production and conversion	-1.0307	1	-1.0307	1	NA	NA	NA	NA	NA	NA
KOG1713	1	1	Metabolism	Energy production and conversion	-1.2924	1	-1.2924	1	NA	NA	NA	NA	NA	NA
KOG2258	1	1	Metabolism	Energy production and conversion	-1.1522	1	-1.1522	1	NA	NA	NA	NA	NA	NA
KOG2282	1	1	Metabolism	Energy production and conversion	-1.3666	1	-1.3666	1	NA	NA	NA	NA	NA	NA
KOG2403	1	1	Metabolism	Energy production and conversion	-1.7261	1	-1.7261	1	NA	NA	NA	NA	NA	NA
KOG2415	1	1	Metabolism	Energy production and conversion	-1.1281	1	-1.1281	1	NA	NA	NA	NA	NA	NA
KOG2421	1	1	Metabolism	Energy production and conversion	-0.3452	1	-0.3452	1	NA	NA	NA	NA	NA	NA
KOG2450	1	1	Metabolism	Energy production and conversion	-1.3718	1	-1.3718	1	NA	NA	NA	NA	NA	NA
KOG2455	1	1	Metabolism	Energy production and conversion	-0.653	1	-0.653	1	NA	NA	NA	NA	NA	NA
KOG2456	1	1	Metabolism	Energy production and conversion	-0.4601	1	-0.4601	1	NA	NA	NA	NA	NA	NA
KOG2458	1	1	Metabolism	Energy production and conversion	-1.0898	1	-1.0898	1	NA	NA	NA	NA	NA	NA
KOG2617	1	1	Metabolism	Energy production and conversion	-1.3747	1	-1.3747	1	NA	NA	NA	NA	NA	NA
KOG2624	1	1	Metabolism	Energy production and conversion	-1.1127	1	-1.1127	1	NA	NA	NA	NA	NA	NA
KOG2658	1	1	Metabolism	Energy production and conversion	-1.2778	1	-1.2778	1	NA	NA	NA	NA	NA	NA
KOG2711	1	1	Metabolism	Energy production and conversion	-0.503	1	-0.503	1	NA	NA	NA	NA	NA	NA
KOG2759	1	1	Metabolism	Energy production and conversion	-0.5969	1	-0.5969	1	NA	NA	NA	NA	NA	NA
KOG2870	1	1	Metabolism	Energy production and conversion	-1.6988	1	-1.6988	1	NA	NA	NA	NA	NA	NA
KOG2958	1	1	Metabolism	Energy production and conversion	-0.9045	1	-0.9045	1	NA	NA	NA	NA	NA	NA
KOG3049	1	1	Metabolism	Energy production and conversion	-1.6296	1	-1.6296	1	NA	NA	NA	NA	NA	NA
KOG3052	1	1	Metabolism	Energy production and conversion	-1.6266	1	-1.6266	1	NA	NA	NA	NA	NA	NA
KOG3196	1	1	Metabolism	Energy production and conversion	-0.4074	1	-0.4074	1	NA	NA	NA	NA	NA	NA
KOG3256	1	1	Metabolism	Energy production and conversion	-1.0371	1	-1.0371	1	NA	NA	NA	NA	NA	NA
KOG3500	1	1	Metabolism	Energy production and conversion	-0.7166	1	-0.7166	1	NA	NA	NA	NA	NA	NA
KOG3581	1	1	Metabolism	Energy production and conversion	-0.3049	1	-0.3049	1	NA	NA	NA	NA	NA	NA
[truncated: 511 more rows]
